# Supplementary material for: Cancer drug sensitivity prediction from routine histology images
Source: NPJ Precis Oncol. 2024 Jan 6;8:5. doi: 10.1038/s41698-023-00491-9 (PMC10771481; doi:10.1038/s41698-023-00491-9)
Supplement: Supplementary file 2 — Supplementary Data 1 [file 41698_2023_491_MOESM2_ESM.xlsx]

## Sheet: Patients' Imputed Sensitivty
Patient ID	16-beta-bromoandrosterone	1S,3R-RSL-3	3-Cl-AHPC	AA-COCF3	ABT-199	ABT-737	AC55649	AGK-2	AM-580	AT-406	AT13387	AT7867	AZ-3146	AZD-1775	AZD1480	AZD4547	AZD6482	AZD7545	AZD7762	AZD8055	B02	BCL-LZH-4	BI-2536	BIBR-1532	BIRB-796	BIX-01294	BMS-195614	BMS-270394	BMS-345541	BMS-536924	BMS-754807	BRD-A02303741	BRD-A71883111	BRD-A86708339	BRD-A94377914	BRD-K01737880	BRD-K02251932	BRD-K02492147	BRD-K03536150	BRD-K07442505	BRD-K09587429	BRD-K11533227	BRD-K13185470	BRD-K13999467	BRD-K14844214	BRD-K17060750	BRD-K19103580	BRD-K20514654	BRD-K24690302
TCGA-LL-A6FP	14.8016	9.10609	12.2173	12.5304	14.3693	14.7481	14.9536	14.5526	13.6041	14.711	9.78817	13.1967	14.6924	12.504	14.3784	13.6671	13.2503	14.019	9.89677	8.28422	13.3356	14.6376	8.18454	14.0807	14.7157	13.817	14.68	14.7104	11.9658	13.5769	12.7919	15.3754	14.5235	10.4715	13.5348	13.6732	14.7422	15.0497	13.2646	14.4312	15.2556	14.6537	15.3525	14.6954	14.7349	15.0467	14.6254	15.2532	14.2612
TCGA-EW-A1J1	14.5142	7.99225	11.6263	12.3626	13.2519	13.0703	14.7571	14.7774	13.4124	14.3044	8.65838	12.7985	14.1067	11.4292	13.6223	13.1345	12.8229	14.1917	9.24856	8.17023	13.0513	14.6632	7.44848	13.7884	14.443	13.2815	14.659	14.6096	12.3321	12.9457	11.9838	15.0321	14.5788	9.53403	13.0394	13.5209	14.2921	14.9302	13.5952	14.8252	14.9163	14.4141	15.499	14.558	14.5777	15.165	14.5501	14.8275	14.2373
TCGA-D8-A1JU	14.6816	6.60349	12.127	12.1837	14.1531	12.9955	14.7862	14.8985	13.2527	14.4562	8.91365	12.1541	14.0108	11.3547	13.4552	12.3305	12.7632	14.2604	8.98219	9.001	13.1968	14.5258	8.87851	13.8666	14.2474	13.3273	14.6913	14.7154	12.3511	12.7966	11.8531	14.8608	14.7245	10.5408	12.9103	13.9117	14.5026	15.1708	13.844	14.6854	15.1431	14.223	15.3079	14.6967	14.6082	15.3327	14.6558	14.6132	14.3756
TCGA-A8-A07J	14.694	6.77876	11.7781	12.1939	13.6152	13.0738	14.855	14.8681	13.3393	14.4565	9.22159	12.2885	13.8494	11.4516	13.5592	12.5652	12.6675	14.2837	8.67302	8.93289	13.2939	14.4616	8.58435	13.8938	14.2055	13.3366	14.8233	14.6034	12.3703	12.7047	12.2168	15.1074	14.6219	10.4518	12.8387	13.6224	14.6	15.1361	13.6793	14.5807	14.9763	14.3394	15.3632	14.6794	14.6322	15.2662	14.5868	14.4774	14.4139
TCGA-A2-A0CP	14.8834	7.62839	11.6777	12.4776	14.3139	13.865	14.8356	14.7159	13.3544	14.5703	9.22854	12.6687	14.1927	11.4915	13.7333	12.6348	13.0442	14.1988	8.74167	8.67442	13.2656	14.6668	8.02105	14.0963	14.5983	13.5412	14.7379	14.5973	12.1129	12.6547	12.0833	15.1383	14.5943	10.4998	13.299	14.0228	14.7071	15.1312	13.7906	14.6667	14.9841	14.4863	15.2625	14.6883	14.8126	15.2096	14.6413	15.0104	14.5987
TCGA-C8-A274	14.525	8.16	11.6162	12.2666	13.609	13.5407	14.8567	14.78	13.914	14.2872	9.60897	12.807	13.9137	11.5425	13.7945	12.9988	13.0397	14.0964	9.62431	8.48832	13.3796	14.4604	7.73905	13.8465	14.3207	13.7801	14.6455	15.0434	12.1805	13.0455	12.3119	15.1241	14.4645	10.2066	13.2577	13.0908	14.214	14.8534	13.5584	14.6329	14.8923	14.5429	15.1577	14.5772	14.4826	14.9851	14.5239	15.12	14.3744
TCGA-E2-A14N	14.7493	7.81574	9.02701	11.9948	14.3213	13.6905	14.8668	14.8128	13.2751	13.9322	7.53015	12.628	13.632	9.08589	14.3416	12.7787	12.6497	13.5709	6.71396	7.70595	12.9999	14.9345	3.7429	13.7812	14.0145	13.5083	14.4549	14.6359	11.7499	12.5492	12.4389	15.2318	14.466	10.0821	13.163	11.9671	14.3863	14.8423	13.2201	14.9126	15.0971	13.9084	15.3424	14.2482	14.665	14.9919	14.1277	15.2507	14.3408
TCGA-OL-A6VO	14.5663	8.5037	9.53908	11.9701	14.2888	13.3647	14.7953	14.668	13.47	13.7938	7.6137	12.2469	13.5187	9.55841	14.1126	12.7691	13.2601	13.4171	7.54679	9.29865	12.9497	14.8777	3.93508	13.7864	13.9922	13.0547	14.4494	14.4165	11.6689	12.6377	11.858	15.0392	14.5989	9.88113	12.8937	12.3293	14.35	14.7332	13.0783	14.6995	15.1463	13.7073	15.5427	14.1515	14.578	14.9319	14.2692	15.0898	14.4354
TCGA-A7-A5ZW	14.7293	7.59422	11.5569	12.2497	14.2297	13.343	14.82	14.9643	13.2924	14.3925	8.8125	12.2831	14.0206	11.2048	13.6093	12.5655	12.9256	14.2133	8.92643	8.9868	13.2376	14.5532	7.7621	13.9171	14.3335	13.4873	14.7131	14.6818	12.1066	12.5249	11.7129	14.9982	14.6659	10.5391	12.9618	13.3223	14.4888	15.1643	13.6824	14.6952	15.1742	14.2046	15.3809	14.5882	14.6476	15.2599	14.513	14.7735	14.3576
TCGA-A8-A08Z	14.4812	6.87872	11.157	12.1424	13.813	13.214	14.7167	14.7418	13.3614	14.0298	8.23452	12.1261	14.0598	10.8989	13.4421	12.283	12.773	13.9028	8.54237	9.02516	13.1493	14.6326	7.241	13.8507	14.219	13.156	14.6068	14.5648	12.1553	12.6325	11.72	14.8935	14.5392	10.4897	12.868	12.656	14.3036	14.9575	13.6149	14.6959	15.0272	14.0355	15.372	14.5305	14.4074	15.1979	14.5827	14.6273	14.3486
TCGA-A2-A0EV	14.6837	7.56853	11.6976	12.7868	13.7935	13.6883	14.7584	14.7595	13.7396	14.0399	8.63268	12.5086	13.968	11.1047	13.4898	12.8494	12.8153	14.1217	8.93427	9.01502	13.3264	14.5476	7.90351	13.9594	14.3042	13.4193	14.7502	14.7567	12.3839	13.3085	12.454	15.0407	14.5299	10.4665	13.2661	13.8626	14.4611	15.0918	13.7129	14.7108	15.0419	14.4144	15.3728	14.6391	14.6506	15.2726	14.5524	14.6385	14.342
TCGA-AN-A0FX	14.5436	7.36305	11.2448	12.7378	14.6512	12.7254	14.7433	14.6936	13.6539	14.2722	9.14237	12.2822	13.8495	10.1178	13.7292	12.4339	12.8006	13.9081	7.12884	8.80692	13.2088	14.7951	6.21183	13.9189	14.1032	13.3837	14.4702	14.7734	12.1787	12.8105	11.571	14.8031	14.6394	10.4866	12.8542	13.2388	14.5275	14.7226	13.7067	14.6975	15.0207	14.053	15.4443	14.2236	14.7013	14.8529	14.4133	15.1058	14.6832
TCGA-D8-A146	14.4895	7.39368	12.0131	12.2187	13.4737	12.5861	14.7453	14.822	13.5143	14.1245	8.86217	12.2427	14.3339	11.4821	13.2907	12.5914	12.4484	14.3313	9.1957	8.63985	13.1978	14.4665	8.74697	13.8884	14.1734	13.1681	14.6605	14.598	12.3288	13.1206	12.0825	14.9733	14.5416	10.1318	12.9044	13.8868	14.3179	14.9294	13.6065	14.6348	14.9584	14.3699	15.465	14.6114	14.5104	15.1293	14.563	14.6685	14.2433
TCGA-E9-A1NH	14.5874	7.22623	11.8793	12.0666	13.925	13.5468	14.7892	14.8919	13.5143	14.2525	8.70603	12.3204	14.2958	11.419	13.5954	12.627	12.6607	14.1454	9.02986	8.69445	13.256	14.4876	8.1789	13.9224	14.4989	13.4612	14.7347	14.664	12.2402	12.9156	12.2899	15.0421	14.6377	10.5841	13.0625	13.6172	14.4347	15.1245	13.6955	14.6504	15.0366	14.2801	15.2597	14.7636	14.5753	15.2274	14.5966	14.874	14.3553
TCGA-D8-A73X	14.5489	7.5198	11.8162	12.3117	13.9299	13.449	14.7926	14.7922	13.2744	14.2978	9.14847	12.4185	14.061	11.7152	13.6032	12.8591	12.9619	14.0402	9.5723	9.3114	13.2223	14.5018	8.18532	13.9096	14.3976	13.4934	14.6478	14.7401	12.1188	12.8578	12.1037	14.9928	14.4984	10.2867	13.065	13.3228	14.3969	14.9999	13.5142	14.5625	15.1463	14.2628	15.3777	14.5603	14.5949	15.1944	14.5629	14.9411	14.4965
TCGA-A2-A0CM	14.5202	8.08902	9.51449	11.8057	14.4724	13.5557	14.784	14.7426	13.3944	13.8502	6.84128	12.2014	13.8726	9.29188	13.7518	12.0847	12.5118	13.5566	6.01194	7.91021	12.9546	14.8763	4.25531	13.8665	13.8361	13.0593	14.4668	14.5536	11.6896	12.2202	12.265	14.7952	14.6037	10.0933	12.7987	13.0224	14.2839	14.9154	13.5239	14.8351	15.072	13.5365	15.5472	14.2661	14.3999	15.0991	14.2532	14.9285	14.2908
TCGA-A8-A096	14.4902	7.06747	10.9721	11.9188	13.5346	12.9938	14.7845	14.8319	13.3777	14.0789	8.02922	12.246	14.041	10.8038	13.56	12.4523	12.8352	13.9936	8.42325	8.9244	13.156	14.6041	7.35975	13.8452	14.2976	13.2359	14.7086	14.4877	12.1631	12.7039	11.9385	14.9195	14.553	10.1126	12.8934	13.4477	14.3928	15.0085	13.6697	14.6708	15.0868	14.0172	15.4507	14.5332	14.4946	15.286	14.6134	14.5016	14.3913
TCGA-AR-A0TU	14.5322	7.87803	8.87944	11.7984	13.8036	13.0149	14.7489	14.6937	13.2244	13.6015	7.04122	12.1876	13.4679	9.62147	14.2021	12.9605	12.949	13.3867	7.04995	8.55286	12.7512	14.9839	3.84459	13.6063	13.8237	13.292	14.3765	14.5528	11.8008	12.5303	12.3637	14.9874	14.3651	9.68243	13.1047	11.5844	14.1749	14.8806	12.8725	14.84	14.9675	14.1385	15.552	13.9682	14.4506	14.9299	14.1526	14.8895	14.5712
TCGA-BH-A0B8	14.6037	8.47357	11.7203	12.7396	12.9587	13.0643	14.7075	14.6792	13.4171	14.211	9.17107	12.7713	13.5271	11.3578	13.5575	13.0908	13.1606	14.0286	9.09392	8.6071	13.1918	14.6729	7.59863	13.6995	14.375	13.4517	14.6414	14.6567	12.1138	12.9561	11.8375	15.073	14.4372	10.032	13.1198	13.3938	14.3729	14.9543	13.4813	14.718	14.7725	14.6485	15.5492	14.4519	14.6066	15.0148	14.4727	15.0585	14.8317
TCGA-A8-A06O	14.475	8.36489	11.2309	12.5739	13.9176	13.0849	14.9011	14.7283	13.3451	14.3812	8.62562	12.6605	13.9001	10.948	13.5934	13.2306	12.6845	13.5981	8.38655	8.21486	13.2637	14.6569	6.84901	13.7811	14.0438	13.6431	14.5619	14.6623	12.2485	13.274	12.4722	15.0421	14.4025	9.76412	13.0506	13.7363	14.3538	14.8397	13.4455	14.6544	14.9416	14.3514	15.6277	14.3892	14.4911	15.1224	14.384	14.9863	14.3934
TCGA-B6-A1KI	14.8229	7.9298	12.424	12.6055	14.146	14.1159	14.9089	14.8223	13.8273	14.3949	9.71583	12.9438	14.2427	11.9617	13.9945	13.1523	13.0945	14.2506	10.0363	8.66132	13.3206	14.5818	9.27025	14	14.4995	13.7329	14.6715	14.937	12.3414	13.4401	12.0995	15.1383	14.6504	10.5298	13.2641	13.6532	14.5688	14.9769	13.6967	14.7426	15.0634	14.6597	15.1566	14.7579	14.7463	15.1721	14.6823	14.947	14.2431
TCGA-A2-A0CZ	14.9318	7.20325	11.8685	12.5944	14.2334	13.4417	14.8066	14.7929	13.4463	14.4756	8.83313	12.3869	14.0279	11.2396	13.675	12.3941	12.8876	14.2802	8.25054	8.49477	13.259	14.7605	7.95873	14.0538	14.4167	13.3512	14.7437	14.6719	12.1878	12.5051	11.603	15.0101	14.7077	10.4803	13.0361	14.2638	14.6947	15.1106	14.0363	14.7352	15.0671	14.3362	15.2651	14.69	14.8521	15.2714	14.6955	14.8357	14.4135
TCGA-BH-A0DO	14.6457	7.7199	11.9978	12.2452	13.7364	12.7892	14.8487	14.9117	13.4834	14.3144	9.03328	12.5052	13.9361	11.4139	13.6366	12.8738	12.8138	14.125	9.44998	8.84914	13.228	14.5072	8.36651	13.8712	14.2799	13.3665	14.6187	14.7836	12.2962	12.9378	11.5613	14.9923	14.5019	10.0245	12.8212	13.6562	14.3768	14.9211	13.7031	14.6406	15.0443	14.4412	15.3964	14.5054	14.6606	15.0977	14.5245	14.7865	14.3491
TCGA-E2-A2P6	14.6228	8.71785	11.429	12.5512	13.8098	13.3159	14.8098	14.7091	13.3784	14.3119	8.87496	12.6922	14.1915	11.5113	13.7147	13.1333	12.922	13.9406	8.70097	8.29863	13.1876	14.6544	7.61203	14.0864	14.5076	13.5451	14.7884	14.6629	12.1075	13.1312	11.9836	15.1787	14.3864	10.0749	13.0664	13.3859	14.5539	14.9641	13.4917	14.5939	15.1943	14.2392	15.3969	14.5888	14.6332	15.1919	14.6819	15.1046	14.2603
TCGA-OL-A66L	14.9917	8.00916	11.643	12.5146	14.2674	14.0032	14.9427	14.628	13.0495	14.5215	8.74026	12.6901	13.9904	11.9517	14.0904	12.9683	12.9594	13.8306	8.55968	8.5276	13.3472	14.7389	8.08477	14.1834	14.7454	13.5166	14.7565	14.4499	12.0544	12.6145	12.0182	15.1662	14.5586	10.5563	13.4915	13.9446	14.9488	15.2756	13.5229	14.5488	15.2627	14.2153	15.3644	14.6828	14.9179	15.2695	14.8089	15.1478	14.6344
TCGA-E2-A15G	14.4135	7.42731	11.8116	12.0535	13.3038	13.2089	14.7704	14.8081	13.4486	14.2437	9.14873	12.5327	13.9952	11.616	13.5013	13.0577	12.8176	13.9303	9.74701	8.98083	13.1404	14.4368	7.85806	13.8091	14.313	13.4074	14.6282	14.7088	12.2109	13.2127	12.1667	15.0272	14.4092	9.94728	12.8814	13.0327	14.2417	14.8754	13.4148	14.5336	15.0394	14.5587	15.489	14.4975	14.5069	15.1395	14.4654	14.865	14.2811
TCGA-A8-A08O	14.6523	7.94615	12.1956	12.773	13.7574	12.7586	14.7931	14.9002	13.7491	14.1703	9.19861	12.3962	14.2754	11.5276	13.515	12.5123	12.9305	13.979	9.5181	9.34634	13.2881	14.5292	8.80883	13.8687	14.3224	13.3794	14.5524	14.8072	12.6887	13.1235	12.0581	14.9942	14.5721	10.486	13.227	13.6307	14.196	14.7392	13.6427	14.6465	14.943	14.3829	15.2266	14.4586	14.5156	15.0585	14.5269	14.8135	14.4542
TCGA-AQ-A04H	14.2945	9.09593	11.771	12.2878	14.0932	13.8975	14.7124	14.8677	13.8836	13.9636	8.61578	12.8082	14.5902	11.0998	13.4578	12.8318	13.2416	14.072	8.99841	8.70073	13.2211	14.5825	7.51047	13.8415	14.2761	13.2447	14.6246	14.4925	12.4091	13.4964	12.4105	15.1048	14.6808	10.3755	13.1851	13.7255	14.3752	14.9322	13.5559	14.7257	14.9533	14.519	15.4697	14.6548	14.5477	15.1009	14.5711	14.8322	14.0406
TCGA-D8-A1JI	14.6024	8.90224	12.182	12.5929	13.1894	13.3722	14.9513	14.7976	13.2432	14.6647	9.76135	12.809	13.9428	12.1295	13.6996	13.2417	13.1113	13.9121	9.98678	8.6926	13.1603	14.5359	7.8526	13.6086	14.3333	13.4642	14.6248	14.824	12.356	13.3192	12.1706	14.9946	14.7603	10.5408	13.1303	13.4427	14.6187	15.0864	13.4784	14.6945	15.2098	14.5671	15.5887	14.5445	14.7164	15.2908	14.5688	14.7925	14.3519
TCGA-A2-A25A	14.6423	6.77019	11.3039	12.1441	13.783	12.5765	14.8113	14.9818	13.3665	14.1931	8.2337	12.207	13.9275	10.7401	13.5455	12.4562	12.818	14.0914	8.19895	8.67622	13.1239	14.6259	7.86346	13.9102	14.2167	13.0463	14.6791	14.642	12.3077	12.5369	11.6576	14.8175	14.6168	10.1323	12.8042	13.6353	14.367	14.9811	13.6556	14.7298	15.0914	14.2227	15.3474	14.5135	14.5577	15.2153	14.5621	14.7065	14.39
TCGA-A7-A5ZV	14.9373	8.41531	11.5569	12.9543	14.8766	13.6417	14.6569	14.3813	13.6252	14.5212	9.92702	12.5922	14.1823	10.9882	14.0772	12.5452	12.8561	14.0239	7.17762	8.81523	13.4395	14.7917	7.5397	14.1884	14.0624	13.768	14.6566	14.7327	12.2762	12.5074	12.3826	15.1195	14.5382	11.5114	13.3806	12.765	14.7192	14.8241	13.7025	14.5774	15.0787	14.2992	15.5472	14.2927	14.9929	14.8839	14.4448	14.9658	14.6371
TCGA-E9-A1NC	14.9687	7.77441	10.6208	12.3794	14.7891	12.8713	14.8468	14.6481	13.5126	14.1468	8.00292	12.7228	14.068	10.2441	14.2812	12.7564	12.7314	13.9957	6.20435	8.08887	13.2084	14.8923	6.39577	14.2089	14.2451	13.3633	14.7395	14.7668	11.8842	12.406	12.1683	15.1171	14.5652	10.1495	13.296	13.6929	14.7808	14.9385	13.7541	14.7903	15.0172	14.114	15.4485	14.4539	14.8564	15.1347	14.3795	15.2017	14.74
TCGA-BH-A0BR	14.8223	8.04832	11.676	12.4683	14.3319	13.5333	14.7187	14.763	13.9583	14.1027	9.28357	12.7736	14.4335	11.1089	13.6323	12.6108	12.585	14.0974	8.20506	9.09883	13.4472	14.577	7.80379	14.0502	14.4675	13.4568	14.708	14.6423	12.3693	12.9452	12.6172	15.1501	14.6018	11.1996	13.2318	13.5445	14.5702	14.8798	13.8595	14.6416	14.9301	14.308	15.406	14.6934	14.7037	15.0572	14.5893	14.7236	14.4514
TCGA-A1-A0SE	14.5902	8.103	11.6465	12.4881	13.9344	13.274	14.8417	14.8707	13.5971	14.3519	9.54318	12.5227	14.0217	11.1578	13.5751	12.5567	12.9824	13.9927	8.88468	8.69914	13.2537	14.5207	7.45936	13.8984	14.3996	13.4584	14.6954	14.7497	12.2208	12.9764	11.9943	15.0799	14.6282	10.5595	12.999	13.9163	14.5051	14.9013	13.7784	14.6684	15.0142	14.4514	15.1914	14.5307	14.6424	15.0889	14.6081	14.9046	14.3612
TCGA-PE-A5DE	14.5501	6.94096	10.9249	11.994	13.4861	12.9457	14.7634	14.8175	13.0981	14.1499	7.6564	12.1851	13.9562	10.9494	13.5049	12.9915	12.5135	13.9393	7.98219	8.28141	12.98	14.6946	7.30118	13.9719	14.3505	13.0581	14.7512	14.2483	12.1856	13.054	12.559	14.9332	14.4783	9.72305	12.8686	14.0102	14.5649	15.1774	13.4506	14.6978	15.2023	14.1189	15.6908	14.6561	14.6313	15.3462	14.6504	14.6452	14.2914
TCGA-BH-A0AV	14.7103	6.5879	10.9942	12.8967	15.0261	13.45	14.7489	14.8996	13.9973	14.0688	8.33161	12.2259	14.4173	9.54004	13.9711	11.7869	13.0306	14.1611	6.77029	8.89065	13.2345	14.8588	5.64015	14.0142	14.2697	13.0179	14.6361	14.6818	11.922	12.3807	11.4407	14.8511	14.7922	10.9124	12.8387	13.0075	14.4972	14.7264	14.0218	14.9035	15.1005	13.9031	15.2723	14.3941	14.7133	15.0996	14.553	14.9499	14.1911
TCGA-D8-A143	14.3159	7.53784	9.60902	11.4664	14.1027	13.293	14.736	14.7812	13.5638	14.1609	7.79056	12.3845	13.8629	9.87403	13.8758	12.7803	12.8411	13.635	7.36315	8.85159	13.1066	14.8173	4.75985	13.6551	14.2247	13.2923	14.5393	14.5127	11.8338	12.7767	12.3964	15.2951	14.4856	10.1846	12.8462	13.4709	14.378	14.8518	13.1072	14.7128	15.0785	14.0316	15.6092	14.3458	14.5542	14.8579	14.4858	14.7774	14.3071
TCGA-BH-A1F8	14.7223	7.83843	11.8693	12.7864	14.145	13.9452	14.9814	14.9685	13.8879	14.6914	9.61233	13.0421	14.0159	11.3362	13.9087	13.0636	13.0664	14.6448	9.76323	7.86907	13.4158	14.6056	7.40959	13.7636	14.3106	13.5924	14.6536	14.9917	12.2431	13.3678	12.8691	15.2172	14.5855	10.2802	13.4875	13.9268	14.2095	15.0538	13.4866	14.9767	15.0711	14.6185	15.0714	14.6944	14.4969	15.1844	14.3798	14.9086	13.8684
TCGA-AR-A5QQ	15.0042	8.22697	9.88077	12.9036	15.1016	14.257	14.7527	14.7019	13.0941	14.2027	6.24773	12.4675	14.0574	10.0216	14.3352	12.5062	12.8125	13.5723	6.60983	8.05156	13.1767	14.9448	5.4183	14.1393	14.422	13.6991	14.7593	14.4457	11.8233	11.865	11.8853	14.9379	14.85	11.0023	13.8689	13.6795	14.7108	15.1482	13.6289	14.9596	15.3413	13.9617	15.5471	14.5259	14.9236	15.1154	14.8504	14.739	15.1143
TCGA-E2-A573	14.5971	7.31517	9.78872	11.9855	14.5219	13.3006	14.7724	14.6417	13.4092	13.8912	7.29656	12.4199	13.969	9.64779	14.0542	12.947	12.5063	13.963	6.56584	7.97919	13.0906	14.867	5.41737	14.0126	14.1756	13.0752	14.6535	14.5706	11.6925	12.7265	12.587	15.0466	14.5574	9.9556	13.1178	13.3181	14.5818	15.0293	13.2589	14.7947	15.1986	13.7934	15.6472	14.4277	14.6897	15.0361	14.4477	15.0892	14.3453
TCGA-E9-A1NE	14.3638	7.1548	10.8762	11.8696	13.5605	12.2638	14.6725	14.8997	12.892	14.1836	7.57309	12.0961	13.7035	10.4881	13.0358	12.5772	12.4407	14.3309	8.09656	8.05966	12.9778	14.6844	6.95774	13.7684	13.8308	12.942	14.6806	14.3992	12.3241	12.7839	11.8376	14.7804	14.3894	9.62724	12.6217	13.6977	14.2406	14.9891	13.4788	14.7727	15.0343	14.0038	15.7576	14.5221	14.4677	15.2796	14.3779	14.5649	14.1947
TCGA-AO-A0JA	14.4439	7.08188	11.1468	11.9158	13.5996	12.7414	14.7614	14.7766	13.4929	14.2788	8.28406	12.096	14.028	10.8383	13.5632	12.3254	12.5569	14.5778	8.54065	7.77489	13.2458	14.552	7.37161	13.857	14.098	13.1891	14.6921	14.6573	12.2215	12.8697	11.5426	15.0543	14.4199	9.83719	12.9217	13.9315	14.3207	14.959	13.4971	14.5858	14.98	14.1614	15.5429	14.5467	14.4075	15.1306	14.4756	14.8335	14.2318
TCGA-BH-A1EO	14.4424	5.98364	11.7502	12.3156	13.6742	12.3915	14.7309	14.7693	13.3078	14.2446	9.24382	12.0538	13.9753	10.9863	13.3716	12.3214	12.4839	14.1624	8.57611	8.30134	13.1357	14.5693	8.42631	13.8404	14.0043	13.1929	14.6675	14.6465	12.3169	12.7256	11.9662	14.9763	14.5263	10.578	12.7876	13.0192	14.2484	14.9085	13.6538	14.7149	14.9896	14.4202	15.3824	14.5117	14.4036	15.1816	14.4067	14.6532	14.4589
TCGA-BH-A0HA	14.8559	7.68153	11.3461	12.4926	13.8123	13.3105	14.8114	14.8096	13.4162	14.2988	8.65089	12.5084	14.0996	11.2538	13.9033	12.6869	12.7744	14.4005	8.47936	8.14519	13.256	14.7415	7.9149	14.027	14.4757	13.316	14.7801	14.385	12.3288	12.7263	12.0423	15.2018	14.5693	10.1227	13.1881	13.6986	14.6182	15.0301	13.6288	14.6813	15.0859	14.3849	15.4757	14.6329	14.7308	15.2139	14.4866	14.7553	14.4877
TCGA-AO-A1KR	14.8871	8.79733	9.78489	12.4336	13.9997	13.7899	14.7673	14.5428	13.3759	13.9588	7.64901	12.9822	13.7254	10.0697	14.3043	12.9304	12.6181	13.5844	6.24406	7.15949	13.1292	15.0511	4.17412	14.0505	14.4086	13.7425	14.4752	14.6561	11.7471	12.4391	11.8624	15.291	14.1893	10.3038	13.123	12.4902	14.7154	14.9601	13.3521	14.7284	15.0944	14.0915	15.2405	14.2234	14.8479	14.9051	14.3541	15.6467	14.5415
TCGA-BH-A0H6	14.5112	7.95505	11.8668	12.3685	13.974	12.9595	14.8471	14.8416	13.3459	14.3822	9.12151	12.4149	14.1661	11.5704	13.7928	12.7754	12.9324	14.1371	9.18297	8.78225	13.2976	14.4846	8.60389	13.9493	14.2931	13.3857	14.69	14.6327	12.0829	12.8726	12.1114	15.1563	14.6158	10.0053	13.1081	13.3561	14.3051	14.9794	13.5982	14.5614	14.8729	14.3261	15.4571	14.6031	14.4649	15.1286	14.4315	14.8906	14.4823
TCGA-D8-A1XD	14.4711	7.88032	12.3076	12.3353	13.4816	12.2491	14.671	14.6774	13.5451	14.133	8.9766	12.677	14.3217	11.2091	13.1524	12.3554	12.9691	14.2035	9.33495	8.84114	13.2713	14.6141	8.27441	13.8227	14.4552	13.3548	14.5327	14.7179	12.5963	13.2499	11.5552	15.076	14.514	9.92122	13.3487	13.4536	14.1838	14.8003	13.6302	14.6701	14.9066	14.4468	15.4306	14.3926	14.583	14.8961	14.5735	14.9255	14.6932
TCGA-AR-A24R	14.4011	8.19974	11.3876	12.0983	13.8803	13.6524	14.7992	14.7116	13.2967	14.5336	9.15392	13.0282	14.0288	11.8519	13.5852	13.2941	12.9487	14.1445	9.30802	9.55842	13.2367	14.5897	8.67676	13.8334	14.2192	13.4845	14.6407	14.8164	12.489	13.1264	12.3639	15.0502	14.6225	10.0708	13.5009	13.5883	14.22	14.9884	13.5775	14.7539	15.0565	14.7319	15.4078	14.6453	14.5466	15.1735	14.5073	14.8824	14.4991
TCGA-C8-A12M	14.394	7.83486	11.9169	12.3987	13.2256	13.3625	14.8669	14.8657	13.7968	14.4976	8.93141	12.8556	13.8121	10.7984	13.3329	12.6697	13.2936	14.0829	9.49126	8.67739	13.2049	14.7711	7.09035	13.7811	14.4204	13.2656	14.5445	15.0696	12.2443	12.9403	11.3393	14.9301	14.5888	9.90132	13.204	13.3115	14.2133	14.8072	13.5464	14.7639	14.8359	14.1396	15.3105	14.5998	14.7023	15.1468	14.3861	15.11	14.2619
TCGA-D8-A27F	14.3866	7.8991	10.5342	12.1989	14.5584	12.2443	14.6664	14.7312	13.9639	13.7561	8.30571	12.4227	14.4051	9.72219	13.945	12.5105	12.866	13.8038	7.08014	9.20551	13.1014	14.8344	5.25189	13.9171	13.9816	13.072	14.4583	14.7506	12.1656	13.3234	12.0871	14.895	14.5214	10.3187	12.9819	12.7275	14.2807	14.4576	13.6433	14.7139	14.8901	14.1097	15.7909	14.1053	14.5406	14.749	14.2557	15.0876	14.3462
TCGA-GM-A2DH	14.2247	7.17023	10.5448	12.1564	13.0243	11.9527	14.6087	14.9599	13.627	13.3658	7.57865	12.1248	13.9041	10.1325	13.3737	12.3877	12.6225	13.6703	7.74824	8.55723	12.8799	14.7014	5.97623	13.6354	13.7804	12.756	14.5386	14.4523	12.0537	12.8513	12.241	14.9103	14.4316	9.80218	12.4139	12.763	14.0676	14.9316	13.0281	14.8108	15.0098	14.179	15.7574	14.2351	14.2418	15.0789	14.3281	14.6147	14.241
TCGA-D8-A145	14.3971	7.15181	11.6612	11.8847	13.3075	12.3156	14.7768	14.8191	13.3812	14.2496	8.72228	12.1256	13.701	11.1488	13.0384	12.4439	12.553	14.0973	8.60331	8.57833	13.0851	14.5162	7.49873	13.7354	13.9558	12.9778	14.5778	14.7628	12.2477	12.7594	11.4533	14.9035	14.57	9.65937	12.5876	14.0714	14.3306	14.9478	13.737	14.6053	15.0226	14.1661	15.4707	14.4796	14.5725	15.1362	14.5307	14.5815	14.2465
TCGA-A2-A1FW	14.2286	7.5856	11.7996	12.0455	13.4589	13.1808	14.6362	14.732	13.6603	14.4349	8.45831	12.6004	14.0137	10.8945	13.0364	12.4798	13.0635	14.5832	9.3207	8.95275	13.2365	14.6344	7.71435	13.6128	13.9994	13.1145	14.5423	14.5678	12.2785	13.0505	11.1937	15.0868	14.4864	9.04209	12.8128	13.8306	13.8921	14.647	13.2398	14.6748	14.8424	14.5215	15.4657	14.4507	14.355	15.0983	14.3494	14.8698	14.0986
TCGA-AR-A24S	14.4684	7.14426	10.492	11.8219	13.2899	12.1295	14.7223	14.8238	13.4035	13.9494	7.78495	12.1118	13.5729	10.1368	13.5368	12.3185	12.5054	13.9001	7.57078	8.23457	12.9869	14.6744	6.10716	13.7733	13.8757	13.1222	14.686	14.6262	11.8789	12.2746	11.8515	15.0096	14.4657	10.0313	12.7394	12.9329	14.1147	14.9341	13.391	14.7728	14.8788	14.0641	15.3706	14.3843	14.3478	15.1619	14.2284	14.804	14.1962
TCGA-A2-A0SW	14.5974	7.70503	11.3188	12.0518	13.7954	13.279	14.8409	14.6498	13.4955	14.0942	8.14958	12.5335	14.3084	11.1073	13.6769	12.7465	12.4188	13.9724	8.06704	7.59054	13.1476	14.6363	7.65483	13.8994	13.9714	13.197	14.6736	14.5689	12.1145	12.9494	12.5289	15.2166	14.3509	10.111	13.127	14.2328	14.3291	14.9633	13.3015	14.6378	15.0032	14.0358	15.844	14.4591	14.4027	15.1397	14.3229	14.7699	14.1272
TCGA-BH-A0HY	14.6693	7.68686	11.9585	12.7934	14.1277	14.3111	14.6789	14.9213	14.0521	13.9595	9.04667	12.4942	14.6486	11.3212	13.8124	12.8419	12.6153	14.3239	8.79802	8.0996	13.2715	14.6812	7.36659	14.2107	14.486	13.6518	14.7439	14.7611	12.153	13.3544	12.6077	15.364	14.6114	10.8739	13.1439	13.7296	14.4496	14.7772	13.8418	14.647	15.0017	14.5292	14.9106	14.6508	14.6396	15.0155	14.6193	15.2288	14.2456
TCGA-C8-A12X	14.7667	9.35499	11.5544	12.9923	14.135	13.7289	14.9288	14.6651	13.7456	13.9879	8.6285	12.6412	13.9896	11.2929	14.0575	12.9309	13.0909	14.0392	8.43461	8.4188	13.2902	14.6795	7.87182	14.0834	14.6573	13.3938	14.6567	14.4981	12.1409	13.1565	12.0466	15.2369	14.7593	10.0243	13.2469	13.8878	14.5738	14.933	13.6092	14.6683	14.9786	14.6383	15.4867	14.6348	14.6738	15.0878	14.6549	14.7807	14.4598
TCGA-AC-A3HN	14.5817	7.1159	11.5313	12.1746	13.7177	12.7464	14.7804	14.7497	13.2106	14.3062	8.5106	12.0301	13.6621	11.123	13.3112	12.4126	12.5669	14.068	8.35807	8.92248	13.2601	14.5646	8.04032	13.9122	14.1461	13.1099	14.6641	14.6371	12.272	12.8568	11.7742	14.8867	14.5352	10.1669	12.9217	14.019	14.4658	15.1077	13.689	14.5995	15.0997	14.0975	15.4585	14.6129	14.6105	15.2833	14.6727	14.7269	14.5104
TCGA-C8-A137	14.7655	9.18086	11.6395	12.5829	14.3417	14.4254	14.7747	15.1338	13.8957	14.319	8.93229	12.6789	14.5	11.1574	13.9987	12.6011	12.7078	14.0145	8.85219	7.92901	13.3765	14.5871	6.53271	13.885	14.6887	13.8886	14.5956	14.8711	12.1581	13.761	12.8287	15.244	14.7446	11.1881	13.4846	13.8555	14.342	14.9266	13.8896	14.7055	15.009	14.2583	15.1198	14.5422	14.5044	15.0524	14.5918	15.0459	14.4429
TCGA-A8-A08R	14.4644	7.52047	10.6343	12.1952	14.533	12.4642	14.7829	14.673	13.7713	13.6905	7.80594	12.3323	14.3147	9.79122	13.7924	12.7102	12.7613	13.7097	6.81695	8.66822	13.1492	14.8285	5.89282	14.0047	13.7767	13.1628	14.5998	14.6563	11.9285	12.8945	12.6446	14.9513	14.4712	10.4403	12.7327	13.3452	14.3841	14.7906	13.5446	14.6766	14.9091	13.7794	15.7926	14.219	14.4473	14.9761	14.0683	14.8754	14.2184
TCGA-E2-A15J	14.5867	8.89083	10.9748	12.2006	13.844	14.1805	14.8394	14.7749	13.5392	14.2886	8.80705	12.7754	14.0295	11.1585	14.0152	13.1198	13.141	13.8536	9.26677	8.75616	13.2595	14.592	6.12467	13.8412	14.5326	13.6121	14.596	14.6676	11.8697	12.9806	11.6354	15.1359	14.4499	10.3237	13.0382	12.8715	14.3526	14.7949	13.5934	14.5896	14.9735	14.2125	15.3004	14.4284	14.6011	15.0558	14.56	15.1201	14.3915
TCGA-AC-A8OR	14.8195	9.60479	11.5443	12.3994	14.0056	13.5288	14.8865	14.7632	13.681	14.2307	9.43893	12.9044	13.8446	11.6714	14.0972	13.1704	13.2956	14.03	8.95891	9.44638	13.4025	14.6261	8.027	13.9927	14.5344	13.6385	14.6389	14.8244	12.3846	12.8799	11.9108	15.1176	14.6837	10.0831	13.3581	12.7965	14.5825	14.9071	13.935	14.6281	14.9545	14.465	15.1964	14.5718	14.8468	15.0779	14.7796	14.8308	14.6301
TCGA-S3-AA10	14.534	8.6099	9.40217	11.8887	14.0471	12.3545	14.7835	14.7142	13.361	13.564	6.25739	11.8748	13.4239	8.99213	13.775	12.6241	12.6695	13.4925	5.71105	8.19949	12.8654	15.0347	4.82804	13.9248	13.7381	13.081	14.447	14.6952	11.8493	11.9596	11.6073	14.7395	14.5012	9.13109	13.0194	13.1382	14.4117	14.8532	13.4056	14.8648	15.0078	13.4625	15.6418	14.1463	14.6195	15.0513	14.4412	14.9921	14.6171
TCGA-OL-A5D7	14.5935	8.13881	9.04964	11.6486	13.9868	13.3258	14.5874	14.3844	13.0776	13.571	7.1191	12.169	13.2187	9.08829	13.7244	12.5787	12.8151	13.187	5.64763	7.97806	12.7199	15.0615	2.85736	13.8985	13.8678	13.057	14.293	14.1199	11.583	12.1264	11.568	14.9631	14.3113	9.74984	12.7208	12.4925	14.48	14.9689	13.0748	14.7136	15.1125	13.7125	15.6829	14.0378	14.5198	14.9529	14.2352	15.0935	14.3984
TCGA-AR-A1AU	14.7539	8.62708	11.6067	12.6374	14.148	13.3716	14.8279	14.8145	13.669	14.4314	9.46873	12.6648	14.0232	11.2072	13.353	12.4895	13.036	14.2264	8.78441	8.92004	13.3609	14.5997	8.06435	13.9391	14.3328	13.3884	14.6591	14.7263	12.4308	12.9901	11.6468	14.9574	14.6815	10.4469	13.1007	14.0923	14.4643	14.8856	13.8838	14.707	14.9751	14.4967	15.3152	14.5837	14.7236	15.133	14.7351	14.9174	14.6196
TCGA-BH-A1FB	14.4011	6.25616	11.3906	11.8699	13.6085	12.2784	14.7724	14.936	13.2262	14.3229	7.70401	12.0641	13.9424	10.7628	13.2779	12.5574	12.4985	14.1617	8.45776	8.68193	13.0786	14.6155	7.84879	13.8325	13.9561	12.9934	14.6691	14.4729	12.2349	12.7477	11.9745	14.7814	14.5003	9.70309	12.5671	13.7535	14.264	15.0802	13.6829	14.7323	14.9617	14.0809	15.5037	14.5281	14.5192	15.2941	14.4452	14.4425	14.235
TCGA-A2-A0ET	14.3426	8.51627	11.1554	12.0971	13.2145	13.5127	14.8008	14.7621	13.5344	14.0105	7.99397	12.5572	13.6193	10.9373	13.4613	13.3448	13.0921	14.2976	9.29775	8.69256	13.0964	14.7189	7.09015	13.5834	14.3566	13.4842	14.5364	14.8467	12.1801	13.4387	12.1134	14.8484	14.4837	9.156	13.1424	12.9376	14.231	14.903	13.1897	14.7226	15.066	14.3798	15.5724	14.5301	14.6302	15.181	14.602	14.8555	14.1913
TCGA-A2-A0YE	14.5903	6.72787	11.2101	12.0929	14.2885	12.7908	14.6893	14.5699	13.8742	14.1971	8.6354	12.5978	14.2877	10.0222	13.939	12.1538	13.0136	14.4316	7.22234	8.70806	13.3744	14.8263	6.02839	13.9896	13.9563	13.0998	14.5195	14.7105	12.2446	12.7812	12.3805	15.1814	14.4133	10.3518	13.1246	13.6236	14.5328	14.8451	13.4929	14.6985	15.0044	14.002	15.4145	14.3249	14.8144	14.7302	14.3886	14.8716	14.3807
TCGA-A8-A07W	14.4922	8.48176	11.6091	12.6682	14.0681	13.319	14.8371	14.6142	13.8979	14.364	9.27098	12.7776	13.9228	11.0003	13.3406	12.7285	13.3502	13.9383	8.67359	9.13691	13.415	14.5869	7.65657	13.8507	14.1475	13.5126	14.6009	14.8727	12.3727	13.1348	12.4953	15.0335	14.643	10.2789	13.2773	13.4668	14.2697	14.9322	13.4729	14.6049	14.8332	14.5114	15.4256	14.5478	14.4713	15.0948	14.3643	14.8415	14.3476
TCGA-AR-A2LH	14.6981	7.63984	11.1766	12.1408	14.1366	12.9169	14.8932	14.7582	13.4614	14.1536	7.69372	12.2607	13.851	10.1581	13.7333	12.7414	12.4677	13.8125	7.45537	8.28101	13.2308	14.6031	7.31313	13.9842	14.0225	12.9963	14.7526	14.4498	12.0421	12.6132	11.9388	14.9744	14.5139	9.95981	12.8055	14.0209	14.464	15.0038	13.6199	14.5987	15.0204	13.8736	15.7112	14.4666	14.6198	15.2154	14.4877	14.6315	14.2497
TCGA-BH-A0C0	14.3628	8.3501	10.5968	12.0545	13.8402	13.0145	14.6768	14.9157	13.0773	14.0164	7.11979	12.0423	13.516	10.5736	13.3453	12.8758	12.556	13.6907	7.52097	7.89066	12.969	14.6588	5.7047	13.7863	13.8441	13.288	14.7781	14.4236	12.0247	12.6522	12.1253	14.9537	14.4143	9.65043	12.9401	13.4124	14.3178	15.2194	13.3794	14.6941	15.055	13.9988	15.8581	14.44	14.4731	15.3017	14.2692	14.6352	14.4832
TCGA-AN-A0FK	14.627	9.01268	11.7634	12.4656	13.708	13.718	14.9058	14.7464	13.6408	14.1617	8.79073	12.7455	14.1832	11.5764	14.0029	13.4714	13.1547	14.1948	9.90335	8.08569	13.2842	14.6176	8.22241	13.853	14.5912	13.5967	14.6184	14.644	12.0753	13.4546	12.4683	15.1286	14.4423	10.2601	13.1645	13.2995	14.4861	15.0443	13.2948	14.6724	14.863	14.5344	15.5778	14.6028	14.5708	15.0788	14.5824	14.8935	14.1853
TCGA-D8-A1JD	14.4205	8.77776	10.911	12.3771	13.5905	13.141	14.7935	14.8174	13.457	14.0221	8.74002	12.274	14.089	10.9411	13.6542	12.4174	12.6747	13.7608	8.37559	8.78214	13.1608	14.5733	6.93255	13.8311	13.9542	13.3767	14.655	14.362	12.1545	12.9057	12.5125	15.1427	14.5967	10.5441	13.0054	13.412	14.1537	14.7691	13.5736	14.6384	14.8716	14.1419	15.3394	14.518	14.2299	15.1178	14.383	14.8581	14.1058
TCGA-S3-AA12	14.4951	9.41124	11.6499	12.3838	13.7159	13.4074	14.9328	14.8247	13.4817	14.3581	8.62084	12.6621	14.1288	11.4091	13.5856	13.091	13.2217	13.6016	9.09992	8.58242	13.1586	14.555	7.39141	13.8857	14.5317	13.4699	14.7114	14.6192	12.0189	13.1969	12.0554	15.1299	14.6386	9.74444	13.1997	13.4445	14.471	14.9128	13.4398	14.547	15.0484	14.3771	15.5696	14.4608	14.6683	15.1409	14.5889	15.1117	14.5465
TCGA-C8-A1HM	14.3853	7.52743	10.0468	12.0296	13.9723	13.1603	14.7198	14.7182	13.0609	14.3472	7.25202	12.473	13.7124	10.2468	13.5537	13.0645	12.8688	14.0233	7.9108	7.91716	13.0205	14.8264	6.27859	13.6325	14.0055	13.4169	14.6167	14.6247	12.0577	12.9194	12.2686	14.9197	14.377	9.33939	12.995	13.3104	14.2045	15.2488	13.0156	14.8731	15.2403	14.0366	15.494	14.5259	14.6157	15.3209	14.3295	14.729	14.0453
TCGA-D8-A1JT	14.5159	9.72668	11.555	12.948	13.8613	14.1048	15.0361	15.0888	13.5186	14.3778	9.25471	13.173	14.0929	11.1658	14.1512	13.414	13.3871	14.311	10.1845	9.02296	13.2217	14.5898	8.43262	13.7559	14.4185	13.6798	14.6932	14.8347	12.1892	13.2059	12.8813	15.104	14.5985	10.4524	13.3091	12.923	14.2756	14.9371	13.5579	14.9488	14.9954	14.5991	15.2088	14.61	14.5151	15.3451	14.3587	14.9591	13.9741
TCGA-E2-A10C	14.6091	8.22927	11.5461	12.1179	13.7952	13.0787	14.8372	14.6969	13.3321	14.3851	8.04652	12.6234	14.2021	11.4401	14.1012	13.296	12.6674	14.2706	8.96709	7.58656	13.2655	14.7663	7.55956	14.0663	14.3771	13.5477	14.739	14.6323	12.0333	13.0103	12.6134	15.399	14.2883	9.81922	13.1957	13.3939	14.4718	15.0757	13.1735	14.541	14.932	14.3703	15.5795	14.5976	14.7351	15.1253	14.2997	15.1888	14.2264
TCGA-A7-A0CD	14.5105	8.58338	12.1021	12.6534	13.4915	13.6399	14.7956	14.9239	13.8016	13.9835	9.6362	12.8486	14.129	11.5241	13.8583	13.1007	13.2784	14.0626	10.0909	9.21952	13.1884	14.5086	8.31349	13.8347	14.4493	13.5445	14.6616	14.6012	12.3563	13.605	12.5747	15.0541	14.5907	10.1888	12.8534	13.6292	14.4444	14.9014	13.6494	14.7188	14.9762	14.5779	15.3914	14.5261	14.5056	15.095	14.5729	14.7028	14.2144
TCGA-EW-A1OZ	14.6926	7.84651	11.4074	12.3643	14.0988	14.2216	14.7232	14.7262	13.5137	14.1915	7.91661	12.6308	14.2938	11.1072	13.8713	12.9035	12.8776	13.6951	8.44573	8.00074	13.1883	14.7079	6.67408	14.0357	14.5886	13.635	14.7408	14.5978	12.0341	13.5903	12.5044	15.2775	14.5224	10.286	13.2849	13.5141	14.5458	15.1554	13.5476	14.6542	15.0413	14.6042	15.2332	14.6142	14.7843	15.2139	14.5614	15.1455	14.4992
TCGA-C8-A135	14.5928	6.86796	11.402	11.9987	14.2731	13.675	14.6555	14.8623	13.6858	14.22	7.84847	12.6419	14.5574	10.6064	13.9505	12.8701	12.5863	14.1206	8.09556	7.73611	13.2704	14.7662	6.69201	14.0426	14.2148	13.6063	14.6827	14.6109	12.1906	12.9933	12.4181	15.1696	14.3787	10.2722	13.0247	13.8246	14.3642	14.8409	13.6656	14.6249	14.9825	14.3623	15.2909	14.5206	14.61	15.0309	14.4248	14.9802	14.1933
TCGA-AN-A041	14.7008	7.91712	11.7383	12.5382	13.7605	13.3843	14.7727	14.9149	14.1216	14.1161	7.98846	12.4962	14.0493	11.0779	13.5894	12.5236	13.0053	14.5508	8.34348	8.73369	13.2954	14.7355	7.61522	14.045	14.3632	13.3458	14.703	14.8847	11.9834	12.8594	11.5366	15.1252	14.6326	10.1194	12.9723	13.7112	14.3628	14.9223	13.8838	14.7662	14.8875	14.4745	15.2219	14.6286	14.651	15.0837	14.5924	15.0474	14.2198
TCGA-A2-A3Y0	14.8653	8.7204	9.57751	12.3447	14.3702	13.0711	14.7486	14.3773	13.3535	13.81	7.02408	12.4169	13.5976	8.65492	14.2293	12.4062	12.8568	13.5288	5.76848	7.84219	13.0824	14.9245	3.86772	14.0608	14.0091	13.4685	14.5038	14.5156	11.5409	11.8548	11.7275	15.0135	14.4536	10.2423	13.3806	12.8427	14.5125	15.0508	13.487	14.6282	15.2194	13.5673	15.6546	14.1536	14.8663	14.9294	14.2614	15.0995	14.838
TCGA-E2-A1L6	14.6263	7.75435	11.6631	12.3495	13.7477	13.2089	14.9014	14.9487	13.4807	14.3953	8.87706	12.6274	14.1468	11.4249	13.579	12.8446	12.8749	14.0692	9.53125	9.16908	13.2979	14.5121	8.00566	13.8546	14.4556	13.4978	14.7054	14.796	12.2965	12.9203	12.0199	14.9667	14.5992	10.2928	13.1773	13.4463	14.3672	14.9575	13.6493	14.7529	15.0817	14.3221	15.3615	14.6018	14.6247	15.2447	14.6706	14.8293	14.3266
TCGA-LL-A73Z	14.8668	8.02808	11.2499	12.2231	14.6572	13.2652	14.878	14.7139	13.1949	14.4306	8.71686	12.2759	13.8188	10.5658	13.8081	12.87	12.7852	14.0657	7.57067	8.35677	13.2374	14.6563	7.04932	14.035	14.3259	13.3994	14.7453	14.6683	11.9453	12.5619	12.1719	15.069	14.5933	10.1197	13.1849	13.4998	14.621	15.1807	13.5734	14.6602	15.2669	14.1816	15.3971	14.5892	14.7753	15.2759	14.5179	14.9186	14.4547
TCGA-LL-A7T0	14.5339	9.11574	10.7307	12.5029	13.4707	12.9505	14.6928	14.6326	13.2172	14.331	7.85424	12.4897	13.6376	10.9014	13.4051	12.5635	12.875	13.9794	8.19321	8.23473	13.1783	14.7701	5.4396	13.921	14.2014	13.4058	14.6159	14.6177	12.0316	12.6227	11.5123	15.154	14.3975	9.39866	13.1138	13.6436	14.4013	14.8395	13.4058	14.6497	14.9298	14.096	15.4468	14.4233	14.6448	15.0899	14.4913	15.0375	14.3766
TCGA-A2-A04P	14.7338	7.69043	10.3614	12.1728	14.155	13.2821	14.7835	14.632	13.3305	14.1765	7.1777	12.6769	14.217	9.91475	14.2864	12.8721	12.5502	14.0465	6.35144	7.23891	13.1253	15.0349	5.76541	14.0627	14.5511	13.4264	14.669	14.4755	11.7055	12.8295	12.5545	15.2625	14.3026	9.71528	13.1781	12.8184	14.7632	14.9273	13.3815	14.7631	15.0221	14.0501	15.5506	14.433	14.9588	15.0214	14.2583	15.3447	14.4086
TCGA-A2-A1FV	14.4225	7.54425	12.0817	12.6233	13.3226	12.8538	14.8647	15.0442	13.4096	14.4369	9.65931	12.5152	14.0634	10.8825	13.5522	12.4691	13.0542	13.8907	9.75134	8.24337	12.9285	14.7166	7.15062	13.6208	14.2266	13.0461	14.4994	14.6495	12.2761	13.1489	11.2987	14.8554	14.5022	10.7271	12.7674	12.9211	14.1825	14.846	13.5403	14.966	15.0261	14.3872	15.0233	14.4038	14.6205	15.1465	14.312	15.2048	14.2271
TCGA-C8-A12P	14.6887	7.29506	11.4048	12.3831	14.6201	14.001	14.6858	14.6642	13.793	14.2156	9.66254	12.6082	14.3218	10.9139	13.7315	12.7979	12.6588	13.8836	8.25018	8.08556	13.2718	14.6493	6.77242	13.9608	14.161	13.4555	14.6076	14.6095	12.1869	13.1104	12.1749	15.2976	14.513	10.8421	13.1769	13.8549	14.3086	14.896	13.6092	14.6458	14.9676	14.3834	15.5116	14.6401	14.5051	15.1278	14.3724	14.8634	14.1745
TCGA-AO-A125	14.6005	8.74686	11.4542	12.4472	13.5093	13.4198	14.856	14.7949	13.2991	14.3763	8.84373	12.8591	14.1861	11.973	14.2933	13.4192	12.9901	13.8244	9.72977	8.53101	13.2383	14.6574	7.89779	13.9869	14.7596	13.7863	14.6679	14.7387	12.1714	13.2433	12.1282	15.3141	14.3532	10.1065	13.3178	12.723	14.4423	14.8912	13.4609	14.6008	15.1038	14.3869	15.1929	14.5069	14.7234	15.0698	14.515	15.314	14.473
TCGA-D8-A27H	14.6696	7.71144	11.5722	12.7173	14.8789	12.5742	14.8397	14.875	13.9512	14.4357	8.90294	12.6918	14.7284	11.0672	14.0936	12.3979	12.5675	14.529	7.19709	9.78774	13.6389	14.63	8.31499	14.1039	14.0788	13.4243	14.6504	14.8886	12.4755	12.3796	11.9917	14.9902	14.7932	10.7575	13.0389	13.5886	14.5559	14.6017	14.1228	14.7134	14.7943	14.3506	15.3918	14.3816	14.7463	14.8022	14.3457	14.9784	14.5363
TCGA-OK-A5Q2	14.5722	7.8275	11.1625	11.9957	13.9873	12.8419	14.8135	14.7559	13.212	14.3228	8.01389	12.0641	13.8831	11.0605	13.3418	12.5311	12.7343	13.9449	8.37396	8.80192	13.1337	14.5524	7.17154	13.8942	14.1074	13.2287	14.6511	14.5983	12.0941	12.8662	11.8769	14.9515	14.4769	10.0433	12.8026	13.7405	14.4706	15.1178	13.4207	14.5379	15.0828	13.8814	15.5345	14.5331	14.5822	15.2545	14.5919	14.8757	14.4219
TCGA-AR-A2LO	14.4886	7.04242	11.0475	11.8822	13.4763	12.3827	14.76	14.7278	13.0887	14.1614	7.58243	11.9807	13.4539	10.6434	13.4807	12.5836	12.6348	13.9737	7.92545	8.49225	13.0523	14.7618	6.58483	13.8956	13.87	12.9953	14.6235	14.5867	12.2242	12.5643	11.3236	14.8208	14.3028	9.5981	12.725	13.5551	14.3176	15.0249	13.473	14.6391	15.032	14.1545	15.5535	14.4054	14.5644	15.1463	14.4157	14.8252	14.5358
TCGA-A2-A0ST	14.514	5.93309	9.87264	11.5685	13.6075	12.0785	14.7214	14.7672	13.1217	14.0084	5.85772	11.8437	13.5512	8.97819	13.4684	12.5304	12.1716	13.8532	5.86015	7.67536	12.8224	15.0264	4.9701	13.873	13.6851	12.806	14.6378	14.441	11.9115	12.2751	11.8436	14.8192	14.2711	8.87521	12.5483	13.5036	14.4732	15.1131	13.3876	14.8822	15.0729	13.8057	15.8018	14.3242	14.6961	15.2502	14.3761	14.6291	14.2788
TCGA-OL-A5RY	14.7361	7.65849	10.763	11.8658	14.229	13.1403	14.7955	14.9155	13.2689	14.2985	7.01639	12.4099	13.9425	10.4534	13.8535	12.3829	12.3383	14.1876	6.80395	7.95243	13.2784	14.8055	6.67683	13.9449	14.1763	13.272	14.7836	14.6514	11.985	12.3902	12.0876	15.0342	14.679	10.0619	13.0654	13.9404	14.6211	15.1451	13.6781	14.797	15.1412	13.8936	15.5835	14.6336	14.7566	15.2847	14.5696	14.7479	14.4213
TCGA-AC-A2BK	14.4079	7.7573	10.3365	11.8796	13.8528	12.6947	14.641	14.8931	13.9856	13.6711	8.34482	12.5492	13.6361	9.46194	13.802	12.0895	13.2003	13.6632	7.32157	7.72093	13.0506	14.9387	4.89474	13.6065	14.0199	13.3184	14.3406	15.1149	11.9638	12.5942	11.6492	14.933	14.4803	10.1783	12.8807	12.103	14.3294	14.6228	13.2154	14.8335	15.0412	14.108	15.3407	14.1112	14.8608	14.7396	14.2238	15.5408	14.3854
TCGA-A2-A0D0	15.0435	8.73654	9.3585	12.4882	14.9637	14.1608	14.7737	14.6507	13.5616	13.9032	8.23483	13.0855	14.0698	9.69168	14.6517	12.9733	12.9272	13.4105	6.0666	8.25852	13.1005	15.1585	4.28237	13.9792	14.2549	13.6233	14.4986	14.665	11.8859	12.3914	12.4342	15.2087	14.5471	10.5724	13.6144	12.1385	14.7843	15.0245	13.6776	14.9767	15.0876	14.5162	15.1332	14.2914	14.8819	14.811	14.4538	15.2061	14.2736
TCGA-A8-A06U	14.4572	8.75512	11.49	12.5381	14.1797	14.2458	14.8272	14.6893	13.6401	14.3124	9.16131	12.9138	14.2693	11.3336	13.6833	13.0203	12.9048	14.1772	8.91258	8.47801	13.3424	14.6042	7.08277	13.8267	14.1358	13.7296	14.7371	14.5371	12.5327	13.1375	12.7134	15.2015	14.603	10.1684	13.325	13.897	14.4124	14.9477	13.5365	14.7719	14.8852	14.4303	15.6209	14.646	14.5455	15.1411	14.3613	14.7932	14.3198
TCGA-A7-A6VY	14.6189	8.35792	9.99566	12.1044	14.5323	13.5499	14.6423	14.4801	13.3844	13.8545	7.52557	12.2362	13.8702	9.57416	13.7604	12.0645	12.2624	13.9669	5.99237	7.45867	13.0915	14.8321	5.25055	14.0458	13.8743	13.1327	14.554	14.5079	11.8641	12.2768	11.8934	15.0143	14.4562	10.1735	12.9369	13.515	14.4761	15.006	13.4176	14.6197	15.1115	13.5895	15.7153	14.2445	14.5946	14.9745	14.4181	14.8494	14.448
TCGA-A2-A0D1	14.5685	8.52868	10.8027	12.4018	13.4059	13.3229	14.6516	14.67	13.8031	14.0201	8.51514	12.5299	14.2912	10.1903	13.6429	12.3441	12.8908	13.6308	8.07376	7.5857	12.9439	14.8595	4.89949	13.8456	14.4156	13.216	14.6032	14.5371	11.937	13.1544	11.6848	15.3376	14.4547	9.69633	13.0359	13.1823	14.2735	14.6204	13.5955	14.7558	14.8724	14.4178	15.3987	14.2571	14.4449	14.9145	14.3994	14.9852	14.3948
TCGA-A8-A09I	14.4907	8.89574	10.5975	12.3234	13.9484	14.3252	14.754	14.7421	13.6814	13.9789	7.30584	12.6961	13.9668	10.7657	13.599	12.7202	12.8308	14.2592	8.24937	7.84081	13.2319	14.6762	6.14431	13.9109	14.2351	13.4054	14.7594	14.5311	11.924	12.9129	12.0646	15.187	14.5428	9.99843	13.2259	13.8462	14.2178	14.9505	13.5096	14.7508	15.0002	14.3911	15.3163	14.6168	14.4661	15.2001	14.4143	15.002	14.256
TCGA-A7-A0DB	14.7472	7.42348	12.1304	12.6364	13.9585	13.7444	14.8781	14.804	13.4518	14.3896	9.32677	12.6676	14.1264	11.6345	13.9691	13.1864	12.6619	14.0433	9.28399	8.50611	13.2783	14.5732	8.49787	13.9938	14.6243	13.5763	14.736	14.7367	12.2362	13.1151	12.3357	15.1785	14.5265	10.6369	13.3291	13.6762	14.6543	15.084	13.6979	14.682	15.1344	14.6096	15.2851	14.6436	14.7708	15.1627	14.6952	14.8848	14.3265
TCGA-S3-AA11	14.4961	8.17632	11.4707	11.9937	13.6771	12.8892	14.76	14.723	13.4123	14.4018	8.91871	12.3403	13.9562	11.4465	13.595	12.6352	12.7246	14.0944	9.40058	8.98254	13.2466	14.5021	7.3584	13.8695	14.3289	13.4799	14.6578	14.7093	12.1446	13.1271	11.9614	15.0817	14.5043	9.79125	13.0356	13.2771	14.3066	14.7381	13.4143	14.478	15.0801	14.2079	15.474	14.5009	14.6531	15.0392	14.595	14.9946	14.5691
TCGA-BH-A2L8	14.6544	7.2881	10.9737	11.9882	13.5878	13.2918	14.8804	14.8854	13.0771	14.1039	7.88983	12.1521	13.8023	10.7987	13.4955	12.7282	12.8666	13.8618	8.32115	8.66968	12.9932	14.6981	6.31743	13.8215	14.2594	13.3538	14.6482	14.5003	12.0139	12.6687	12.0734	14.8065	14.5639	9.92912	13.1085	13.1929	14.534	15.3012	13.5778	14.7748	15.1765	14.197	15.4129	14.5519	14.7345	15.4052	14.6823	14.7433	14.5426
TCGA-E2-A15O	14.4369	8.67239	11.2341	12.1313	13.5415	12.8967	14.8434	14.6435	13.4424	14.3597	8.53989	12.5623	13.6545	10.9697	13.6222	12.9289	13.4761	13.7915	9.10735	8.7508	13.1308	14.6621	7.27833	13.8505	14.2338	13.3416	14.5298	14.9551	12.1277	12.8599	11.8499	14.9233	14.475	9.40463	12.94	13.0586	14.3248	14.9528	13.3678	14.6353	14.9341	14.3803	15.3929	14.345	14.573	15.0716	14.4923	14.8245	14.4707
TCGA-AO-A0J2	14.7554	8.89704	10.491	12.2355	14.8825	14.3056	14.8257	14.7938	13.6525	14.0406	8.18331	13.0751	14.457	10.6831	14.1579	13.1523	12.9819	13.989	8.06361	8.55506	13.2573	14.7441	6.66023	14.0163	14.5222	13.5869	14.693	14.758	12.005	12.9875	12.9312	15.3005	14.5879	10.5	13.5387	13.2363	14.5097	15.1767	13.6677	14.6955	15.2808	14.4429	15.4089	14.6627	14.8194	15.1347	14.6131	14.9683	14.2162
TCGA-GM-A2DB	14.7712	8.63279	10.6068	12.1786	13.995	13.3637	14.8948	14.7013	13.5336	14.174	8.18559	13.2886	14.3494	10.9541	14.2961	13.3423	12.5948	13.831	7.71535	7.74464	13.3023	14.8532	6.51458	13.9868	14.4894	13.7214	14.6726	14.639	11.9425	12.9822	12.6353	15.566	14.4271	10.0634	13.5411	13.3403	14.5112	14.9942	13.4683	14.7421	14.9685	14.5979	15.4472	14.4748	14.6463	14.9482	14.3661	15.143	14.601
TCGA-E2-A570	14.723	8.08715	11.4583	12.4508	14.1783	13.4247	14.8304	14.8078	13.1883	14.4639	9.12989	12.3538	14.148	11.9923	13.8032	12.7895	12.653	14.1102	9.18161	8.8818	13.2586	14.5428	7.88828	13.9335	14.3488	13.6183	14.6385	14.6737	12.2273	12.9445	12.0698	15.2271	14.5672	10.7474	13.3007	12.7957	14.471	15.2544	13.3259	14.6485	15.1915	14.3116	15.3354	14.6302	14.5861	15.195	14.6221	15.1033	14.5069
TCGA-OL-A6VR	14.6686	9.35566	11.7913	12.4518	13.6748	13.2871	14.9568	14.7801	13.2593	14.4381	9.59053	12.9252	13.6499	11.9508	13.9055	13.4173	13.2876	13.7245	9.47823	9.32581	13.2389	14.5395	8.37866	13.8422	14.4703	13.6415	14.6964	14.9628	12.1532	12.8245	11.9048	15.1078	14.6872	9.87399	13.3547	13.7392	14.4398	14.8616	13.6067	14.5026	15.0942	14.6261	15.4611	14.5421	14.7313	15.1766	14.6021	15.0207	14.6946
TCGA-V7-A7HQ	14.9324	8.82275	11.787	12.7283	14.0597	13.972	14.9675	14.4738	13.204	14.5717	9.50051	12.9926	14.2634	11.9925	14.2753	13.2811	13.2648	13.9381	8.70802	8.49115	13.3758	14.7252	7.49959	14.1954	14.7679	13.6504	14.7561	14.4135	11.9584	12.8077	12.2137	15.4481	14.5578	10.4232	13.5352	13.7505	14.9068	15.153	13.4043	14.4958	15.0666	14.5081	15.3816	14.6036	14.9033	15.1151	14.7449	15.2078	14.5631
TCGA-BH-A42V	14.725	7.65368	11.594	12.2409	14.0494	12.9706	14.8185	14.8011	13.0818	14.4193	8.45468	12.2662	13.7365	11.307	13.4751	12.6011	12.9345	13.8848	8.43077	8.85228	13.1388	14.6274	7.39417	13.9618	14.3499	13.2958	14.668	14.6011	12.1247	12.7039	11.6551	14.9396	14.5393	9.95307	12.91	13.6717	14.5816	15.1079	13.6128	14.5744	15.163	14.1609	15.3412	14.5322	14.7704	15.2552	14.6124	14.9139	14.58
TCGA-BH-A0GY	14.7419	8.14204	11.163	12.1933	14.2586	13.3512	14.7608	14.5307	13.4263	14.3395	9.11697	12.5442	14.035	10.9054	13.651	12.7884	12.9346	14.3134	8.29985	8.10546	13.2083	14.6251	7.5938	13.9081	14.0803	13.6006	14.6409	14.8127	12.129	12.7146	12.2259	15.1214	14.5692	9.70808	13.4811	13.4039	14.2959	15.0772	13.6132	14.7152	14.9389	14.4803	15.4343	14.5921	14.5154	14.998	14.4771	14.845	14.5889
TCGA-A2-A0YG	14.5193	7.75463	11.3243	12.5676	14.1627	14.0142	14.8161	14.7665	13.9764	14.0997	8.54605	12.6384	14.2214	10.8159	13.8711	12.7158	12.5151	14.1633	8.76195	7.75441	13.4191	14.611	6.93408	13.9113	14.1999	13.3405	14.6472	14.755	12.2209	13.2848	12.1922	15.1406	14.4899	10.3093	13.1766	13.8818	14.2177	14.8733	13.6186	14.6373	14.9709	14.4865	15.4813	14.4621	14.5724	15.0178	14.4731	14.875	14.4166
TCGA-AR-A24U	14.4303	7.62197	11.1805	12.0377	14.5312	13.2753	14.7711	14.8245	13.532	14.323	8.06787	12.4204	14.2371	10.0474	13.5752	12.7949	12.4308	13.9442	7.74944	7.66187	13.1864	14.7274	6.78556	13.8036	14.004	13.214	14.6	14.6894	11.9457	13.2101	12.5927	14.9874	14.514	10.2636	12.9106	14.0412	14.3657	15.0397	13.632	14.7443	14.9653	13.855	15.5011	14.5606	14.4858	15.2235	14.4462	14.751	13.8874
TCGA-D8-A1J8	14.3277	6.20572	11.0923	12.0589	13.3996	12.6667	14.7499	15.029	13.5089	14.0457	7.58179	12.5236	14.2147	10.4841	13.7492	12.921	12.5622	14.0264	9.07409	7.38498	13.1598	14.6807	7.54837	13.7286	14.1736	13.2811	14.635	14.5942	12.1409	12.7981	12.1834	15.0007	14.2987	10.1181	13.0591	13.1834	13.9991	14.8215	13.4107	14.8938	15.1367	14.1479	15.491	14.4703	14.3937	15.1625	14.2719	14.7679	14.0276
TCGA-D8-A1Y2	14.8048	6.68985	11.3931	12.4115	14.1216	13.869	14.8665	14.7915	13.2305	14.1091	8.14639	12.4706	13.7732	10.9101	13.6977	12.3996	12.77	13.8868	7.86656	8.6049	13.1973	14.7767	7.49787	14.0508	14.3414	13.1346	14.7779	14.5003	12.039	12.3631	12.2419	14.9935	14.579	10.5302	13.1315	13.3054	14.6372	15.2889	13.6361	14.8277	15.1038	14.4163	15.5873	14.6784	14.7506	15.4218	14.5681	14.5801	14.6
TCGA-C8-A8HQ	14.5137	7.80073	11.1566	12.4224	14.0792	13.2744	14.8077	14.7883	13.2528	14.2373	8.07188	12.4028	14.142	11.2189	13.495	12.2885	12.8974	14.0732	8.46441	8.72877	13.3213	14.6393	7.16736	14.0077	14.4311	13.3542	14.6842	14.4742	12.2371	12.916	11.772	15.0225	14.5802	10.0681	13.1362	13.7883	14.5123	15.0219	13.6172	14.674	15.128	14.1322	15.5636	14.6057	14.6814	15.2285	14.6951	14.9002	14.5816
TCGA-GM-A2DO	14.436	6.71985	10.3778	11.5592	12.7322	11.633	14.8771	14.8293	12.5407	14.2936	5.36196	12.045	13.4118	10.1406	13.5073	12.8271	12.1735	13.723	6.77842	7.24921	12.8596	15.0407	5.87213	13.8118	13.9346	12.9157	14.7076	14.3786	11.834	12.4914	11.8532	14.8336	14.2762	8.58186	12.7109	12.9695	14.4232	15.2473	13.0523	14.892	15.24	13.7119	15.8298	14.3785	14.727	15.4636	14.4349	14.9396	14.2984
TCGA-A2-A3KC	14.6327	7.95597	11.3553	12.267	13.6141	12.6397	14.7864	14.7977	13.3623	14.297	8.53849	12.1011	13.7381	11.1222	13.519	12.4244	12.749	14.1216	8.52176	8.92517	13.2609	14.5856	7.63015	13.9218	14.1438	13.2345	14.6464	14.7508	12.2463	12.6258	11.3698	14.9163	14.5228	10.1087	12.8228	13.8487	14.3967	15.0196	13.6373	14.6009	15.0505	14.1166	15.3777	14.5795	14.5515	15.1531	14.6515	14.9277	14.406
TCGA-A7-A26I	14.6069	7.71224	11.1576	12.6246	14.3557	12.4442	14.6851	14.7319	14.2149	13.7965	8.28993	12.3101	14.1918	9.48451	13.9814	12.1773	12.8612	14.0062	7.19077	8.1044	13.1053	14.7687	5.63541	13.867	13.8985	13.3434	14.4458	15.0767	12.0654	12.5277	12.0025	14.8987	14.5585	10.7266	13.1056	12.7988	14.2154	14.6845	13.5987	14.8171	14.8519	13.8902	15.1898	14.2789	14.4569	14.8892	14.25	15.052	14.3841
TCGA-AN-A0XW	14.7005	7.23005	11.089	12.3144	13.7999	13.2766	14.7184	14.9492	13.374	14.1583	8.1269	12.2135	14.0572	10.8632	13.4117	12.278	12.5486	14.2644	8.29639	8.30629	13.2395	14.6801	7.51186	13.8837	14.3309	13.3589	14.7404	14.4647	12.31	12.7928	11.9412	15.0447	14.5204	10.3764	13.174	13.5795	14.4958	15.1456	13.5818	14.8023	15.0287	14.0983	15.4714	14.5788	14.6191	15.2603	14.4449	14.649	14.5568
TCGA-BH-A18L	14.3025	9.66672	11.5741	12.731	13.1742	13.496	14.8445	14.5645	13.5747	14.2178	9.20596	13.0255	13.7324	11.2796	13.5082	13.159	13.4266	14.1782	9.25152	9.43083	13.3325	14.6378	7.73113	13.627	14.0378	13.3129	14.4815	14.5854	12.232	12.7245	11.8809	15.1092	14.3959	10.0145	13.0261	13.5331	14.1559	14.7174	13.3353	14.6157	14.7967	14.5533	15.5356	14.3697	14.3827	15.0413	14.2843	14.796	14.2211
TCGA-AO-A0JD	14.5791	8.93959	10.6167	12.2489	13.8656	13.5416	14.9318	14.8597	13.2036	14.2306	7.37817	13.1994	14.0639	10.6813	13.9122	13.2688	12.931	13.9469	8.58818	8.09195	13.2903	14.7591	6.07719	13.746	14.6698	13.6234	14.5763	14.557	11.855	12.9398	12.3997	15.2062	14.4392	9.89796	13.5447	13.2331	14.3064	15.0985	13.4133	14.819	15.0737	14.5125	15.6424	14.4861	14.595	14.9718	14.4671	15.08	14.3652
TCGA-A7-A3J1	14.4217	7.11417	11.4927	11.9127	13.3294	12.1608	14.7456	14.6899	13.0533	14.152	8.22972	11.9806	13.4318	10.9504	13.0985	12.7747	12.523	13.9156	8.51646	9.01499	13.102	14.5086	7.95842	13.8829	13.8658	12.9977	14.626	14.4594	12.2987	12.8772	11.2534	14.7995	14.3857	9.60838	12.5564	13.7662	14.3758	15.0087	13.4861	14.5771	15.0391	14.0884	15.6426	14.5352	14.4929	15.2574	14.5918	14.623	14.4296
TCGA-C8-A12W	14.5617	7.70948	11.36	11.9888	14.443	13.9026	14.8358	14.6163	13.553	14.4789	8.47215	12.5085	14.3697	11.2485	13.3363	12.5482	12.9914	14.0089	8.09234	8.90829	13.3329	14.6547	7.1252	13.9171	14.2061	13.4202	14.6027	14.6228	12.3146	13.1934	12.1786	15.1033	14.7008	10.1418	13.1799	14.3121	14.3582	15.0707	13.5407	14.5855	15.1292	14.4105	15.468	14.5778	14.6089	15.2096	14.6224	14.7116	14.503
TCGA-D8-A1X5	14.3925	7.95159	11.2757	11.8733	13.5362	13.4612	14.7635	14.4561	13.4601	14.3203	8.55546	12.916	14.37	11.1986	13.4772	12.9006	13.0777	14.3533	9.02061	8.45591	13.2299	14.5727	7.24678	13.7554	14.2131	13.2968	14.7557	14.4337	12.2122	13.2892	12.596	15.2111	14.3638	9.8276	13.2308	13.9552	14.3346	14.8948	13.517	14.5893	14.8891	14.3477	15.6566	14.5738	14.3931	15.0748	14.3881	14.7429	14.2338
TCGA-D8-A27K	14.3097	6.79492	11.3648	11.8713	13.4085	12.2811	14.7123	14.8588	13.4094	14.1966	8.50412	11.9987	13.789	10.7352	13.2756	12.8019	12.5709	13.9715	8.8907	8.90129	13.0894	14.4889	7.14168	13.8061	13.8893	13.1777	14.5653	14.6724	12.1465	12.8942	11.6241	14.9205	14.3756	9.91812	12.4274	13.4277	14.1426	14.8971	13.6474	14.611	14.9985	14.0912	15.3365	14.4267	14.4091	15.1239	14.422	14.6749	14.1493
TCGA-A8-A06T	14.5917	8.58074	11.6184	12.406	13.6483	13.761	14.8684	14.7009	13.5649	14.2267	8.65093	12.6313	13.7591	11.1494	13.5161	13.0832	12.7712	13.81	9.23213	8.75578	13.2387	14.5426	6.87807	13.7612	14.2051	13.2446	14.5968	14.5818	12.1487	13.397	12.2098	15.1555	14.58	9.91722	12.9695	13.7258	14.2253	14.99	13.1749	14.6669	15.0835	14.4093	15.8234	14.5336	14.432	15.2182	14.3748	14.8345	14.2042
TCGA-BH-A0AW	14.6857	7.27068	11.2025	12.168	14.0343	13.3092	14.6959	14.7506	13.4564	14.1927	7.34925	12.411	14.3107	10.5194	13.6736	12.8626	12.6861	14.1908	8.08573	7.35218	13.0914	14.7546	6.83922	13.9205	14.2229	13.3391	14.7266	14.465	11.9937	13.1261	12.4324	15.2624	14.3272	9.98521	13.1967	13.9507	14.539	15.196	13.393	14.7227	15.0651	14.0949	15.52	14.6054	14.6148	15.2705	14.4133	14.7279	14.106
TCGA-BH-A18S	14.5429	8.80021	11.8865	12.3408	13.8454	14.3886	14.8445	14.9129	13.7341	14.2522	9.89715	13.1505	14.2844	12.0523	13.9683	13.3579	13.2447	14.2325	10.2202	8.77947	13.2519	14.5049	8.61261	13.8274	14.5349	13.5573	14.7238	14.7703	12.3118	13.4906	12.5747	15.1132	14.6041	10.5951	13.0027	13.0038	14.4047	14.9285	13.6842	14.6702	15.1248	14.6922	15.334	14.5909	14.6707	15.1774	14.4973	14.7177	14.1419
TCGA-BH-A5J0	14.933	8.46071	11.2266	12.4565	14.1301	13.705	14.9199	14.6492	13.1996	14.515	8.65788	12.5972	14.047	11.2873	13.7188	12.7263	12.8024	13.9804	7.95688	8.62475	13.2318	14.6238	7.63589	14.0666	14.5099	13.3773	14.8081	14.4609	11.9957	12.6431	12.5237	15.2102	14.6522	10.2011	13.3483	13.8353	14.7808	15.2541	13.5974	14.5859	15.1807	14.3097	15.4837	14.7383	14.6901	15.3004	14.7384	14.8571	14.3769
TCGA-BH-A18Q	14.456	6.86382	10.7218	11.8786	14.4345	12.3766	14.8319	14.7423	13.5782	14.1632	7.21828	12.5325	13.8989	9.61068	13.5235	12.7213	12.6274	13.9128	6.97189	8.56828	13.2044	14.7487	5.64499	13.8199	14.0082	13.0739	14.6418	14.614	12.1847	12.7459	12.2981	14.9346	14.4082	9.37135	12.5269	13.1465	14.3899	14.7678	13.4954	14.728	14.9698	13.9382	15.8393	14.2263	14.6008	15.0539	14.385	14.9293	14.2944
TCGA-GM-A2DN	14.5235	7.23167	10.8166	12.1168	13.728	12.7906	14.8677	14.8838	13.2933	14.1186	7.38457	12.3089	13.8835	10.5809	13.6633	12.6891	12.6976	13.9929	8.27866	8.49861	13.1094	14.6953	6.82911	13.8927	14.0555	13.2287	14.6868	14.5337	12.0257	12.5798	11.561	14.916	14.3054	9.71396	12.7928	13.5017	14.4207	15.0795	13.569	14.7309	15.0716	13.9278	15.5757	14.4401	14.5619	15.2765	14.4829	14.6762	14.3579
TCGA-A2-A0YC	14.4733	7.73353	11.6266	12.1765	13.5913	13.3247	14.7765	14.8204	13.4	14.2322	8.53618	12.5612	14.0997	11.3452	13.4955	12.7782	12.8774	14.138	9.30192	8.8362	13.1881	14.5229	7.5412	13.8293	14.3858	13.3763	14.7284	14.5699	12.2661	12.9793	11.904	15.018	14.4557	10.1695	12.9847	13.5162	14.3782	15.0158	13.572	14.6256	15.0326	14.2201	15.4269	14.5842	14.5342	15.2706	14.5319	14.7421	14.3622
TCGA-D8-A141	14.4699	6.40491	10.7863	11.7172	13.6448	12.7245	14.7125	14.8323	13.096	14.0818	7.29942	11.689	13.8878	10.6043	13.3572	12.1561	12.3767	13.9799	7.94612	8.24477	12.9403	14.7119	6.68225	13.9026	13.9825	12.9396	14.6376	14.3618	11.9882	12.4923	11.7178	14.7917	14.4658	10.0451	12.6136	13.2306	14.3404	15.0687	13.581	14.6715	15.1019	13.8591	15.4589	14.5718	14.4566	15.3116	14.5256	14.5802	14.3149
TCGA-A7-A0DA	14.7063	7.64312	10.771	12.237	14.6574	12.5753	14.65	14.4924	13.8706	14.1925	8.73678	12.3822	13.9439	10.0862	13.9302	12.6752	12.8551	14.2205	7.05328	8.9284	13.1375	14.8088	5.79097	13.9944	14.0483	13.3306	14.5799	14.9886	11.9156	12.6617	11.8014	15.0754	14.6751	9.99337	12.9511	13.1765	14.413	14.7184	13.7861	14.6215	14.92	14.2983	15.4289	14.3829	14.5778	14.8711	14.2691	15.0567	14.5004
TCGA-E2-A15D	14.4381	7.77273	11.3633	12.0242	13.816	12.8424	14.8419	14.786	13.2466	14.2617	8.83212	12.1976	13.8166	11.0553	13.5852	12.8431	12.8861	14.0712	9.1248	8.90677	13.1477	14.5249	7.02975	13.8098	14.0569	13.1859	14.5668	14.655	12.142	12.9431	11.4717	14.9643	14.4728	10.1329	12.6206	13.3605	14.2856	14.9841	13.5455	14.557	15.0261	14.1784	15.4152	14.4663	14.4738	15.1157	14.4398	14.78	14.304
TCGA-C8-A1HK	14.3392	7.50025	11.5036	12.0539	13.8101	13.5796	14.5958	14.8899	13.8851	14.3836	8.22437	12.3721	14.1813	10.5303	13.3379	12.4246	12.8751	14.1694	8.97052	7.56727	13.1772	14.675	6.1905	13.697	13.9832	13.3559	14.5159	14.5911	12.1456	13.1143	12.1287	15.1749	14.4132	9.60434	12.5753	13.4323	13.9841	14.8787	13.4597	14.7531	14.8951	14.3774	15.1913	14.4904	14.4872	15.0934	14.1995	14.7709	13.8636
TCGA-AQ-A1H3	14.4289	7.1723	11.5995	12.209	13.8006	12.7928	14.7549	14.9015	13.4789	14.172	8.74455	12.35	13.9512	11.0219	13.4396	12.7956	12.8805	14.0783	9.14046	8.90825	13.1833	14.542	7.68641	13.8519	13.9981	13.189	14.6049	14.7051	12.3396	13.0287	11.6404	14.8874	14.4121	10.3591	12.7816	13.6099	14.2268	14.94	13.6157	14.6663	15.0175	14.2589	15.37	14.4573	14.4395	15.1658	14.4272	14.6862	14.3913
TCGA-AN-A0XN	14.6968	6.8521	11.4429	12.2591	14.1778	13.3555	14.7531	14.8116	13.3814	14.0132	8.81919	12.2102	14.0961	10.8943	13.6055	12.1057	12.6884	14.2051	8.00861	8.65424	13.1781	14.7014	7.56483	13.9468	14.3029	13.3023	14.6925	14.5927	12.174	12.3649	11.9801	14.996	14.6123	11.0856	13.1074	13.0936	14.4136	15.0898	13.8414	14.8366	15.0935	14.4851	15.3696	14.6771	14.5191	15.2628	14.5505	14.8625	14.5115
TCGA-BH-A0EB	14.6246	6.55974	11.4743	12.0708	13.9241	13.815	14.8549	14.8308	13.4855	14.3495	7.90822	12.5839	14.1313	11.2439	13.8045	12.8004	12.7644	14.1022	8.82169	8.63398	13.2158	14.7012	7.8685	13.9463	14.4595	13.2882	14.7646	14.549	12.0717	12.9659	12.4585	15.0333	14.5831	10.1004	13.1643	13.8068	14.5326	15.1532	13.6286	14.771	15.0708	14.3733	15.4154	14.7374	14.6646	15.3111	14.6303	14.5958	14.2713
TCGA-BH-A1FD	14.7736	8.34986	11.2295	12.4731	13.9256	13.5726	14.8076	14.8603	13.7026	13.9674	8.95859	12.9875	14.2683	11.0353	13.7883	12.9455	13.0844	13.9011	8.86586	8.50533	13.1708	14.68	7.49247	13.9064	14.5252	13.3155	14.4617	14.6601	12.2299	13.392	12.1815	15.0313	14.5195	10.3028	13.3469	13.1604	14.2711	14.9784	13.6035	14.7678	15.0484	14.3403	15.5315	14.4659	14.5235	15.0036	14.4865	14.9322	14.3666
TCGA-E2-A14P	14.5484	9.10176	10.994	11.6729	14.57	14.0931	14.5015	14.7743	13.7469	14.0887	7.94543	12.6771	14.5463	10.8833	13.8629	13.2679	12.9167	13.9817	8.32056	8.48032	13.2462	14.7771	6.28302	13.9181	14.2793	13.4763	14.6844	14.6737	12.2587	13.2405	12.4914	15.2301	14.6459	10.1954	13.5608	14.0212	14.4215	14.8627	13.6504	14.7199	15.0571	14.7214	15.1578	14.5892	14.8372	15.0173	14.5217	14.8152	14.4689
TCGA-EW-A1IZ	14.4958	7.98827	10.6743	11.8595	13.5354	12.6332	14.8377	14.9778	12.833	14.2288	6.57589	12.0503	13.5244	10.5958	13.4348	12.7011	12.546	13.778	7.77424	7.7564	13.015	14.8047	5.95968	13.8313	14.17	13.0297	14.6519	14.3369	12.0404	12.8885	11.9864	14.8874	14.4852	9.26722	12.7982	13.9767	14.5545	15.2523	13.3725	14.7647	15.1428	13.8228	15.754	14.5178	14.6573	15.4081	14.5159	14.6856	14.3824
TCGA-AC-A6IW	14.7034	7.33579	8.93646	11.6152	14.0489	12.99	14.7647	14.5862	12.8506	13.9451	6.72998	11.9729	13.1458	9.23077	13.8142	12.7858	12.4422	13.2567	5.69862	7.24014	12.8018	14.9494	3.23959	13.8148	13.983	13.2395	14.4977	14.4298	11.5941	12.348	12.1729	14.808	14.2951	9.48334	13.0438	12.6085	14.6844	15.1177	13.1615	14.736	15.1545	13.2668	15.7278	14.2714	14.7451	15.1769	14.3402	14.935	14.6002
TCGA-EW-A6S9	14.6407	8.05634	11.7461	12.5717	14.049	13.291	14.8367	14.6338	13.8328	14.2317	9.03006	12.4795	14.5159	11.3447	13.6546	12.5878	12.7554	14.3872	8.94	8.93269	13.2732	14.5188	8.40817	13.9529	14.2989	13.4063	14.6346	14.7625	12.3844	13.0761	12.5185	15.2234	14.6348	10.4894	13.2495	14.0758	14.3851	14.8784	13.605	14.583	14.919	14.3957	15.3127	14.5771	14.577	15.1163	14.4747	14.7996	14.3449
TCGA-A8-A07P	14.7065	9.11249	11.8792	12.7761	13.7467	13.9856	14.8784	14.9337	13.8316	14.4493	9.00037	12.8884	14.2886	11.4821	13.7191	13.1307	13.1645	14.0279	9.68339	8.59212	13.2688	14.4982	8.24213	13.912	14.4691	13.6228	14.7766	14.7201	12.2093	13.3347	12.2586	15.2351	14.6445	10.3433	13.2434	13.8215	14.4991	14.9189	13.5782	14.6982	14.9231	14.4065	15.3785	14.6327	14.5664	15.1787	14.5459	14.8916	14.1538
TCGA-BH-A0DE	14.7124	7.77707	11.6628	12.4576	13.7742	12.8986	14.8582	14.893	13.447	14.4166	8.61706	12.3141	13.7564	11.0713	13.4835	12.5865	12.8569	14.293	8.87662	8.57331	13.2417	14.5965	8.10072	13.918	14.3307	13.3282	14.7287	14.7888	12.3106	12.5999	11.618	14.9694	14.5561	10.2871	13.0216	13.7491	14.5399	15.2015	13.7394	14.7166	14.9623	14.1937	15.2657	14.6857	14.7284	15.2839	14.6027	14.8126	14.5239
TCGA-LL-A5YN	14.7559	7.56739	10.583	11.9953	13.3541	13.1033	14.798	14.6036	13.0501	14.2574	7.62729	12.4439	13.6577	10.8609	13.7634	13.0874	12.6624	13.7225	7.65005	7.73064	12.9047	14.8354	6.28474	14.0579	14.3014	13.3285	14.7321	14.3844	11.7606	12.4274	12.1266	15.092	14.3438	9.39129	13.0958	13.1261	14.7837	15.183	13.2601	14.6361	15.2321	14.1108	15.5277	14.5131	14.896	15.3218	14.4882	15.0109	14.4214
TCGA-S3-AA0Z	14.2085	8.07628	9.84694	12.5382	13.7617	12.6988	14.6605	14.7143	13.2121	13.656	6.65836	11.7076	13.5635	8.3759	13.2266	11.5982	12.5812	13.4848	5.95045	7.7145	12.9461	14.9352	3.66862	13.7091	14.1523	13.027	14.4537	14.3233	11.7134	12.6198	11.6725	14.6401	14.4854	10.0725	12.3302	12.7196	14.4628	14.7485	13.3809	14.7121	15.1378	13.1619	15.965	14.2568	14.5762	15.0797	14.5746	14.8353	14.23
TCGA-AC-A5EH	14.9692	8.5387	11.4669	12.4372	14.3495	13.5933	14.851	14.7288	13.5388	14.2619	8.76506	12.5157	14.1897	11.1406	13.9246	12.8898	12.7881	14.0433	8.29534	8.90489	13.3872	14.5086	7.74087	13.9701	14.4137	13.5683	14.6073	14.7439	12.0131	12.6506	12.02	15.1477	14.6452	10.6194	13.4087	13.4846	14.5889	15.2172	13.7014	14.6022	15.0124	14.4853	15.4208	14.6063	14.7073	15.1171	14.7228	14.6436	14.6498
TCGA-AR-A1AO	14.6406	6.88539	10.6219	11.9599	13.8723	12.8295	14.6697	14.7943	13.2542	14.0435	7.46273	12.0341	13.8693	9.97675	13.5114	12.336	12.562	13.9092	6.92627	8.43943	13.0996	14.7384	6.46345	13.9509	14.0182	12.9237	14.76	14.4657	11.9851	12.3433	12.1801	14.8715	14.592	10.2637	12.6892	13.4141	14.5644	15.2719	13.7322	14.7326	15.1599	13.8257	15.4953	14.5446	14.7096	15.2848	14.5329	14.3365	14.2832
TCGA-AN-A04D	14.4432	8.12721	10.0464	12.4642	13.9311	13.0868	14.5822	14.6495	13.6521	13.9049	8.71733	12.0855	13.7113	9.6026	13.9259	12.4824	13.0069	13.5995	7.48373	8.03258	13.0375	14.8922	4.8182	13.7357	13.9755	13.4223	14.483	14.7881	11.9247	12.8261	11.9729	15.1483	14.4257	9.96352	12.5129	12.5019	14.282	14.5144	13.0019	14.7055	14.9384	14.1574	15.6888	14.1312	14.5403	14.7971	14.201	15.2648	14.3995
TCGA-A7-A26G	14.5772	6.32015	11.0818	11.7868	14.1179	12.4609	14.7498	14.8652	13.6992	14.0127	7.27085	12.264	13.8139	9.907	13.5657	12.0342	12.5373	14.0983	6.89708	7.65498	13.1227	14.7979	6.60546	13.6977	13.7286	12.9732	14.5275	14.8019	11.9793	12.5557	12.0828	14.8102	14.525	10.354	12.514	13.272	14.3065	15.0628	13.5749	14.9313	15.0357	13.9692	15.4328	14.3799	14.5326	15.1096	14.2913	14.4866	14.0756
TCGA-AO-A03V	14.5963	8.09677	11.9191	12.0556	13.4712	12.4362	14.7617	14.7333	13.5066	14.283	9.42837	12.4886	14.0259	11.2082	13.7538	12.7013	12.887	14.0682	8.33474	8.2476	13.2327	14.5697	8.50861	13.8489	14.2443	13.2429	14.6649	14.7227	12.25	12.8281	11.9994	15.1546	14.6428	9.67375	13.0251	13.9686	14.3376	14.9424	13.8388	14.5998	15.0211	14.7417	15.2661	14.4339	14.6425	14.9579	14.5705	14.7377	14.3854
TCGA-AR-A0TZ	14.3763	9.36383	11.5512	12.7026	12.9127	12.8018	14.6771	14.8629	13.6647	13.8055	8.82398	12.2416	13.9101	11.1719	13.5021	12.6099	12.8682	14.1974	9.52673	8.6318	13.1293	14.6115	7.60963	13.8379	14.2442	13.1345	14.5945	14.5977	12.4574	13.3777	11.629	15.0222	14.4857	9.82251	13.0136	13.026	14.1601	14.7137	13.5204	14.7253	14.7679	14.4958	15.5597	14.4327	14.5272	14.97	14.6478	14.8897	14.3876
TCGA-BH-A18U	14.5832	8.27185	11.6315	12.813	14.1126	14.3718	14.8775	14.8147	13.7668	13.86	8.38546	12.6681	14.3215	11.3564	13.9026	13.0556	13.1995	13.6787	9.13556	8.47139	13.1228	14.7041	7.05227	13.8576	14.5481	13.4443	14.6974	14.6611	12.0524	13.4316	12.5137	15.0317	14.6363	10.7982	13.3342	13.4131	14.2894	15.2136	13.3192	14.8771	15.1736	14.5471	15.4242	14.5094	14.5097	15.2349	14.4777	14.8079	14.5038
TCGA-AC-A3W5	14.7087	7.40703	11.4147	12.3774	13.9726	12.9284	14.729	14.6064	13.2781	14.221	8.17878	12.0611	14.0663	10.7783	13.3144	12.2673	12.2851	13.8326	7.50048	8.44773	13.2721	14.6638	7.50305	14.0826	14.205	13.2139	14.6898	14.4	12.176	12.9332	12.0778	15.1097	14.4562	10.4105	12.8463	13.8675	14.5775	15.0636	13.7269	14.5444	15.0563	14.0653	15.6074	14.5987	14.6332	15.1872	14.6527	14.7825	14.551
TCGA-AR-A24V	14.703	7.61214	11.965	12.7219	13.8595	13.3615	14.7246	14.7326	13.3652	14.1665	9.02814	12.4609	13.9584	11.309	13.4186	12.3466	12.8913	14.3419	8.63892	9.13545	13.3262	14.5248	8.66627	13.8384	14.1574	13.4416	14.6907	14.6466	12.3453	12.5738	11.5789	14.9648	14.6505	10.6244	13.3414	13.3584	14.3432	15.1421	13.7562	14.8393	15.0043	14.5904	15.3417	14.6779	14.5583	15.3207	14.619	14.7613	14.4976
TCGA-AO-A0JE	14.6192	7.47082	10.8643	11.992	14.1088	13.8231	14.7588	14.6381	13.4008	14.1109	7.72886	12.3522	14.2101	10.9654	13.799	12.6664	12.5759	14.073	7.99064	8.20523	13.1319	14.6893	6.8794	13.9068	14.24	13.3423	14.778	14.2897	11.9844	12.7276	12.6655	15.0947	14.4283	10.3964	12.8427	13.8824	14.3703	15.1645	13.6538	14.6127	14.9722	14.2619	15.4915	14.588	14.5521	15.2534	14.3818	14.4656	14.3519
TCGA-A2-A259	14.453	7.97383	11.4377	11.938	13.8712	12.671	14.8129	14.8825	13.3751	14.2255	8.10664	12.4554	14.0364	10.8514	13.6046	12.9714	13.0128	13.9654	8.86452	8.77123	13.0809	14.6354	7.75848	13.8288	14.0347	13.2079	14.6378	14.5656	12.0949	12.8434	11.8378	14.9145	14.4697	9.77739	12.7688	13.4975	14.2676	14.9923	13.6765	14.7309	14.8131	14.2561	15.6153	14.4946	14.5236	15.1234	14.4001	14.641	14.3896
TCGA-AN-A0FF	14.5575	8.06789	10.9803	12.0985	13.5556	13.5166	14.8357	14.7555	13.4722	14.1233	9.08713	12.684	13.9582	11.245	13.5957	13.0311	13.0048	14.1385	9.01656	8.79573	13.1908	14.5815	8.0924	13.8873	14.4019	13.2831	14.718	14.6331	12.2484	13.132	12.24	15.0497	14.5384	10.0089	13.0733	13.7957	14.3779	14.9745	13.404	14.5901	15.0215	14.3305	15.5898	14.5815	14.4973	15.1632	14.5657	14.7856	14.2726
TCGA-E2-A109	14.3903	8.61824	11.1754	12.2584	13.3165	13.1302	14.7677	14.7102	13.5884	14.0681	8.25916	12.5331	14.0659	11.0796	13.1951	12.6125	13.1159	14.2786	8.88944	8.44005	13.1557	14.6347	7.01768	13.7619	14.1515	13.2542	14.5478	14.6373	12.0866	13.1474	11.7099	15.2013	14.478	9.63672	13.0594	13.7065	14.1525	14.8683	13.3272	14.6257	14.8489	14.313	15.5337	14.5127	14.4524	15.0867	14.3809	14.892	14.3631
TCGA-A8-A095	14.3873	7.49149	11.0659	12.054	13.6559	13.0329	14.8144	14.8751	13.5149	14.0583	8.58408	12.3633	14.0718	10.934	13.7116	12.8837	12.7939	13.8185	8.83485	8.81461	13.2334	14.5083	7.36945	13.8269	14.2813	13.3581	14.6811	14.6555	12.2055	13.1458	12.0444	15.126	14.5078	10.2357	12.9922	13.1816	14.1991	14.8879	13.362	14.6598	15.0616	14.2406	15.3414	14.3934	14.4375	14.9792	14.5861	14.7793	14.3027
TCGA-E2-A1LE	14.663	6.67764	11.2116	12.1513	14.0968	13.5847	14.6715	14.8239	13.3874	14.1019	8.66644	12.3173	14.0185	10.5616	13.5923	12.4067	12.5607	14.0651	7.64063	7.70376	13.2551	14.6753	6.54676	14.0379	14.3837	13.292	14.691	14.4511	12.1874	13.0193	11.9859	15.1209	14.5284	10.7081	12.9446	13.3498	14.5864	15.1318	13.6066	14.6648	15.1901	14.1627	15.5702	14.5805	14.6386	15.1728	14.6287	14.6453	14.5702
TCGA-C8-A26V	14.5937	7.94375	11.4138	12.2865	13.8778	13.1296	14.9148	14.8468	13.4502	14.2817	9.90518	12.8985	14.2293	11.207	14.1084	12.9249	12.6676	14.0759	9.06399	8.46388	13.3535	14.4974	7.9811	13.8336	14.2602	13.5363	14.6688	14.5455	12.5001	13.4172	12.8987	15.2824	14.4964	10.4229	13.2598	13.4424	14.34	14.865	13.6217	14.6041	15.0438	14.2259	15.5945	14.4816	14.4632	15.1201	14.3738	14.7322	14.2201
TCGA-E2-A14O	14.8703	8.93608	11.9854	13.1163	14.3519	14.7943	15.0184	14.7211	13.5285	14.6011	9.49141	13.4065	14.3152	12.5114	14.0845	13.5435	13.1646	13.9769	9.74045	8.45969	13.5728	14.7018	8.92773	14.0395	14.8738	14.0282	14.7341	14.7507	12.154	13.3268	12.9254	15.3473	14.6323	10.9082	13.8379	13.7688	14.7222	15.3142	13.3978	14.7806	15.0925	14.9415	15.2872	14.7647	14.7783	15.2133	14.7232	15.2863	14.6044
TCGA-E2-A1B0	14.434	7.70516	11.0403	12.0722	14.6432	14.0097	14.6883	14.7797	13.9276	13.8946	8.12873	12.7704	14.275	10.6707	13.5881	12.6766	12.5941	13.7739	8.63955	8.02858	13.2314	14.7097	6.37327	13.944	14.1678	13.3723	14.5563	14.6577	11.9727	13.3281	12.5311	15.1164	14.5306	10.5748	13.0078	13.8213	14.2993	14.946	13.7211	14.8007	14.9343	14.3207	15.3903	14.5249	14.5024	15.0843	14.5324	14.8219	14.069
TCGA-A7-A425	14.731	7.85234	11.6826	12.4467	14.2333	13.7436	14.7857	14.5317	13.2906	14.4264	8.54288	12.3524	14.0013	11.5934	13.6649	12.6502	12.8756	13.8268	8.66656	9.1019	13.329	14.5844	7.99621	14.0995	14.3095	13.2342	14.6988	14.417	12.1491	12.8721	11.9	15.016	14.3892	10.3373	12.9557	13.8194	14.6535	15.1398	13.4563	14.4749	15.1562	14.1478	15.6026	14.6205	14.7358	15.2461	14.7899	14.9399	14.4993
TCGA-C8-A12Z	14.5857	8.57849	10.9792	12.6739	14.6648	14.6924	14.8529	14.772	14.0578	14.2816	9.59577	13.0612	14.5238	10.8283	14.0514	12.9674	13.0777	14.0119	9.03182	8.42715	13.401	14.6264	6.38999	13.9717	14.5224	13.6605	14.616	14.7986	11.9155	13.4065	12.2029	15.2706	14.5609	10.9632	13.0683	13.7523	14.368	14.7801	13.8876	14.7164	14.9576	14.5699	15.1093	14.6636	14.5447	14.993	14.6541	15.1757	14.0389
TCGA-BH-A28O	14.7363	7.33894	11.7973	12.272	14.2171	12.5726	14.7612	14.7393	13.2571	14.4146	8.90365	12.1488	13.5625	11.1207	13.3634	12.1403	12.8038	14.1503	8.23989	9.19448	13.1809	14.5862	7.75199	13.9182	14.0561	13.1004	14.6321	14.7541	12.2659	12.4028	10.9921	14.837	14.5229	10.0915	12.6661	13.9802	14.5595	15.028	13.7724	14.5947	15.1435	14.1291	15.454	14.5254	14.791	15.2161	14.6111	14.7815	14.541
TCGA-E2-A107	14.6257	9.37315	11.64	12.5039	14.0743	13.9198	14.8983	14.7844	13.6308	14.3354	9.2686	12.6555	14.0043	11.4892	13.6852	13.1678	12.9959	14.0094	9.43267	8.72546	13.4733	14.4623	7.79643	14.0377	14.3878	13.6185	14.7012	14.6006	12.2267	13.2911	12.0627	15.2841	14.4658	10.2021	13.196	13.6482	14.5159	14.9976	13.2946	14.516	14.9406	14.3086	15.5241	14.6237	14.5937	15.076	14.5812	15.1269	14.4066
TCGA-BH-A0EE	14.5992	8.82583	10.2083	12.4	14.3391	13.897	14.9967	14.6804	13.6441	13.8691	7.59116	13.4266	14.6817	10.1507	14.3179	13.6076	12.7341	13.801	7.99855	8.42116	13.1229	14.7775	6.59227	13.9486	14.6539	13.5864	14.7809	14.5848	11.9774	13.2751	12.5096	15.4759	14.4601	9.72078	13.3142	12.9179	14.4843	14.8163	13.457	14.7096	15.1037	14.5365	15.7195	14.4969	14.6786	15.0758	14.374	14.9548	14.1323
TCGA-A2-A04Y	14.6113	8.3013	10.8427	12.3229	13.8542	13.814	14.7755	14.7408	13.14	14.2514	7.37569	12.9996	14.2158	10.8889	13.917	12.981	12.768	14.1809	8.17781	7.54502	13.2099	14.9153	7.29988	13.9958	14.5888	13.3961	14.7463	14.4826	12.0419	12.9076	11.9088	15.2159	14.3448	9.69876	13.4354	13.3582	14.4905	15.0055	13.5118	14.8345	15.0554	14.3801	15.4476	14.6301	14.7711	15.2218	14.5594	15.1073	14.2863
TCGA-A8-A06Y	14.7041	7.61779	11.7766	12.4324	14.1062	14.2761	14.9709	14.6735	13.8837	14.3761	9.89275	13.0715	13.8523	11.691	14.0845	13.4944	13.0273	14.3174	9.42781	7.96642	13.4431	14.6206	8.29515	13.8863	14.3212	13.8099	14.5254	15.0927	12.1165	12.9604	12.2501	15.1355	14.5074	10.0852	13.2457	13.3392	14.5196	14.8897	13.4849	14.6422	14.99	14.7821	15.4894	14.6755	14.6817	15.0459	14.4561	15.1235	14.4456
TCGA-E9-A227	14.7197	8.15826	11.3446	12.3365	13.7583	13.5382	14.8905	14.9292	13.5401	14.2496	8.37745	12.5626	14.0926	11.3543	13.7182	13.0444	13.0128	14.0812	9.05175	8.60066	13.1674	14.6261	7.47071	13.8747	14.4513	13.4498	14.7377	14.7301	12.097	13.0019	12.0362	15.0297	14.6625	10.3399	13.1596	13.5637	14.4847	15.1073	13.6164	14.7389	15.2035	14.2275	15.3503	14.632	14.6461	15.3419	14.5943	14.6963	14.2321
TCGA-A2-A3XY	14.7541	7.24048	10.307	11.8747	14.5977	12.6626	14.7917	14.5224	13.3044	14.0835	7.14189	11.7891	13.562	9.4167	13.5021	11.666	12.5569	13.9325	6.17427	8.27027	13.1927	14.8261	5.29226	13.9559	13.7747	12.8448	14.55	14.3909	11.7233	11.9892	11.5611	14.8956	14.467	9.92476	12.814	13.3485	14.4973	15.0124	13.6022	14.6738	14.9912	13.9521	15.6701	14.2927	14.593	15.0302	14.3521	14.9273	14.6264
TCGA-GM-A2DI	14.3651	5.86727	11.1777	11.6545	13.465	11.9756	14.6942	14.8128	12.9751	14.2036	6.93104	11.995	13.9111	10.3274	13.1894	12.5683	12.4093	13.9511	7.49257	8.16264	13.0046	14.7165	7.23106	13.8484	13.9754	12.9006	14.688	14.3239	12.1443	12.6305	12.1174	14.8273	14.4445	9.45854	12.5508	14.0146	14.4337	15.1277	13.6774	14.7622	14.9936	14.0667	15.6359	14.5602	14.6202	15.2953	14.5648	14.4881	14.334
TCGA-D8-A27N	14.7227	8.22973	11.4481	12.3771	14.135	13.5383	14.7031	14.7577	13.601	14.2085	8.00907	12.35	14.276	11.2509	13.7434	12.4509	12.7101	14.2287	8.46306	8.43961	13.2491	14.6056	7.55127	13.9486	14.2318	13.479	14.7433	14.6456	12.2962	13.1073	12.3436	15.1084	14.6174	10.2219	13.2882	13.8769	14.3831	14.9702	13.7019	14.6427	15.0308	14.0683	15.494	14.6181	14.5692	15.1883	14.4458	14.7585	14.3888
TCGA-BH-A1F2	14.5583	7.161	11.8376	12.3171	14.5291	14.151	14.7484	15.1172	14.0712	14.3435	8.93399	12.5858	14.6674	11.2102	13.7685	12.7179	13.2281	14.5369	9.60661	8.56636	13.2451	14.632	8.62289	13.8551	14.4552	13.4578	14.7617	14.9764	12.2728	13.2703	12.6356	15.1835	14.687	10.9163	13.2233	13.1636	14.2857	15.1226	13.6212	14.8893	14.9984	14.5856	14.9606	14.7891	14.5414	15.2629	14.4483	14.7954	13.9801
TCGA-E2-A1BC	14.4553	6.8904	12.3271	12.0406	13.752	13.4241	14.8193	15.0826	13.5366	14.4517	9.50622	12.4748	14.4551	11.5139	13.437	12.5319	12.793	14.2565	9.93827	8.93784	13.239	14.3912	9.4124	13.7919	14.4984	13.3618	14.6415	14.6476	12.406	13.4218	12.6147	14.9496	14.6558	10.5716	12.8581	13.7859	14.3141	14.906	13.8311	14.6504	15.0814	14.3854	15.2256	14.6895	14.4974	15.1965	14.5633	14.6436	14.0962
TCGA-A7-A426	14.6844	7.93942	11.6301	12.2408	13.8231	12.7305	14.8526	14.6564	13.0885	14.4247	8.82482	12.3634	13.7815	11.3977	13.5755	12.5624	13.0066	13.9797	8.50008	9.25795	13.1918	14.5677	8.19392	13.9896	14.292	13.2405	14.6772	14.6732	12.2145	12.4573	11.4982	14.9925	14.536	9.87276	12.9442	13.8436	14.5126	15.0179	13.4773	14.467	15.0998	14.1319	15.502	14.5109	14.6663	15.1797	14.5841	14.9831	14.5314
TCGA-A8-A08H	14.8321	5.78514	10.7219	12.1924	13.931	13.012	14.7534	14.8106	13.11	14.1876	7.69539	11.8547	13.6374	10.3621	13.452	11.9491	12.5903	13.8341	6.6066	8.03448	13.1987	14.7247	6.59364	13.9653	14.1733	13.1599	14.793	14.4603	12.0699	12.1387	11.7472	14.8592	14.6584	10.721	12.7775	13.2143	14.6515	15.3258	13.7143	14.8108	15.2299	13.9115	15.4247	14.6096	14.6885	15.3985	14.7755	14.4416	14.4011
TCGA-A7-A26F	14.5531	6.52801	10.5745	12.2842	14.1213	12.4951	14.6064	14.6336	13.8136	13.8879	7.33506	12.1478	13.9778	9.43674	13.7186	12.4356	12.2099	13.9998	7.08204	7.54124	13.1751	14.7077	6.6624	13.8606	13.912	13.2634	14.5844	14.8579	11.869	12.4081	11.7292	15.0498	14.4757	10.4188	13.0463	13.2522	14.0367	14.7257	13.6791	14.7222	14.9137	14.1001	15.5575	14.2851	14.5368	14.889	14.3579	14.7733	14.6673
TCGA-BH-A6R8	14.6087	9.17712	11.5994	12.3829	13.6027	13.4203	14.7616	14.4055	13.1872	14.254	8.87119	12.6293	13.8894	11.782	13.8844	13.4099	12.8884	14.2357	9.58042	8.66782	13.1371	14.5294	8.24528	13.9085	14.2022	13.4613	14.6909	14.3537	12.2179	13.2254	12.6759	15.3272	14.3445	9.76532	13.3056	13.702	14.5686	15.1391	13.2649	14.4908	15.0768	14.6442	15.6919	14.633	14.6446	15.1659	14.4526	14.7756	14.2052
TCGA-AO-A124	14.4075	7.34309	9.71345	12.1977	14.4086	13.101	14.6774	14.6844	13.599	13.754	6.93769	12.1853	13.8042	8.44192	14.1559	12.3582	12.8883	13.8228	6.17254	7.96801	13.0867	14.8666	3.43466	13.883	13.9892	13.1125	14.5376	14.328	11.6323	12.6233	12.0686	15.1026	14.4374	10.0592	12.641	12.5612	14.3488	14.8859	13.3357	14.839	14.9322	13.8007	15.6279	14.2115	14.6571	14.8712	14.1912	15.1362	14.1536
TCGA-E2-A56Z	14.6987	9.22568	11.4092	12.854	13.7265	13.4908	14.8705	14.6345	13.3671	14.4937	9.00407	12.7115	13.9372	11.6936	13.7761	12.9136	13.1776	14.3386	9.10161	8.37204	13.1647	14.7602	7.7644	13.8368	14.4909	13.4015	14.6086	14.611	12.1673	12.9578	11.8814	15.1779	14.5726	9.87581	13.4368	13.2106	14.5686	15.0022	13.2901	14.7136	15.0664	14.4097	15.5681	14.5467	14.6827	15.1759	14.6071	14.9581	14.401
TCGA-D8-A1JN	14.5826	7.83353	11.9994	12.4662	13.9224	13.6853	14.9632	14.8569	13.6073	14.3366	9.42315	12.8362	14.4762	11.2538	14.0103	13.3039	12.8996	13.9111	9.59754	7.86275	13.1413	14.5921	7.75718	13.9271	14.629	13.4747	14.6045	14.7409	11.9671	13.7009	12.6893	15.0957	14.5503	9.92985	12.9565	13.4981	14.4292	14.7684	13.7034	14.6159	15.3124	14.4652	15.5215	14.5591	14.5546	15.0937	14.5756	14.8717	13.9721
TCGA-BH-A1EW	14.4807	8.69764	11.3816	12.488	14.125	13.247	14.7888	14.8017	13.5486	14.0824	8.5022	12.5738	14.064	10.8069	13.3553	12.6523	12.9577	14.1443	8.62	9.16638	13.3612	14.6102	7.43534	13.7426	14.0462	13.4412	14.5753	14.8468	12.3539	12.9715	12.3513	14.8875	14.523	10.4118	12.8832	13.6529	14.3281	14.9738	13.6407	14.754	15.0158	14.1058	15.4729	14.6417	14.4955	15.1664	14.5152	14.7363	14.0712
TCGA-AC-A2BM	14.5235	9.43288	11.6074	12.482	13.5955	12.5831	14.965	14.7337	13.24	14.3529	8.92349	12.5035	13.5977	11.1084	13.2831	12.8157	12.8438	13.8059	8.80042	8.45267	13.1766	14.5763	7.59191	13.6658	14.0249	13.3564	14.5608	14.7049	12.2776	13.2034	11.9862	14.9118	14.572	9.97272	12.9231	13.4279	14.2605	15.0346	13.3636	14.7849	15.0538	14.3113	15.5824	14.4522	14.4462	15.194	14.5444	14.9265	14.4348
TCGA-AN-A0G0	14.6103	9.5776	10.0492	11.7332	13.9974	13.2064	14.8367	14.8205	14.119	13.9125	7.5463	12.5261	14.1045	9.86175	14.0506	12.5285	12.653	13.8099	7.06551	7.58445	13.4149	14.8193	5.17626	13.8607	13.8467	13.3532	14.5797	14.841	11.9993	13.0053	12.0768	15.1776	14.4306	10.3201	12.7351	13.6012	14.3428	14.6082	13.5747	14.6974	14.8184	13.8958	15.3783	14.1385	14.6604	14.7707	14.2766	14.975	14.324
TCGA-AC-A23C	14.2644	7.11167	11.2547	11.9974	13.6739	13.1207	14.7057	14.8636	13.4819	14.1725	8.3847	12.2459	14.123	10.8225	13.437	12.6231	12.554	14.2689	8.89418	8.09056	13.0582	14.5865	6.70466	13.7747	14.1622	13.0842	14.6938	14.4481	12.1838	13.5039	12.3824	14.9642	14.4663	10.1828	12.8423	13.692	14.1746	14.8941	13.6539	14.7174	15.2073	14.3098	15.4807	14.486	14.4875	15.1765	14.3883	14.6557	14.0851
TCGA-A1-A0SH	14.7174	7.31446	11.7602	12.5743	14.1185	13.3403	14.6804	14.8574	13.7578	14.3894	9.20073	12.1738	14.1805	11.3069	13.5067	11.969	12.4848	14.3387	8.38736	8.56413	13.2926	14.505	8.51175	14.0017	14.2001	13.4609	14.7339	14.6704	12.3034	12.7924	11.9167	15.1818	14.678	10.9288	12.8433	14.1049	14.5375	14.9765	13.9054	14.6624	14.9278	14.3831	15.2686	14.6761	14.61	15.2093	14.6012	14.6861	14.2498
TCGA-EW-A1OX	14.502	9.84644	11.5794	12.3439	13.6952	13.9005	14.8425	14.816	13.99	14.2673	8.87582	12.9505	13.9507	11.3284	13.6794	13.2479	13.2772	14.4689	9.53917	8.49107	13.2708	14.4621	7.51006	13.6727	14.3994	13.5061	14.5715	14.8711	12.1533	13.5156	12.0514	15.0959	14.6985	9.48289	13.2292	13.6617	14.4166	14.7628	13.5459	14.641	14.8742	14.5141	15.3972	14.6085	14.6852	15.0138	14.5551	14.8906	14.1742
TCGA-EW-A1PB	14.7924	8.13935	9.36249	11.6972	14.0534	12.8015	14.8899	14.3548	12.9742	13.9859	7.37783	12.3255	13.3873	9.60227	14.101	12.8584	12.4153	13.675	5.97271	7.91747	13.0235	14.8927	4.53377	13.8814	13.869	13.3392	14.716	14.3035	11.9155	12.3376	12.3839	15.196	14.4688	10.0834	13.4308	12.6791	14.5292	15.1415	13.3718	14.6452	15.1458	14.1157	15.8597	14.3077	14.595	15.1126	14.2473	14.7695	14.7042
TCGA-E2-A15I	14.2602	6.72095	11.8267	11.8046	12.6705	11.6097	14.7347	14.8606	13.3665	14.18	7.91549	12.1156	13.9886	10.9969	13.1467	12.9108	12.459	14.2372	9.14182	8.54821	13.0459	14.4672	7.99136	13.7762	14.0384	12.9307	14.6331	14.5991	12.1876	12.9061	11.7509	14.9194	14.3165	9.41053	12.5539	13.1922	14.0997	14.8793	13.4275	14.6008	14.9827	14.2657	15.497	14.3571	14.4391	15.1408	14.3526	14.5525	14.288
TCGA-A2-A0YF	14.5163	7.89148	11.3807	12.289	13.3571	13.4459	14.9174	15.041	13.7918	14.2994	8.35474	12.6502	14.0583	10.9214	13.6821	13.0614	12.9787	14.1661	9.22163	8.18219	13.172	14.5824	7.55225	13.8858	14.475	13.3347	14.7618	14.8628	12.0304	12.96	11.9448	15.0768	14.5375	9.78811	13.0532	13.4429	14.2919	15.0416	13.5399	14.7512	14.9867	14.2669	15.4191	14.6866	14.5535	15.2239	14.5669	14.7318	14.1225
TCGA-A2-A04N	14.5324	7.35523	11.6167	12.2744	13.941	13.1562	14.8538	14.8217	13.3022	14.4528	8.95261	12.4222	14.1747	11.4254	13.7714	12.7209	12.9621	14.0436	9.02246	8.89475	13.2165	14.5594	7.84185	13.9561	14.4083	13.3935	14.6969	14.5993	12.191	12.8854	12.2199	15.1283	14.5807	10.0938	13.0366	13.3998	14.3559	15.0251	13.5032	14.6001	14.9546	14.3248	15.399	14.5887	14.5595	15.1708	14.4693	14.8434	14.4784
TCGA-LL-A7SZ	14.8281	8.65988	10.634	12.3008	14.1982	13.9508	14.9359	14.5265	13.0675	14.4847	7.30335	12.8602	14.142	11.0402	13.9166	13.117	12.9265	13.4326	7.27897	7.09869	13.1156	15.0319	6.23553	14.0573	14.3726	13.5669	14.6892	14.3176	11.8816	12.7438	12.211	15.1355	14.4722	9.42668	13.2759	13.9457	14.8252	15.171	13.2808	14.679	15.2042	14.0232	15.6776	14.4482	14.9802	15.2883	14.5705	15.1404	14.4108
TCGA-AN-A04A	14.7719	8.1014	11.3953	12.4279	14.386	14.3041	14.7444	14.8619	13.7919	14.4267	9.07418	12.7322	14.1679	10.9939	13.6858	12.2525	13.1682	14.3864	8.38027	8.5341	13.2408	14.7105	7.33944	13.9637	14.4288	13.4429	14.7552	14.6692	12.0365	12.6218	11.5763	15.125	14.7636	10.3854	13.1731	13.8987	14.4908	15.0053	13.9401	14.8104	14.9639	14.6195	15.2125	14.752	14.7757	15.1435	14.6051	14.8971	14.3307
TCGA-AN-A0FY	14.4768	7.33507	11.6193	12.1416	13.8419	12.8783	14.6617	14.6194	13.406	14.0352	8.36756	12.6328	14.5358	10.9898	13.5374	12.4029	13.2049	13.9261	8.54553	9.28225	13.0871	14.7949	7.52258	13.8352	14.1624	13.2026	14.4954	14.7584	12.37	12.7838	11.9717	14.9665	14.5302	9.93359	13.2876	12.7297	14.241	14.7596	13.3112	14.6985	15.0432	14.3406	15.4325	14.3093	14.5094	14.988	14.4532	15.0454	14.4629
TCGA-C8-A12V	14.4559	6.62612	9.49628	11.5263	13.5339	11.3167	14.7387	14.7313	13.0425	13.9583	6.64419	11.5822	13.2777	9.34705	13.508	12.3311	12.1323	13.597	5.41419	7.43072	12.7541	14.8773	4.79771	13.7738	13.5542	12.7672	14.6136	14.4419	11.7843	12.1015	12.3166	14.786	14.2474	9.32836	12.4216	13.3932	14.3775	15.097	13.3849	14.7299	15.1755	13.7476	15.7637	14.2695	14.5269	15.2528	14.2368	14.4497	14.4585
TCGA-AR-A2LR	14.5814	6.4427	10.4329	12.249	14.0209	12.1745	14.6678	14.5861	13.4458	13.9878	8.97763	12.0262	13.7325	9.80211	13.6153	11.6542	13.129	13.9806	7.31812	9.19908	12.9902	14.952	5.48725	13.7215	13.7459	13.0117	14.3871	14.8232	12.1033	12.4501	10.755	14.7408	14.5734	10.47	12.9056	12.0237	14.3881	14.6855	13.3692	14.7861	15.1089	13.9689	15.36	14.1715	14.8145	14.8917	14.5974	15.0748	14.5694
TCGA-A8-A0AB	14.3335	7.44568	11.878	12.3832	13.9708	13.2925	14.7189	14.9333	13.6654	14.2455	8.85616	12.5287	13.9764	11.0904	13.3716	12.7449	12.9336	13.8503	9.77508	8.91722	13.2577	14.5759	6.93079	13.7927	14.236	13.6136	14.4664	14.8479	12.194	13.4121	11.8073	14.9558	14.4208	10.2106	12.8047	13.3106	14.2735	14.871	13.5182	14.6732	14.9199	14.2729	15.4246	14.3724	14.5473	14.9308	14.4615	14.9872	14.3526
TCGA-EW-A1J3	14.5156	7.88692	11.5251	12.5983	13.8362	13.7601	14.8725	14.9758	13.5959	14.2216	8.05447	12.8624	14.4285	11.4085	13.7164	13.0209	12.9775	14.0944	9.63059	8.44214	13.2321	14.7268	7.52415	13.9309	14.5723	13.4968	14.774	14.7324	12.1722	13.2837	12.4586	15.0841	14.4909	10.2898	13.2613	13.1177	14.3586	15.0478	13.7048	14.9617	15.0282	14.5641	15.0318	14.5738	14.6883	15.2188	14.6482	15.1069	14.3207
TCGA-E2-A14U	14.6594	8.18384	12.0746	12.2726	14.1144	13.0695	14.8054	14.7843	13.2886	14.5196	9.22998	12.5258	13.8429	11.5624	13.5741	12.9665	13.041	13.9391	9.21267	9.37283	13.25	14.5167	7.81695	13.9435	14.3571	13.4913	14.6717	14.6958	12.2192	12.7977	11.844	14.9593	14.5261	9.89103	12.9625	13.6974	14.5248	14.9321	13.7381	14.5388	15.0286	14.4113	15.4472	14.5332	14.8075	15.1233	14.5946	14.8394	14.5923
TCGA-E2-A156	14.3597	8.12925	11.7999	12.2406	13.3225	12.9429	14.8298	14.9613	13.3977	14.3482	8.7481	12.6352	14.11	11.542	13.8805	13.073	13.0297	13.8451	9.86013	8.99558	13.1952	14.4809	7.6787	13.6868	14.384	13.4915	14.6202	14.7578	12.1966	13.2937	12.0074	15.0191	14.568	9.76582	12.8212	12.9572	14.2821	14.895	13.5502	14.638	15.0188	14.365	15.5065	14.4425	14.5497	15.0637	14.5905	14.7562	14.3327
TCGA-A8-A08I	14.2496	6.29723	10.9175	11.6806	12.9763	11.1577	14.7102	14.6137	13.2963	13.7362	7.38955	12.523	13.925	10.556	13.366	13.3538	12.7047	13.5396	8.01332	8.93129	12.8232	14.8273	7.49098	13.6868	13.6383	13.0587	14.6149	14.4652	12.2492	12.7408	12.4391	14.9984	14.3118	8.77629	12.6105	13.2432	14.2235	15.0557	13.2969	14.7556	15.102	14.3034	15.7772	14.2256	14.5556	15.1717	14.406	14.352	14.2896
TCGA-BH-A0HU	14.6282	8.97632	11.0875	12.5877	13.8433	13.9576	14.7393	14.6499	13.668	13.803	8.7848	12.6296	13.9702	10.8095	14.1108	13.1576	13.0943	13.6431	8.5908	8.56124	13.1352	14.7553	6.63744	13.9834	14.3448	13.4288	14.5925	14.6057	12.0404	12.9452	12.4313	15.1491	14.4485	10.2971	13.3393	13.0757	14.4253	14.6674	13.2192	14.6501	14.9605	14.412	15.4596	14.4542	14.6196	14.9638	14.272	15.2382	14.3981
TCGA-XX-A899	14.6743	6.79574	11.2342	12.1912	13.7567	12.2093	14.8036	14.8201	13.1021	14.2479	7.8293	11.9922	13.7372	10.6949	13.2044	12.4924	12.4776	13.906	7.89794	8.57636	13.1789	14.6909	7.63591	13.8938	14.0608	13.1793	14.605	14.6093	12.1778	12.6266	11.5722	14.801	14.4867	9.79929	12.7052	13.3549	14.4574	15.0731	13.5629	14.7123	15.0651	13.794	15.4339	14.5507	14.5981	15.3091	14.6943	14.8783	14.3905
TCGA-A8-A09C	14.5766	7.83889	11.8435	12.3658	13.7767	13.9214	14.7625	14.845	13.6411	14.0717	8.50536	12.7244	14.074	11.402	13.9157	13.0911	12.9677	14.0839	9.02988	8.27172	13.2756	14.735	7.53763	13.9539	14.5026	13.4835	14.6577	14.7299	12.1641	13.1495	12.1004	15.1361	14.4903	10.1033	13.1856	12.8903	14.3422	14.8649	13.54	14.6819	15.0452	14.7663	15.2914	14.439	14.645	15.0089	14.4004	15.1469	14.5532
TCGA-AC-A2QJ	15.233	6.93902	10.2163	13.0001	14.2326	14.0765	14.7605	14.1869	12.9434	14.2318	7.64127	12.1925	14.0308	10.6805	14.1158	12.1863	12.5118	13.5968	5.53364	7.62259	13.2465	15.0706	5.84588	14.3274	14.5593	13.4831	14.8016	14.1966	11.7778	11.8934	11.8569	15.2381	14.6608	11.31	13.4972	13.15	15.2023	15.3241	13.793	14.6615	15.4827	14.0359	15.5244	14.5342	15.0968	15.2082	14.8947	14.9577	14.852
TCGA-A2-A0EP	14.7382	5.82734	10.913	11.7821	13.688	12.4538	14.7571	14.741	12.8628	14.1643	6.98586	11.7616	13.5158	10.4369	13.2233	12.0942	12.3495	13.824	6.85212	8.11012	13.0463	14.7823	7.08745	13.9602	13.9217	12.8825	14.7448	14.4264	11.9521	12.0935	11.5247	14.796	14.4126	9.91558	12.591	13.5013	14.6216	15.3875	13.5072	14.7613	15.1919	13.7689	15.6348	14.568	14.6814	15.4864	14.7238	14.5833	14.4182
TCGA-A1-A0SQ	14.67	9.18688	12.3335	12.6685	13.1494	13.4427	14.7741	14.7903	13.6245	14.2469	9.11857	12.8711	14.1017	11.4992	13.7576	13.2452	13.0271	14.0055	9.26361	8.26973	13.1972	14.6241	8.3631	13.8604	14.6151	13.501	14.7214	14.6765	12.4449	13.364	12.4034	15.1142	14.596	10.2916	13.0899	13.9746	14.5502	14.9644	13.79	14.6737	14.9838	14.4286	15.4315	14.5129	14.7103	15.1074	14.5169	14.7092	14.145
TCGA-AO-A0J6	14.8375	8.37028	10.0369	12.5519	14.4145	13.8436	14.7948	14.5055	13.7462	13.9737	8.11839	12.5475	13.7294	9.93096	14.0473	13.032	12.766	13.7071	6.92301	8.47187	13.2168	14.8443	5.3846	14.0008	14.0737	13.6341	14.4992	14.8416	12.0751	12.8983	12.862	15.0538	14.5247	10.5382	13.2289	12.8156	14.5136	14.8655	13.4787	14.7408	15.0195	14.0328	15.4966	14.3834	14.7267	14.9679	14.3784	14.8858	14.6768
TCGA-BH-A201	14.7143	8.21908	11.4781	12.5364	14.298	13.5137	14.7752	14.9664	13.6484	14.1463	9.05376	12.6178	14.0858	11.3283	13.7042	12.4207	12.7816	14.1695	8.72368	9.03336	13.3072	14.5404	8.27225	13.9623	14.4093	13.4263	14.6755	14.7936	12.3005	12.907	11.9557	14.9749	14.6739	10.5846	13.2446	13.6793	14.3711	14.9463	13.9196	14.7548	15.0723	14.4173	15.2504	14.6271	14.6597	15.1152	14.6803	14.863	14.6416
TCGA-AO-A0JL	14.7493	8.39256	10.6437	12.4417	14.3867	13.5526	14.8849	14.5248	13.5185	14.2547	7.89118	12.6174	14.2024	10.3501	14.2998	12.9237	12.7715	13.7849	7.40714	7.04279	13.1823	15.1851	5.89853	14.1649	14.7906	13.6528	14.6104	14.8047	11.8999	12.8986	12.5462	15.4246	14.3389	10.2228	13.2691	12.7306	14.8174	14.9603	13.5996	14.8275	14.9818	14.3899	15.252	14.4258	14.971	15.0049	14.3221	15.7026	14.4579
TCGA-OL-A66I	14.5857	6.75678	10.1	12.1425	14.1588	12.4706	14.7872	14.5951	13.0886	13.8126	7.16577	11.7953	13.6657	9.56128	13.625	12.1329	12.5701	13.736	5.87713	7.94158	12.8372	14.9651	4.6634	13.9417	13.6961	12.958	14.5184	14.5837	11.9786	12.0026	11.8909	14.8796	14.4952	10.004	12.7631	12.6503	14.5247	15.1858	13.3364	14.7641	15.2093	13.8292	15.749	14.2012	14.586	15.2462	14.2481	14.7926	14.4868
TCGA-A8-A09R	14.4377	7.5022	11.6144	12.4814	13.6023	13.2852	14.7383	14.6865	13.5657	14.2999	8.31613	12.3673	13.5801	11.4002	13.2589	12.5714	12.5993	14.4664	9.01132	8.72951	13.2774	14.5381	8.38049	13.6952	14.1038	13.131	14.5948	14.797	12.2512	12.7672	11.6065	14.9084	14.5027	10.0519	13.2976	13.4994	14.3334	15.1349	13.6411	14.7275	14.8853	14.3261	15.545	14.6688	14.6027	15.2748	14.5571	14.6883	14.5772
TCGA-A2-A04U	14.9672	9.82815	10.08	12.7009	14.74	13.9206	14.8571	15.0718	13.9034	14.0156	8.48683	12.8251	13.69	10.4377	14.5436	12.4626	13.4934	13.4034	7.05322	8.93074	13.0379	15.0696	4.20318	13.9058	14.5259	13.6341	14.5389	15.1283	11.8724	12.6083	12.4012	15.0391	14.816	11.1879	13.2901	12.7012	14.6349	14.9107	13.4884	15.018	15.1415	14.2944	15.2453	14.3137	14.8674	14.9787	14.4667	15.4244	14.761
TCGA-AQ-A1H2	14.6656	8.89265	11.5518	12.1621	14.0877	14.1641	14.8417	14.654	13.1786	14.6335	10.1128	12.8634	13.8434	11.7963	13.626	13.1993	13.0942	14.1303	9.04398	9.09125	13.2672	14.4096	7.67276	13.7346	14.1777	13.7009	14.7963	14.7605	12.1985	13.2012	12.7391	15.1906	14.6657	9.90362	13.2022	13.635	14.5023	15.1602	13.6061	14.6498	15.078	14.6931	15.5793	14.7622	14.6017	15.2908	14.5875	14.6595	14.4487
TCGA-BH-A42T	14.6902	8.31449	10.8717	12.6192	14.0867	13.589	14.8182	14.7275	13.1269	14.3115	8.1819	12.4466	13.566	10.91	13.5695	12.5637	12.9138	13.8594	7.95918	8.17679	13.3993	14.7839	6.3602	13.9428	14.3885	13.5777	14.6196	14.4162	12.0276	12.3829	11.5427	15.0188	14.3999	9.92473	13.0861	13.1733	14.7039	15.0962	13.3604	14.6844	14.9835	13.8754	15.5637	14.5127	14.7977	15.0778	14.7166	15.3467	14.6575
TCGA-BH-A0HQ	14.5694	7.84637	11.8631	12.3484	14.0078	13.3867	14.7417	14.6553	13.6118	14.3602	9.22162	12.3491	14.1584	11.5194	13.6126	12.9775	12.8704	14.1823	9.45703	8.70753	13.2837	14.5206	7.8885	13.982	14.3581	13.5008	14.6346	14.7204	12.1819	13.2712	12.1187	15.1379	14.4556	10.1093	13.1182	13.9376	14.4799	14.9347	13.6484	14.5177	14.979	14.4358	15.3997	14.5911	14.6381	15.0454	14.5954	14.8847	14.4403
TCGA-E2-A1II	14.6253	6.79412	9.25137	11.5565	13.4559	12.0429	14.7477	14.7068	13.1449	13.6091	7.08372	11.9948	12.9688	9.13653	13.6161	12.6316	12.5694	13.2943	6.22425	7.21008	12.6673	15.0012	3.63146	13.5832	13.5106	12.9386	14.298	14.3758	11.7202	12.2784	12.1083	14.7942	14.2115	9.80367	12.4055	12.5156	14.2001	15.0584	12.9222	14.8628	15.1665	13.7816	15.8564	14.0619	14.4169	15.1397	14.1602	14.7941	14.0573
TCGA-E2-A1AZ	14.612	6.70097	10.5025	12.0539	13.7663	12.2356	14.6747	14.7224	13.7246	13.7471	7.40096	12.3034	13.6395	9.76446	13.6715	12.3695	12.6911	13.808	6.92622	8.40371	12.9858	14.9098	5.77312	13.6613	13.6102	13.1315	14.3618	15.054	12.1553	12.2558	11.9966	14.8817	14.4815	10.2118	12.8672	12.5676	14.087	14.9843	13.3575	14.941	14.9953	14.2374	15.2024	14.1251	14.4257	15.0482	14.2905	14.7025	14.4391
TCGA-EW-A1P1	14.8188	6.74963	11.1659	12.2582	14.4355	12.9513	14.7818	14.9126	13.4518	14.3164	8.28131	12.2842	13.9459	10.4686	13.4635	12.2607	12.6973	14.1064	7.65512	8.46001	13.3301	14.6516	7.60077	13.9295	14.0882	13.3314	14.653	14.8446	12.2333	12.3405	11.712	14.8422	14.6401	10.463	13.0126	13.648	14.5172	15.1773	13.9088	14.7543	14.9856	14.1321	15.2327	14.6062	14.6468	15.2238	14.5916	14.6691	14.4873
TCGA-OL-A5RV	14.6091	8.31581	11.6889	12.1586	14.0059	12.8319	14.82	14.7684	13.4229	14.4277	8.65781	12.5042	13.9383	11.6326	13.5866	12.7002	12.881	14.0038	9.59241	9.49742	13.3339	14.4704	8.10688	13.9005	14.182	13.4406	14.6006	14.7	12.2475	12.8347	11.5627	14.9803	14.461	9.98258	12.9657	14.01	14.3455	14.9963	13.5511	14.5303	14.9677	14.1465	15.4455	14.5485	14.6165	15.1043	14.6524	14.8967	14.5146
TCGA-E2-A14Q	14.6763	8.10872	11.9795	12.583	13.7264	12.9365	14.8752	14.8669	13.5232	14.2463	9.26548	12.7466	14.2566	11.5587	13.8374	12.9669	12.9253	14.1696	9.23938	8.27664	13.2899	14.4874	8.58924	13.8981	14.5352	13.3848	14.6843	14.7035	12.3002	12.9375	12.1341	15.039	14.5952	10.0396	13.207	14.0156	14.373	14.8819	13.5475	14.5811	14.9687	14.4343	15.4075	14.5583	14.5303	15.0598	14.5204	14.8706	14.3923
TCGA-E2-A15F	14.5698	8.42665	11.7415	12.355	13.509	12.6063	14.814	14.6964	13.3646	14.4713	9.68505	12.7026	13.7195	11.1334	13.3248	12.9425	12.8816	14.2346	9.17253	8.77679	13.2495	14.5397	8.76344	13.8174	14.2062	13.3399	14.5001	14.855	12.4701	12.9711	11.8462	14.9162	14.4638	9.89595	13.2536	13.8101	14.2582	14.8652	13.5508	14.6967	14.8742	14.2773	15.6414	14.5029	14.5621	14.9488	14.5728	14.7316	14.4606
TCGA-BH-A0RX	14.8613	7.05066	10.2525	12.0708	14.4013	13.5258	14.7894	14.6653	13.4496	14.0622	7.9517	12.0836	13.4437	9.93894	14.0873	12.5757	12.5925	13.8753	6.648	7.13756	13.032	14.9744	5.73355	14.0341	13.9944	13.2243	14.6206	14.6581	11.8093	12.1399	12.0058	15.1138	14.5086	10.1614	12.9319	13.3387	14.6556	15.2522	13.4233	14.8429	15.0767	14.1743	15.3887	14.5017	14.7995	15.1989	14.417	15.0491	14.268
TCGA-UU-A93S	14.925	9.23695	10.8562	13.0692	14.777	14.6122	14.8934	14.58	13.7113	14.1327	8.52654	13.1052	14.1441	10.577	14.3967	13.5104	12.6715	13.7939	7.18227	7.5741	13.3442	14.8555	6.59959	14.08	14.9022	13.7154	14.6128	14.7893	11.7315	13.4268	12.854	15.4429	14.5063	10.5962	13.3596	13.4464	14.7471	15.0558	13.3511	14.6042	15.2606	14.5522	15.508	14.5711	14.8502	15.0412	14.6244	15.4227	14.502
TCGA-AQ-A0Y5	14.7122	7.5674	12.0298	12.6418	14.6112	14.4791	14.7957	14.746	13.9143	14.3731	9.1006	12.8601	14.4572	11.5103	13.5059	12.4603	12.8956	14.6113	9.27391	8.23332	13.5235	14.6053	8.27155	13.9305	14.3994	13.5222	14.7136	14.804	12.1851	13.3041	11.9502	15.1735	14.7486	10.8122	13.1909	13.6829	14.3827	15.297	13.9097	14.7855	15.0232	14.6863	15.38	14.8869	14.6104	15.2466	14.7539	14.8256	14.2451
TCGA-BH-A0W3	14.4589	9.02678	11.6283	11.9139	13.0001	13.3183	14.8208	14.8082	13.488	14.2308	8.53457	12.6793	13.9591	11.5741	13.6745	13.2776	12.9106	13.8954	9.54372	8.94211	13.3376	14.4716	7.83279	13.8351	14.3774	13.3913	14.7122	14.6189	12.1964	13.393	12.4137	15.1445	14.4171	9.70452	13.2334	13.5865	14.244	14.9659	13.3447	14.5903	14.945	14.3969	15.5637	14.4734	14.4575	15.0534	14.593	14.8029	14.3815
TCGA-A7-A0CG	14.6475	7.00677	11.7264	12.1324	13.9169	13.2441	14.8014	14.9422	13.5129	14.3164	8.64298	12.4847	14.1561	10.8883	13.5472	12.8196	12.6946	14.0645	8.82169	8.19087	13.1219	14.6205	7.84718	13.9521	14.317	13.2636	14.7195	14.6732	12.1469	13.0991	12.242	14.9841	14.5417	10.2424	12.8515	14.0472	14.433	15.0155	13.7498	14.747	15.1496	14.4417	15.3566	14.6158	14.5838	15.2247	14.6037	14.7064	14.0014
TCGA-A2-A0T7	14.4738	7.58939	11.6333	12.5779	14.2703	13.4286	14.7856	14.7384	13.6733	14.2354	9.6128	12.2074	13.8236	10.817	13.2329	12.6535	12.8296	14.0826	8.70572	9.13677	13.3654	14.4813	8.1269	13.9889	14.1288	13.2579	14.5748	14.7203	12.1505	12.7997	11.8365	14.85	14.5218	10.3062	12.8718	13.5235	14.3057	14.893	13.7024	14.6029	14.8306	14.3437	15.3634	14.6111	14.4742	15.1032	14.4753	14.8298	14.4434
TCGA-BH-A0HI	14.6958	8.32286	11.6331	12.2069	13.812	13.8185	14.8839	14.8926	13.6376	14.3307	9.17606	12.5793	14.2197	11.5369	13.8298	12.9877	13.058	14.1977	9.5243	8.76157	13.2705	14.5223	7.83664	13.9027	14.5637	13.4708	14.7589	14.6644	12.0962	13.2315	12.208	15.1073	14.6822	10.2987	13.0726	13.6136	14.5372	15.028	13.6544	14.6724	15.1048	14.3262	15.4321	14.6779	14.6104	15.2174	14.698	14.6851	14.2409
TCGA-A2-A0YD	14.5909	7.09851	11.414	12.0338	13.9768	13.1106	14.776	14.772	13.3833	14.2618	8.61029	12.3231	14.0011	11.3501	13.6415	12.4669	12.812	14.2751	8.92382	9.18037	13.2585	14.5373	8.67102	13.906	14.1858	13.2378	14.6562	14.7319	12.2722	12.581	11.8767	14.9245	14.5578	10.4343	13.0118	13.7569	14.4096	15.0962	13.6448	14.633	15.0048	14.1694	15.3658	14.6659	14.4957	15.2055	14.6454	14.7156	14.4381
TCGA-E9-A1ND	14.6322	6.82355	9.85984	12.0294	13.8126	12.9992	14.5526	14.5062	13.3966	13.6652	6.96801	12.3594	13.7997	9.60967	14.1257	13.0638	12.1259	14.0308	6.50328	7.60201	13.0356	14.8619	6.63882	14.0452	14.067	13.327	14.6515	14.5986	11.8098	12.4621	12.0574	15.1715	14.422	10.0329	13.1659	13.1931	14.5001	15.0313	13.6077	14.747	15.1582	14.0534	15.5502	14.4256	14.8156	15.1131	14.3609	14.7835	14.5768
TCGA-AR-A24X	14.4476	7.54532	11.0296	11.9178	13.7756	13.4926	14.7645	14.8936	13.4523	14.2021	8.05559	12.4238	14.0225	10.8371	13.5544	12.6601	12.919	13.9175	9.29928	8.8694	13.1408	14.5768	6.59297	13.7712	14.3007	13.3488	14.5701	14.5481	12.06	12.8911	11.8044	14.9607	14.4553	10.3383	12.945	13.3147	14.1734	14.8828	13.4461	14.704	14.9727	14.0719	15.3343	14.4525	14.3975	15.0935	14.4976	14.7936	14.2622
TCGA-LL-A73Y	14.5314	7.15571	11.422	11.9374	14.2202	12.0121	14.7827	14.8281	13.3074	14.3161	8.0282	12.2151	13.8576	10.4238	13.7094	12.2492	12.7089	14.2176	7.50815	9.03985	13.2625	14.7589	7.1162	13.9088	14.0692	13.1436	14.5598	14.771	12.3162	12.4944	11.8247	14.6989	14.61	10.1103	13.0755	13.1354	14.5543	14.7837	13.7953	14.6965	15.1433	13.9163	15.4336	14.446	14.7663	15.1071	14.4132	14.8239	14.6061
TCGA-AC-A3QQ	14.8782	8.72277	10.9214	12.5856	13.9985	14.086	14.8388	14.5615	13.2005	14.3529	8.32686	12.5741	14.0197	11.5128	14.0563	13.1554	13.0091	13.7412	8.25519	7.99905	13.2265	14.7985	6.63454	14.1875	14.7973	13.5943	14.7526	14.4636	11.8726	12.8894	12.1186	15.2653	14.444	10.2493	13.3714	13.9658	14.952	15.2097	13.4565	14.5606	15.2034	14.3459	15.2883	14.6333	14.9607	15.2114	14.9112	15.2905	14.7122
TCGA-AR-A1AK	14.4875	7.44203	11.4262	12.2096	13.6695	12.7596	14.7199	14.7188	13.0477	14.1306	8.47833	12.4047	13.5839	11.0525	13.1956	12.8663	12.9087	14.0351	8.63533	9.18811	13.1919	14.5478	7.58856	13.8383	13.9617	13.1986	14.695	14.5525	12.374	12.7799	11.8484	14.7979	14.4489	10.041	12.9472	13.6276	14.4514	15.1063	13.6093	14.6781	14.9881	14.0847	15.5818	14.5708	14.6243	15.3126	14.5283	14.5928	14.4281
TCGA-BH-A18K	14.8002	7.87102	11.754	12.567	14.1018	13.8763	14.8237	14.7177	13.764	14.2238	9.10429	12.6433	14.2386	11.8952	14.1316	13.0865	12.8708	14.0941	9.44669	8.8482	13.3579	14.6041	8.68541	14.0198	14.5142	13.6381	14.6742	14.8474	12.2646	13.162	12.4747	15.2564	14.5666	10.6844	13.404	13.3841	14.3383	14.8942	13.4406	14.6352	15.0626	14.6107	15.1943	14.6339	14.5568	15.0734	14.5291	15.0789	14.3953
TCGA-BH-A0BC	14.7733	7.7168	11.0282	12.3343	13.3823	13.1042	14.8695	14.8955	13.3905	14.2046	8.60038	12.4698	13.9591	10.8518	13.7353	12.7517	12.8214	13.8504	8.11517	8.08838	13.1807	14.5884	7.12306	13.8876	14.233	13.2217	14.8239	14.4527	12.0889	12.8845	12.2284	15.1025	14.5559	10.1874	12.9339	13.8054	14.5776	15.0313	13.5778	14.7325	15.0194	14.2496	15.5254	14.504	14.6012	15.1958	14.506	14.731	14.2525
TCGA-AO-A0JI	14.502	9.51046	11.842	12.7045	13.4025	12.9827	15.0069	14.7424	13.5788	14.3178	9.42168	12.5372	13.7335	11.5026	13.5552	13.0487	13.2042	13.9642	9.68219	7.86765	13.1774	14.5254	7.4728	13.6411	14.2665	13.2977	14.5608	14.7926	12.0959	13.1374	11.6482	15.1473	14.6618	9.66062	12.8974	13.8426	14.2753	14.9701	13.2995	14.7211	14.9164	14.4545	15.4986	14.4901	14.4114	15.1105	14.5806	14.8746	14.1655
TCGA-A8-A0AD	14.4303	7.78336	11.4354	12.262	13.2385	12.8287	14.8268	14.8355	13.3297	14.222	8.69973	12.5586	14.2752	11.4583	13.6838	12.5628	12.8139	13.9683	9.0927	8.68177	13.0994	14.5837	8.14656	13.8388	14.3196	13.2854	14.6924	14.4563	12.3788	13.3351	12.2469	15.0862	14.4547	10.3886	13.0815	13.0502	14.4327	14.9511	13.576	14.733	14.9944	14.2712	15.3318	14.4734	14.5552	15.1686	14.5009	14.586	14.249
TCGA-5T-A9QA	14.7748	10.6037	10.9229	12.6659	14.7289	15.0193	15.0404	14.971	13.9307	14.4539	8.61676	12.8313	13.975	11.5257	14.175	13.1854	13.4869	13.8169	9.19467	8.58063	13.3182	14.6044	6.71981	13.9372	14.9319	13.7744	14.7167	14.9195	11.9578	13.6465	12.3422	15.1276	14.9439	9.76809	13.2514	13.214	14.6242	14.968	13.6388	14.6092	15.3162	14.2826	15.3094	14.6361	14.8743	15.1312	14.666	15.1579	14.5629
TCGA-LL-A8F5	14.8309	8.42671	10.3488	12.5277	14.6858	13.5006	14.8616	14.4718	13.3161	14.006	7.888	12.8463	14.1625	10.2923	14.3247	12.9826	12.7549	13.6704	6.34501	8.67548	13.2461	14.9858	6.08706	14.1374	14.4655	13.5955	14.5819	14.709	12.0236	12.5111	12.2701	15.2253	14.5972	10.7875	13.6776	13.4914	14.855	15.0366	13.5307	14.7201	15.1757	14.1614	15.7708	14.4334	15.111	15.0852	14.4962	15.2064	15.0344
TCGA-3C-AALK	14.6979	8.05506	11.5887	12.3514	13.941	13.2889	14.6902	14.7681	13.5237	14.218	8.21938	12.4139	14.2091	11.4938	13.4763	12.5796	12.7598	14.2773	9.11382	8.88875	13.2641	14.5471	7.82091	14.0511	14.4255	13.5758	14.7085	14.6535	12.2487	13.0058	11.8338	15.1147	14.5412	10.1549	13.2547	13.8713	14.5158	15.0043	13.7335	14.6184	14.9836	14.1474	15.2453	14.6359	14.7331	15.2005	14.6875	14.9801	14.5601
TCGA-D8-A1XZ	14.4581	8.15	10.7826	11.8372	14.1367	13.3605	14.7831	14.7969	13.4782	14.2368	7.9312	12.1721	13.8498	10.5524	13.4744	12.5217	12.9057	13.8269	8.07816	8.33092	12.949	14.7363	6.3198	13.6924	14.0847	13.2428	14.6192	14.763	11.9856	13.0814	12.0511	15.0473	14.5233	9.79292	13.1754	13.1698	14.1573	15.0349	13.2672	14.6323	15.0798	14.4333	15.7528	14.4304	14.4247	15.2397	14.1743	14.698	14.3698
TCGA-GM-A3XN	14.7726	6.96279	11.5744	12.3822	13.9565	13.1251	14.8367	14.683	13.1415	14.3147	8.50935	12.2572	13.7426	11.3792	13.5638	12.5089	12.7667	14.0157	8.39912	8.94385	13.2482	14.6418	8.13851	14.0158	14.317	13.1812	14.6836	14.6139	12.2324	12.476	11.6362	14.9756	14.4442	10.3484	13.0787	13.7826	14.6327	15.1439	13.5617	14.6291	15.1143	14.1908	15.3482	14.6058	14.7668	15.2288	14.6528	14.9918	14.6659
TCGA-C8-A12Q	14.6041	8.50705	12.0095	12.5541	14.241	13.4858	14.6812	14.8477	14.1055	14.0347	8.62205	12.4947	14.5127	10.8725	13.598	12.584	12.1861	14.4575	8.10306	8.28735	13.4311	14.5553	7.78156	13.9642	14.2829	13.3433	14.7171	14.8111	12.1671	13.2387	12.3991	15.2056	14.6819	10.8689	12.8903	14.0565	14.2594	14.9638	13.9257	14.5893	14.9994	14.2463	15.4791	14.6409	14.5478	15.1021	14.5477	14.8051	14.1605
TCGA-A2-A0YL	14.546	7.16128	11.3366	12.221	13.7841	12.5937	14.7679	14.944	13.45	14.1999	8.77084	12.3414	13.9308	10.7422	13.5036	12.4506	12.8425	13.9537	8.49785	8.8164	13.1189	14.5718	7.23331	13.8408	14.1129	13.0697	14.6578	14.6769	12.2737	12.7398	11.6529	14.8869	14.5324	10.1132	12.7585	13.6113	14.2904	14.8784	13.6958	14.711	15.0168	14.2416	15.2517	14.4304	14.5572	15.1377	14.5022	14.76	14.3205
TCGA-BH-A0BQ	14.7463	7.57734	11.2983	12.3137	14.0855	13.6966	14.8664	14.8637	13.4368	14.2823	8.82959	12.4034	13.9707	11.1505	13.825	12.6096	12.876	14.0909	8.65157	8.83588	13.2354	14.5716	7.70918	14.026	14.3381	13.4282	14.7122	14.5604	12.0769	12.5766	11.7262	15.0355	14.587	10.5018	12.9421	13.8774	14.5849	15.0828	13.8402	14.6159	15.0532	14.3319	15.294	14.6212	14.6785	15.2281	14.6716	14.7634	14.4947
TCGA-A8-A093	14.4644	7.50967	11.8091	12.5058	13.8137	13.6699	14.7253	14.7629	13.5038	14.3369	9.43167	12.5058	14.1037	11.5318	13.6259	12.856	12.8663	13.8874	9.2427	8.65099	13.2352	14.5086	7.71626	13.8847	14.3873	13.5247	14.5995	14.7492	12.2498	13.1856	11.9624	15.0521	14.4492	10.5808	13.0666	13.6841	14.4747	14.8983	13.537	14.5965	15.021	14.5072	15.2396	14.5299	14.5403	15.0856	14.559	14.9596	14.5073
TCGA-AR-A1AR	14.4491	6.47136	9.71139	11.7591	13.5736	12.5569	14.6785	14.8781	13.3953	13.5963	6.95117	12.0209	13.6346	9.01286	13.9267	12.447	12.5117	13.4108	6.52521	7.58535	12.6698	14.8983	4.55624	13.7708	13.8624	12.8591	14.4909	14.6513	11.8332	12.4402	12.2599	14.8387	14.3852	10.3649	12.7976	12.2695	14.1791	14.9613	13.4291	14.9414	15.1703	13.7017	15.4669	14.1604	14.3573	15.0853	14.1968	14.5762	14.0436
TCGA-AN-A0AS	14.7658	8.17762	11.4768	12.5655	14.6547	13.8912	14.8173	14.7456	13.6817	14.3519	9.53125	12.7847	14.4317	10.7894	14.0538	12.6672	12.8444	14.1775	7.66695	8.93593	13.398	14.7713	7.64073	14.1327	14.5806	13.477	14.6959	14.6759	11.999	12.5967	12.0369	15.1797	14.6605	10.7651	13.0187	13.5761	14.5319	14.856	14.0471	14.7633	15.0469	14.5032	15.3159	14.665	14.6562	15.0754	14.7178	15.032	14.2401
TCGA-A8-A097	14.5522	7.40171	11.151	12.5189	14.1622	13.5058	14.755	14.664	13.4499	14.279	8.11092	12.2442	13.8739	11.0624	13.4591	12.4037	12.8873	14.068	8.51845	8.93602	13.1888	14.6636	7.42058	13.8881	14.2995	13.3787	14.6488	14.712	12.196	13.3261	12.368	15.0014	14.6058	10.5031	13.2399	13.3743	14.4648	15.1622	13.6285	14.6523	15.136	14.2054	15.2809	14.5659	14.7141	15.2404	14.5456	14.7584	14.5714
TCGA-OL-A66K	14.5474	8.2995	11.8848	12.4273	14.0565	13.5074	14.8384	14.6379	13.4281	14.3217	8.83684	12.2984	13.8085	11.5977	13.5442	12.7249	13.0674	14.008	9.47415	8.97787	13.3287	14.5267	7.40643	13.8563	14.2133	13.3616	14.6145	14.692	12.1737	12.8741	11.5992	15.0127	14.4653	10.3955	12.9872	13.5175	14.4844	15.1281	13.296	14.6097	15.0338	14.001	15.4797	14.516	14.6355	15.1751	14.481	14.9788	14.4351
TCGA-E2-A1LI	14.5806	7.07307	10.4431	12.0354	14.7295	13.246	14.7874	14.7637	13.77	13.7353	7.51117	12.3559	14.0909	9.14153	13.977	12.7144	12.7927	13.8634	6.39957	7.83187	12.9941	14.9358	4.52089	13.9914	14.0707	12.9459	14.5141	14.7119	11.7138	12.7072	12.0849	15.0725	14.5389	9.98409	12.8042	12.6031	14.3845	14.8374	13.471	14.8723	15.1206	14.0757	15.5982	14.2174	14.6344	14.9393	14.216	15.3075	14.3159
TCGA-A8-A07I	14.3606	7.68611	11.2421	12.1852	13.9667	13.602	14.5842	14.7925	13.824	13.8192	7.83093	12.4931	14.362	10.5572	13.3187	12.3915	12.5514	14.1856	8.77212	8.20265	13.1478	14.6364	7.32343	13.9579	14.2579	13.261	14.6124	14.3978	12.2437	13.1513	11.9864	15.0263	14.5178	9.63058	12.9621	14.0422	14.1281	14.7239	13.7334	14.6797	14.934	14.2528	15.3998	14.5645	14.4164	15.1041	14.4652	14.826	14.3075
TCGA-BH-A0BS	14.6368	8.85825	12.1971	12.3125	13.9806	13.9704	14.953	14.9944	13.9328	14.3847	9.48083	12.8928	14.4349	11.5756	13.8753	13.2656	13.0949	14.0416	10.1127	8.71115	13.3849	14.3942	8.23653	13.9144	14.5887	13.7085	14.7523	14.9112	12.2356	13.4983	12.5727	15.2357	14.7296	10.5737	13.4016	13.8123	14.4318	14.836	13.814	14.676	15.0802	14.5551	15.2733	14.623	14.5628	15.1824	14.606	14.8155	14.2841
TCGA-A8-A07O	14.5989	9.14519	9.7434	12.3901	15.1336	14.3281	14.7221	14.6479	13.8318	13.8459	8.37232	12.5261	13.9515	9.30087	13.8364	12.6046	13.1117	13.2746	6.74907	8.61227	13.042	14.8609	3.51006	13.9344	13.7485	13.3409	14.4461	14.5027	11.7632	12.409	11.9552	14.9399	14.4685	11.2172	12.6073	12.5584	14.4008	14.7569	13.6336	14.8317	14.9296	13.7348	15.3855	14.1243	14.5498	14.9101	14.1713	14.9224	14.0568
TCGA-3C-AALI	14.4893	8.36475	11.6632	12.4712	14.2539	13.3148	14.7072	14.553	13.8844	13.9228	7.9238	12.4724	14.2396	11.4148	13.4124	12.8079	12.8358	14.1146	8.18398	8.14596	13.2742	14.786	7.22225	14.0039	14.1034	13.2547	14.6588	14.7091	12.5871	13.3493	12.1113	15.2117	14.5956	10.0029	13.3255	14.0911	14.3888	15.1727	13.4866	14.5565	15.0667	14.3181	15.3941	14.6007	14.5926	15.0857	14.3648	14.8301	14.6135
TCGA-OL-A5RU	14.5903	7.63851	11.58	11.7793	14.0809	13.5331	14.8574	14.7928	13.2816	14.309	8.28968	12.3195	13.9132	11.3561	13.4648	12.9611	12.6443	13.9767	8.98268	8.4337	13.146	14.5656	7.68987	13.8848	14.1792	13.2682	14.6887	14.5903	12.0416	13.1109	12.2297	14.9108	14.514	9.80496	12.8034	14.062	14.5522	15.0992	13.5078	14.5905	15.1395	14.0536	15.663	14.5964	14.7089	15.3007	14.5674	14.7416	14.3293
TCGA-D8-A27T	14.6568	7.30473	11.3906	12.363	13.4737	12.9951	14.8167	14.7505	13.3387	14.1428	8.87018	12.1854	13.9129	11.0058	13.6772	12.6187	12.8071	13.997	8.74182	8.7591	13.0913	14.6482	7.89999	13.9246	14.3832	13.1457	14.6791	14.5599	12.2047	12.8545	11.9516	14.9735	14.5285	10.5224	12.9876	13.5753	14.4033	15.0788	13.5805	14.709	15.0712	14.4284	15.317	14.5424	14.5499	15.2205	14.5693	14.7783	14.3548
TCGA-D8-A1JS	14.8571	10.1891	11.8656	12.733	14.2266	14.8294	14.987	14.9117	13.5916	14.5005	9.24538	13.0487	14.3438	12.0638	14.2546	13.6464	13.302	13.8304	9.85192	8.55301	13.2861	14.599	7.62019	13.9896	14.9449	13.8822	14.7804	14.8361	12.0253	13.577	12.7012	15.2535	14.7815	10.6302	13.5996	13.5658	14.7071	14.9604	13.6767	14.5891	15.3094	14.4844	15.3404	14.6484	14.8318	15.2117	14.7217	15.0891	14.2755
TCGA-D8-A1XT	14.6628	6.89529	10.8493	12.4166	14.2529	13.5583	14.5768	14.7799	13.9949	13.8737	8.78923	12.2582	14.1888	10.3806	13.9403	12.1065	12.5624	14.4744	7.91159	8.58563	13.2059	14.6589	7.31932	14.0119	14.3066	13.1969	14.659	14.7046	12.2386	12.9949	12.3989	15.1442	14.6522	10.8156	12.8882	13.0241	14.2488	14.8032	13.5504	14.6826	15.0587	14.1782	15.2594	14.6446	14.4391	15.1273	14.5103	14.8072	14.3071
TCGA-A2-A0EM	14.6082	8.23266	11.7378	12.3011	13.928	13.5464	14.8094	14.916	13.6602	14.355	8.69896	12.5546	14.0039	11.186	13.7716	12.954	13.075	13.9963	9.49278	8.93888	13.207	14.5694	7.52247	13.8575	14.3646	13.4432	14.6945	14.7916	12.0156	12.9542	11.9433	15.027	14.5729	10.4394	12.9679	13.3634	14.4464	14.9583	13.6586	14.7057	14.9848	14.3047	15.2715	14.5164	14.5732	15.157	14.525	14.8324	14.1166
TCGA-AR-A1AH	14.5316	7.12958	10.3233	11.5282	14.0127	12.7423	14.458	14.6719	13.4906	14.0555	8.56639	12.3594	14.0218	10.0825	14.1407	12.7428	13.0274	13.8122	8.37966	7.73015	12.8018	14.8137	4.68798	13.6718	14.1467	13.3689	14.2194	14.9368	11.8884	13.2387	12.7603	15.0367	14.3298	10.4741	12.8176	12.0094	14.1315	14.8546	12.9915	14.7513	15.2382	13.757	15.2107	14.0917	14.4558	14.7578	14.2349	15.0832	14.1133
TCGA-S3-A6ZH	14.5761	8.41078	11.418	12.5317	14.2052	13.9043	14.8703	14.6819	13.3797	14.4048	8.81054	12.976	13.9505	11.4074	13.7516	13.0758	12.9489	13.9536	9.03608	8.50613	13.4144	14.644	7.80358	13.9236	14.3206	13.5718	14.7609	14.5882	12.3509	13.3902	12.6091	15.1806	14.5161	9.91025	13.1259	13.6253	14.4105	14.9117	13.448	14.5919	15.1933	14.4781	15.5454	14.4988	14.7782	15.1207	14.4314	14.9141	14.5604
TCGA-E2-A1LL	14.823	9.53958	9.8017	12.528	15.091	14.1257	14.7847	14.9693	13.5384	14.361	7.7767	12.7742	14.3633	10.0153	14.2538	12.3196	12.9095	13.4615	7.05356	8.30566	13.3616	14.7439	4.70145	14.0004	14.7371	14.0497	14.6793	14.7162	12.0028	12.2032	11.9352	15.2731	14.9036	11.3371	13.5293	13.5154	14.5933	14.9734	14.034	14.7708	15.0321	14.2645	15.0625	14.4065	14.8055	14.7579	14.6498	15.1107	14.7851
TCGA-BH-A0DL	14.4873	9.07873	9.3651	12.0861	14.4195	12.9331	14.6989	14.4757	13.0609	14.1957	5.98659	12.396	13.5473	9.06781	14.0493	12.5441	12.1932	13.7704	5.86146	8.03629	13.0984	14.8391	4.22977	13.8914	13.686	13.2603	14.781	14.3476	11.6588	11.429	11.5018	15.0634	14.3538	9.99925	13.0326	13.1376	14.26	14.788	13.7521	14.6659	15.0805	13.5586	15.7628	14.2477	14.7976	14.9625	14.1757	14.7594	14.7795
TCGA-OL-A5RX	14.6869	7.87946	11.4178	12.11	14.1707	13.015	14.8348	14.8081	13.3119	14.3007	8.49974	12.3712	13.8021	11.1807	13.5508	12.7278	12.8225	14.015	8.68582	9.06624	13.2781	14.5546	7.36681	13.932	14.1799	13.336	14.6543	14.702	12.075	12.5844	11.4462	14.9707	14.4835	10.0488	12.8122	13.6993	14.4905	15.0864	13.6267	14.5918	15.0872	14.1662	15.4275	14.4967	14.7265	15.1978	14.5712	14.853	14.5897
TCGA-AR-A0TX	14.322	6.70592	11.4948	11.8553	13.3275	12.533	14.6066	14.7684	13.5484	14.1033	7.81543	12.1836	14.2292	10.6128	13.1206	12.4136	12.2509	14.2652	8.32324	7.9128	13.2054	14.5978	7.29586	13.9043	13.8312	13.151	14.6765	14.524	12.2383	12.9838	12.5449	15.1818	14.3796	10.0523	12.6992	14.1804	14.3423	15.0262	13.6416	14.6052	14.8778	14.1801	15.4696	14.602	14.4959	15.1653	14.474	14.6387	14.1048
TCGA-A2-A0SU	14.6699	7.63732	11.8603	12.4367	14.1813	13.4706	14.8954	14.9293	13.655	14.4816	8.78076	12.6804	14.1533	11.1537	13.443	12.5358	13.128	14.3316	8.76895	8.68905	13.2902	14.6117	7.61609	13.8849	14.2602	13.3572	14.6796	14.6865	12.1653	12.6821	11.5224	15.0532	14.5859	9.9536	13.0171	13.7733	14.6117	15.0963	13.6427	14.7464	14.9445	14.4158	15.2974	14.5804	14.6689	15.1872	14.5712	14.8289	14.1722
TCGA-BH-A0E2	14.7023	8.62636	11.397	12.6425	14.0151	13.2402	14.8769	14.8607	13.4679	14.2444	7.79186	12.4164	14.1163	10.8954	13.677	12.5369	12.9592	14.2619	8.04145	8.30115	13.2015	14.7037	7.12098	13.9033	14.6475	13.4318	14.665	14.6921	12.1212	12.615	11.4185	15.0307	14.7079	10.144	13.3229	13.4833	14.3737	15.0241	13.6994	14.7706	15.0272	14.4981	15.6328	14.6159	14.5766	15.1801	14.6589	14.838	14.656
TCGA-AN-A0XL	14.6018	7.41321	12.1831	12.5679	13.9108	13.0098	14.8073	14.8484	13.5195	14.3022	9.47292	12.2505	14.0924	11.2202	13.2862	12.4209	12.9497	14.0086	9.0104	8.9803	13.3013	14.4709	8.33965	13.8713	14.1222	13.2318	14.6203	14.7132	12.4016	12.9286	11.7845	14.9443	14.5463	10.9271	12.7999	13.5024	14.3351	15.0296	13.5686	14.5868	15.038	14.1661	15.3044	14.5425	14.4884	15.1833	14.4216	14.7977	14.2274
TCGA-A7-A5ZX	14.7672	7.83705	11.8131	12.4297	14.2351	13.1899	14.8059	14.8633	13.2849	14.5241	9.38329	12.3774	13.8881	11.5695	13.6699	12.4795	13.0007	14.1946	9.1503	9.33351	13.2336	14.5176	7.8724	13.9378	14.3866	13.4579	14.6794	14.8605	12.1933	12.5853	11.5833	14.9382	14.6268	10.2937	12.9842	13.5116	14.535	15.0572	13.6266	14.6005	15.2785	14.3525	15.3391	14.5577	14.751	15.2377	14.6312	14.9189	14.5677
TCGA-D8-A142	14.5713	7.08145	11.8783	12.0045	14.4335	13.2029	14.6634	14.6547	14.0701	13.8934	7.90201	12.1918	14.3878	10.2937	13.4969	12.0768	12.8992	13.983	7.40972	8.0195	13.2024	14.7391	6.38857	14.0814	14.004	13.0796	14.6152	14.7592	12.05	13.0487	12.3231	15.0467	14.6098	10.5189	12.9637	13.9508	14.4411	14.8728	13.6163	14.6894	14.876	13.9466	15.3073	14.515	14.573	15.0364	14.4234	14.9863	14.3602
TCGA-E2-A15E	14.6022	7.83134	12.0143	12.3688	14.001	12.7095	14.8605	14.7366	13.6092	14.4113	9.37953	12.5616	14.13	11.3092	13.604	12.8561	12.7689	14.0165	9.08229	9.07623	13.3202	14.5468	8.25333	13.9176	14.3145	13.4366	14.6233	14.8218	12.3772	13.1004	12.1141	15.121	14.5468	10.2304	13.0341	13.7901	14.3531	14.7969	13.6833	14.5706	14.942	14.5042	15.2794	14.4709	14.644	15.0292	14.5124	14.8767	14.4239
TCGA-BH-A0AU	14.5658	8.14896	11.5324	12.499	13.9344	12.9715	14.796	14.7976	13.5375	14.4322	9.46263	12.4016	13.881	11.4886	13.2506	12.6981	12.6318	14.1795	8.857	8.65993	13.2893	14.5815	8.42833	13.8172	13.9255	13.4437	14.5304	14.7892	12.5102	13.1776	12.1797	15.0245	14.558	10.4155	13.0468	14.0109	14.3167	14.9497	13.6137	14.6476	14.9469	14.4679	15.5631	14.5006	14.4395	15.0392	14.4317	14.8313	14.5076
TCGA-BH-A18J	14.7556	7.80998	11.6034	12.6099	13.2464	12.9088	14.7175	14.7453	13.6021	14.0073	8.91611	12.5188	14.1608	11.1999	13.7506	12.7871	12.7107	14.1423	8.60182	8.55422	13.3255	14.5496	8.15929	13.9491	14.4538	13.5294	14.6221	14.6873	12.2086	12.657	12.1056	15.1375	14.5769	10.4455	13.206	13.495	14.4109	14.787	13.6102	14.6172	14.9103	14.5255	15.2137	14.4853	14.5644	14.9571	14.5558	14.9678	14.4961
TCGA-D8-A1JJ	14.5502	7.29707	11.5366	12.2941	13.6984	13.4791	14.7621	14.7731	13.6555	14.1577	8.385	12.7237	14.1312	10.9893	13.5525	12.5624	12.868	14.3765	8.66802	8.65393	13.4664	14.572	7.23288	13.8323	14.4424	13.3646	14.6295	14.5791	12.1849	13.0041	12.2921	15.0886	14.5412	10.206	13.2409	13.1201	14.2197	14.915	13.616	14.7352	14.9325	14.3644	15.4255	14.6115	14.4219	15.029	14.5084	14.8602	14.4916
TCGA-E2-A1IG	14.6644	8.17656	11.6208	12.856	14.0471	13.6569	14.6925	14.7969	13.6089	14.238	8.77393	12.4528	13.984	11.5047	13.3961	12.1823	13.0233	14.238	8.80326	9.25663	13.3206	14.6057	7.41098	13.9276	14.3588	13.4835	14.6639	14.6792	12.242	12.6029	11.4851	14.9802	14.6585	10.5665	13.0879	13.2946	14.4668	15.0091	13.8294	14.72	15.0509	14.3535	15.4044	14.6129	14.6835	15.2528	14.5956	14.8031	14.6799
TCGA-JL-A3YW	14.9728	7.64919	11.1323	12.3001	14.7466	13.714	14.7787	14.57	13.3806	14.3579	8.68598	12.6524	13.9973	10.7957	13.8226	12.4827	12.7622	14.1206	7.53858	8.69078	13.4961	14.7377	8.02103	14.1514	14.4578	13.5915	14.6471	14.8402	12.1187	12.3078	12.0596	15.1044	14.5801	10.9775	13.5419	13.5961	14.6677	15.3177	13.852	14.7241	15.173	14.1735	15.4528	14.7013	14.8106	15.2243	14.6469	14.8809	14.7599
TCGA-A7-A26H	14.3646	7.22107	11.3589	12.2486	13.9201	13.3391	14.7645	14.7524	13.3602	14.3816	8.54427	12.5298	14.0637	11.1135	13.5133	12.4745	12.7379	14.2058	8.85832	8.37121	13.2468	14.6461	7.43888	13.818	14.1953	13.3197	14.7285	14.4255	12.364	13.0898	12.1196	15.0204	14.3809	10.3191	12.8846	13.2533	14.3207	14.9346	13.6473	14.6933	15.0422	14.1978	15.4286	14.5301	14.5515	15.1774	14.4535	14.7657	14.3855
TCGA-AO-A03U	14.8178	6.92626	11.0227	12.226	14.3513	13.4261	14.871	14.8217	13.685	14.4002	7.34111	12.7224	13.8861	10.5367	13.9868	12.7466	12.5716	14.2743	7.0702	8.31271	13.4543	14.8003	7.73305	14.1202	14.3086	13.4032	14.8373	14.9168	12.1171	12.219	11.772	14.9951	14.5675	10.1624	13.1903	13.5651	14.7231	15.0701	14.229	14.8147	14.8911	14.1954	15.3487	14.6734	14.8558	15.2888	14.6875	14.7091	14.2951
TCGA-AO-A12C	14.6808	7.89964	11.7598	12.3746	13.8215	13.4061	14.8087	14.7521	13.6767	14.3743	8.89687	12.4917	14.1751	11.1006	13.769	12.315	13.0482	14.4369	8.62476	8.47693	13.2765	14.6655	8.29877	13.9335	14.3837	13.4055	14.6414	14.7208	12.2562	12.7401	11.2941	15.0598	14.5001	10.0618	13.0694	13.8586	14.3756	14.9157	13.8664	14.6788	14.9018	14.2171	15.1984	14.6172	14.6056	15.0618	14.6086	15.0119	14.2928
TCGA-BH-A0BJ	14.6896	7.46584	11.7811	12.2926	13.5268	13.1881	14.8006	14.731	13.5236	14.2141	9.46642	12.3348	13.8614	11.3658	13.8376	12.8235	12.8447	14.2411	9.18946	8.40209	13.3049	14.5604	8.18567	13.8683	14.3047	13.3153	14.6526	14.5704	12.4097	13.0414	12.1155	15.0662	14.5168	10.3806	13.0466	14.073	14.4377	14.9633	13.5276	14.6393	15.0379	14.399	15.5564	14.582	14.5975	15.1123	14.5917	14.6281	14.4219
TCGA-UL-AAZ6	14.9203	9.45126	11.2604	12.7219	13.996	14.3219	14.9029	14.5568	13.6784	14.3531	8.49486	13.2027	14.0106	11.13	13.9791	13.1955	13.0749	14.205	8.41377	7.94474	13.5209	14.8382	7.05011	14.1296	14.517	13.6119	14.7019	14.5606	11.9427	12.5931	11.4511	15.3671	14.4867	10.0278	13.5517	13.4948	14.6782	14.9697	13.4718	14.7609	14.9135	14.6625	15.3633	14.5976	14.8799	15.017	14.5591	15.2279	14.4961
TCGA-BH-A1EN	14.7906	9.26306	12.3977	13.2222	14.4193	13.9655	15.0137	14.9005	14.1543	14.4771	10.3	13.0258	14.202	11.4238	14.076	12.9346	12.802	14.0178	8.53348	7.73789	13.7075	14.5298	8.33344	13.9978	14.4778	13.8002	14.6192	15.0371	11.9915	12.9342	11.6929	15.3177	14.785	10.9675	13.3529	13.6982	14.3285	14.7153	14.1003	14.6029	14.9301	14.592	15.2179	14.7087	14.5004	14.9543	14.5013	15.2706	14.1703
TCGA-GI-A2C9	14.8286	8.55729	10.9853	12.3932	14.8692	13.0136	14.9767	14.8028	13.8952	14.371	9.32495	12.8519	14.3148	10.7271	14.0718	12.868	13.2134	14.22	7.7364	9.71032	13.4347	14.6622	6.85926	13.9436	14.2403	13.6984	14.6565	14.9416	12.3598	12.9643	12.8717	15.1012	14.7443	10.8142	13.5036	12.812	14.6543	14.9216	13.7307	14.7449	14.9868	14.4594	15.4519	14.3198	14.8019	14.9912	14.351	14.948	14.7691
TCGA-A2-A3XU	14.9083	10.0839	10.662	12.6495	14.8828	15.0662	14.8582	14.5455	13.5745	14.1036	8.79564	13.1868	13.9412	10.3981	14.5063	13.1909	13.5043	13.6558	7.81674	8.08612	13.324	14.9556	4.93067	14.1298	14.5961	13.949	14.5415	14.5888	11.8791	12.7521	11.6689	15.2075	14.4718	10.7346	13.6822	13.1915	14.8524	14.745	13.3956	14.705	14.892	13.7821	15.3134	14.2871	14.9289	14.8554	14.5608	15.5018	14.5532
TCGA-BH-A0DT	14.5586	7.47571	11.4588	12.2197	13.8151	12.765	14.8072	14.8955	13.4363	14.2081	8.56196	12.2522	13.8202	10.7728	13.4382	12.6959	12.7682	14.0422	8.69786	8.79283	13.2239	14.5279	7.3631	13.8919	14.112	13.2528	14.6289	14.688	12.1362	12.538	11.449	14.9701	14.4933	10.2287	12.7488	13.7235	14.3011	14.9699	13.65	14.653	14.9818	14.2065	15.3178	14.4686	14.5138	15.1491	14.437	14.8148	14.347
TCGA-A7-A6VX	14.5976	8.55471	11.4003	12.7254	14.4146	13.0477	14.8629	14.6457	13.5356	14.4657	9.7458	12.4137	14.1309	11.2698	13.8878	12.8058	12.8085	13.9851	8.41896	9.25007	13.2033	14.5827	7.88399	13.8896	14.1934	13.4541	14.648	14.5388	12.2115	13.0695	12.8704	15.0649	14.4889	10.5619	13.0049	13.1832	14.434	14.9798	13.5194	14.6337	15.0954	14.4214	15.5529	14.6358	14.5321	15.1086	14.4751	14.9494	14.281
TCGA-AC-A2B8	14.4679	6.77697	11.4988	11.9476	13.8636	12.5678	14.7441	14.8321	13.3851	14.2115	8.42416	12.144	14.0978	10.9078	13.3714	12.5252	12.7029	14.0096	8.78479	8.98225	13.1758	14.5417	7.80435	13.8993	14.1213	13.1799	14.6828	14.4957	12.1525	12.8501	11.8092	14.954	14.4829	10.1826	12.6963	13.5729	14.3231	15.0029	13.749	14.6114	14.9197	14.0284	15.3239	14.5474	14.416	15.1718	14.573	14.7105	14.2125
TCGA-E2-A1LG	14.7323	8.44332	10.7547	12.8106	14.1616	13.3948	15.0018	14.8085	13.6603	13.7903	7.27863	13.0127	13.7793	9.45191	14.3575	13.1529	13.1204	14.0239	7.06437	8.42438	13.4048	14.8741	6.12214	13.9298	14.5948	13.3732	14.5852	14.8935	11.8883	12.4313	11.445	15.0197	14.6322	9.72035	13.3918	13.1411	14.5727	14.8059	13.6214	14.7791	15.0619	14.25	15.6574	14.2462	14.8688	15.0078	14.2472	15.0468	14.935
TCGA-Z7-A8R5	14.9659	7.8548	11.2359	12.4423	14.1947	13.6287	14.8998	14.8006	13.1819	14.4797	8.27037	12.5433	13.9237	11.2375	14.0707	12.8996	12.7986	14.0246	7.99042	8.48366	13.2896	14.7882	7.22134	14.113	14.6299	13.537	14.7865	14.661	11.9627	12.3816	12.1432	15.0653	14.5703	10.1674	13.2588	13.3715	14.8434	15.2455	13.7033	14.6593	15.2471	14.2892	15.3851	14.6302	15.011	15.3004	14.7008	15.0246	14.6396
TCGA-A7-A4SC	14.6221	7.15051	11.7389	12.2764	13.8783	13.0067	14.8515	14.6329	13.4038	14.2645	9.18145	12.3217	13.8425	11.5043	13.4277	12.538	12.5911	14.3069	9.08279	8.57929	13.2631	14.4828	8.14639	13.928	14.1223	13.2829	14.5654	14.7266	12.3229	12.8146	11.4973	14.9281	14.3686	10.2314	12.8788	13.935	14.469	15.0077	13.6638	14.5382	15.1145	14.1722	15.5059	14.6284	14.5813	15.1836	14.6581	14.7789	14.3408
TCGA-AO-A03O	14.3306	7.96268	10.6444	11.9892	13.6328	13.5264	14.8061	14.7593	13.0951	14.3232	8.0268	12.6156	13.8588	10.3605	13.3205	13.089	12.6604	13.6086	8.30355	8.25936	13.0485	14.6056	5.53887	13.6518	14.093	13.4325	14.6693	14.5783	12.0464	13.2381	12.6574	15.0405	14.4455	9.16856	13.0243	13.3385	14.1838	14.8866	13.24	14.6763	14.9873	14.3494	15.5801	14.4919	14.433	15.1597	14.3236	14.9059	14.3432
TCGA-BH-A0HP	14.5662	7.46306	11.6888	12.2812	13.9441	12.9627	14.8135	14.9229	13.4168	14.3406	8.98586	12.3932	14.1436	11.0214	13.752	12.8687	12.686	13.9318	8.53632	8.33359	13.1066	14.5705	7.70137	13.9769	14.3923	13.3601	14.723	14.6003	12.1741	12.9746	12.0717	15.0734	14.5528	10.316	12.8926	13.8038	14.5077	14.9532	13.7363	14.651	15.1437	14.509	15.2578	14.5359	14.5898	15.1686	14.5705	14.9151	14.327
TCGA-PE-A5DD	14.6731	7.21298	11.7868	12.3626	13.3953	12.8966	14.81	14.629	13.47	14.0461	9.22157	12.4708	14.2563	11.4428	13.5632	12.6771	12.7989	13.7693	8.7058	8.53974	13.1464	14.5701	8.26751	14.0632	14.4312	13.2936	14.6667	14.5082	12.2349	13.0101	12.3789	15.1018	14.4593	10.2227	13.0038	13.8608	14.5383	14.9544	13.4357	14.5117	15.042	14.4452	15.4567	14.579	14.5413	15.0819	14.5779	14.9963	14.3739
TCGA-BH-A18H	14.601	8.63011	11.3792	12.4154	13.7572	13.245	14.7692	14.7504	13.4068	13.9501	7.55588	12.6762	14.2027	10.9799	13.5809	13.1098	12.7638	13.851	8.30908	8.50965	13.0956	14.6711	8.06372	13.9684	14.3378	13.4383	14.6958	14.5045	12.2485	13.1433	12.3231	14.8876	14.4969	9.71223	13.1992	13.8337	14.4364	14.9971	13.7509	14.7317	14.9528	14.0071	15.527	14.5957	14.6669	15.1719	14.5682	14.7037	14.3447
TCGA-EW-A1P0	14.5229	8.77893	11.331	12.0961	14.2453	14.1973	14.9365	14.7	13.3467	14.3557	8.9445	12.7301	13.7817	11.2272	13.625	13.1907	13.0695	14.0905	8.75764	8.74627	13.2556	14.6762	7.01846	13.7979	14.1685	13.2246	14.5564	14.6489	12.1686	13.1163	11.7118	15.0153	14.641	10.1115	13.1579	13.0137	14.304	14.8912	13.471	14.664	15.1408	14.4983	15.5349	14.466	14.6321	15.1638	14.4995	14.9176	14.5118
TCGA-A2-A25D	14.7716	7.90972	10.6613	12.2519	13.999	13.9612	14.894	14.8007	13.365	14.2053	7.61361	12.8279	13.8192	10.5966	13.9867	13.1022	12.975	13.702	7.85814	7.97769	13.0508	14.8498	6.52856	14.022	14.275	13.2904	14.7522	14.3717	11.8603	12.8683	12.425	15.1358	14.441	9.79541	13.138	13.4238	14.5636	15.0855	13.5235	14.8272	15.0905	14.2716	15.3277	14.5544	14.7008	15.3195	14.4736	14.9571	14.1431
TCGA-BH-A28Q	14.4173	7.82138	11.3707	12.0204	13.5588	12.9375	14.746	14.866	13.4166	14.2502	8.94896	12.2759	13.9362	11.1131	13.6415	12.7554	12.9136	13.9224	9.14622	8.88777	13.145	14.5615	6.9194	13.7559	14.1481	13.352	14.531	14.6941	12.0817	12.9692	11.7794	14.9544	14.4807	10.3789	12.7736	13.3727	14.237	14.9153	13.7141	14.6141	15.0339	14.1928	15.2121	14.4729	14.4358	15.0927	14.4639	14.8635	14.172
TCGA-D8-A27W	14.625	8.18432	11.1879	12.2444	13.7583	13.3751	14.827	14.67	13.3766	14.4435	8.73704	12.7166	13.5377	10.9518	13.5442	13.0382	13.1532	14.1133	8.309	8.49652	13.365	14.7106	7.47562	13.671	14.061	13.6159	14.5749	14.7762	12.3015	12.7177	11.8765	15.1229	14.6011	9.98607	13.2035	14.1185	14.3155	14.9909	13.6006	14.6547	14.8963	14.4825	15.5012	14.5505	14.6581	15.1668	14.4537	14.8196	14.6207
TCGA-D8-A73W	14.755	7.91883	11.5549	12.6433	13.8563	13.6973	14.8826	14.829	13.709	13.9894	8.62476	12.6914	14.042	11.4947	13.7586	12.8105	12.9742	14.2554	8.67159	8.79255	13.3045	14.6042	8.96736	14.0931	14.4724	13.3743	14.6901	14.7334	12.2928	12.9963	11.8497	14.9483	14.5641	10.3594	12.8531	13.3381	14.4878	15.0735	13.9851	14.6652	15.0965	14.238	15.42	14.6804	14.5952	15.2905	14.7166	14.7405	14.5821
TCGA-A7-A0D9	14.5954	8.96898	11.9334	12.6975	14.2224	13.1499	14.8641	14.6414	13.3974	14.6098	9.96346	12.6285	13.5111	11.2587	13.5439	12.5387	13.0331	14.3063	8.5114	8.35048	13.2984	14.5815	7.89398	13.8253	14.2354	13.2319	14.6284	14.7824	12.2353	12.6096	10.8009	15.1165	14.6957	10.231	13.3713	13.5882	14.2186	14.813	13.823	14.708	14.9863	14.7983	15.4834	14.5774	14.65	15.0043	14.3707	14.9879	14.5145
TCGA-A2-A0CQ	14.7318	8.52962	11.142	12.0493	13.8438	13.8437	14.9514	14.8275	13.243	14.5227	8.93583	12.9506	14.0701	11.9227	13.9704	13.4209	13.1879	13.9106	9.51344	8.93144	13.2637	14.649	7.96905	13.9473	14.6708	13.7594	14.785	14.7735	12.2011	13.0382	12.2966	15.1704	14.4927	10.3916	13.3684	13.066	14.622	15.1712	13.5991	14.6645	15.0708	14.477	15.2949	14.5919	14.7619	15.2324	14.6405	15.0005	14.591
TCGA-A8-A084	14.4686	7.7746	11.0548	11.9078	14.014	13.8048	14.7383	14.8306	13.6436	13.9539	8.4307	12.6807	14.3575	11.0452	13.8213	12.7979	12.5262	14.065	8.88799	8.29753	13.1579	14.4663	7.85614	14.0255	14.415	13.4018	14.6489	14.625	11.9657	13.231	12.2587	15.2198	14.3383	10.0641	13.032	13.4158	14.2378	14.9037	13.4484	14.5065	15.1418	14.4196	15.542	14.557	14.3802	15.0483	14.5199	14.9722	14.3839
TCGA-C8-A1HJ	14.5547	7.66972	9.30019	11.7255	14.5696	13.7474	14.7687	14.9266	13.5846	14.0331	6.9538	12.988	13.8715	9.4541	14.4935	12.6434	13.2711	13.8603	7.06477	7.36891	12.935	15.1644	3.65757	13.7194	14.3187	13.2756	14.4703	14.7453	11.5244	12.7247	12.1313	15.0719	14.4414	9.9032	13.2151	12.2427	14.3315	14.9627	13.176	15.1015	15.1266	13.8134	15.1407	14.2343	14.8766	14.8691	14.3183	15.5091	14.2857
TCGA-D8-A1Y0	14.3934	7.29894	11.3772	12.2406	13.2625	12.519	14.8458	14.8279	13.4404	14.2036	8.44159	12.2397	13.6813	10.6685	13.2419	12.7434	12.8827	13.9027	8.60708	8.84358	13.1524	14.5645	7.83157	13.8389	13.9113	13.1148	14.6536	14.5575	12.4017	12.8832	12.1566	14.866	14.3838	10.0528	13.0086	13.2306	14.2138	14.8989	13.4555	14.7849	14.8603	14.2578	15.4464	14.422	14.4453	15.179	14.3922	14.7291	14.3309
TCGA-E9-A22D	14.5171	7.44554	10.4877	12.0951	13.2693	13.2848	14.7833	14.8636	13.0745	13.91	7.24093	12.4676	13.9061	10.7253	13.6049	13.0184	12.6972	13.8918	8.0637	8.26045	12.906	14.7949	6.91209	13.8951	14.2385	13.0851	14.7307	14.4443	12.0733	12.836	12.3348	15.0291	14.4814	9.43329	13.0656	13.4658	14.3674	15.1657	13.2925	14.7709	15.1204	14.1079	15.591	14.5724	14.5955	15.3859	14.4084	14.6297	14.1778
TCGA-EW-A2FR	14.7418	6.85487	11.8866	12.4509	14.6069	13.6242	14.7212	14.8107	13.6789	14.229	8.23791	12.2171	14.173	11.0855	13.47	11.8613	12.6622	14.2534	8.07247	8.47342	13.4392	14.6783	7.86466	14.0706	14.3716	13.3742	14.6887	14.731	12.2556	12.6599	11.7953	14.959	14.6812	10.9246	13.271	13.6569	14.4607	15.1412	13.8433	14.6997	14.9814	14.292	15.3445	14.7676	14.6018	15.2226	14.6401	14.8243	14.6231
TCGA-A7-A13D	14.9079	7.36406	11.1778	12.4886	14.7348	13.1333	14.7737	14.4893	13.9234	14.1906	9.55902	12.9466	14.1966	10.1905	14.3539	12.8724	12.7042	13.959	7.06018	8.4769	13.5104	14.8358	6.27506	14.1092	14.1921	13.8357	14.4544	15.2811	12.2346	12.5125	12.0162	15.2319	14.5446	10.9015	13.4668	13.0207	14.5584	14.7589	13.901	14.7269	14.9071	14.41	14.9747	14.3276	14.8377	14.7848	14.3995	15.4303	14.65
TCGA-AR-A0TW	14.5978	8.19121	11.0175	12.3775	14.4185	14.4839	14.8143	14.6671	13.452	14.4853	8.11591	12.8363	14.2126	11.4622	13.6741	13.022	12.8388	14.2824	8.97367	8.17614	13.2486	14.635	7.1276	13.8597	14.2638	13.3998	14.6313	14.1787	12.3093	13.2266	12.1256	15.164	14.5104	9.81615	13.127	14.24	14.4495	14.8933	13.5118	14.6004	14.9983	14.2323	15.7898	14.5937	14.5751	15.1865	14.4873	14.5276	14.1499
TCGA-AO-A12G	14.8183	8.03664	11.9086	12.6295	14.0868	13.6405	14.8261	14.8738	13.4631	14.4372	9.35706	12.7379	14.3194	11.2344	14.0317	13.0679	12.8938	14.0558	8.71238	7.90791	13.2257	14.7112	7.09568	13.9608	14.3745	13.6235	14.7751	14.6071	12.0683	13.253	12.3184	15.2001	14.5414	10.5743	13.0201	13.7859	14.7022	15.0032	13.8538	14.7018	15.0765	14.2889	15.3404	14.5161	14.7619	15.1443	14.4728	14.9385	14.2322
TCGA-E9-A295	14.6643	8.10559	12.0007	12.9811	13.8648	13.2339	14.7456	14.6579	13.3987	14.274	8.80448	12.5477	14.0896	11.6925	13.8024	12.8587	12.9985	14.076	9.14266	8.25067	13.2383	14.702	7.99853	13.9404	14.1333	13.4876	14.658	14.5383	12.3133	12.7294	11.8915	15.0541	14.5656	10.3623	13.2781	13.6706	14.3758	14.8836	13.6263	14.6072	14.8784	14.3859	15.478	14.4913	14.5547	15.0049	14.413	14.9607	14.6187
TCGA-BH-A0C3	14.5969	6.92397	11.5624	12.2895	13.7283	12.7979	14.7942	14.7311	13.5336	14.3578	8.74093	12.4488	13.9721	10.9296	13.2589	12.6168	12.8587	14.1383	8.42986	8.50984	13.2561	14.5695	8.41344	13.8327	14.0929	13.2258	14.6182	14.7314	12.2559	12.6948	11.6325	14.9912	14.3925	10.5371	12.7833	13.9288	14.4237	15.0187	13.5967	14.6329	14.8931	14.021	15.4556	14.5126	14.446	15.1499	14.5259	14.6917	14.1594
TCGA-BH-A0DI	14.7978	6.87768	11.9117	12.4924	14.1197	13.0861	14.7456	14.8471	13.5122	14.3866	9.21355	12.1515	13.9298	11.2798	13.4276	12.3209	12.4809	14.2979	8.26292	8.74812	13.2823	14.583	8.20963	14.0023	14.2324	13.2748	14.7679	14.5493	12.3668	12.8159	11.9513	14.9727	14.6064	10.714	12.9222	14.1193	14.4863	15.0226	13.8865	14.6418	15.071	14.4068	15.4498	14.6084	14.6575	15.2241	14.553	14.6284	14.5555
TCGA-A8-A09A	14.6559	7.97501	12.0946	12.5566	14.1163	13.0314	14.6856	14.85	13.9554	14.2792	8.8401	12.3952	14.5871	11.2664	13.3673	12.4968	12.9589	14.6117	8.98003	8.34734	13.2599	14.6077	8.36059	13.9671	14.1426	13.3258	14.6906	14.8054	12.4496	13.1648	11.9533	15.048	14.6487	10.162	13.056	13.8691	14.2883	14.8176	13.8577	14.6778	14.9845	14.3647	15.3204	14.635	14.5662	15.1123	14.4337	14.8046	14.2823
TCGA-3C-AAAU	14.5277	9.12019	11.7945	12.4624	12.9345	12.5651	14.6953	14.4458	13.462	14.2378	9.98179	12.4617	13.6015	11.7663	13.624	12.8911	12.9516	13.8486	9.27031	9.08888	13.1231	14.6586	7.90891	13.6969	14.2562	13.0656	14.4846	14.5665	12.5119	13.303	11.9487	15.1787	14.458	10.0149	12.9748	13.4603	14.2709	14.8335	13.4127	14.5677	14.8934	14.5292	15.618	14.3791	14.5812	14.9585	14.6129	14.7089	14.7248
TCGA-AR-A1AN	14.7451	7.93584	11.317	12.4423	14.0052	13.3704	14.7236	14.9452	13.5201	14.1641	8.89139	12.5313	14.0753	11.0337	13.7155	12.8385	12.8107	13.798	8.58083	8.42998	13.0938	14.7015	8.04576	13.9381	14.484	13.2756	14.5992	14.6598	12.0368	12.8936	11.592	14.9776	14.6304	10.4888	12.8443	13.5852	14.5679	14.9365	13.7561	14.711	15.1105	14.2343	15.3575	14.5486	14.7129	15.1017	14.6463	14.8626	14.2591
TCGA-AR-A24Q	14.6135	7.3375	11.0758	12.2574	14.5332	12.5101	14.8012	14.8753	13.457	14.1057	8.02145	12.2142	14.1677	10.1569	13.9363	12.2574	12.871	14.0377	7.18395	8.61299	13.1935	14.7784	5.646	13.9338	13.8739	13.1845	14.5314	14.589	12.2155	12.6108	12.0516	14.9499	14.6163	10.807	12.8956	13.3275	14.4381	14.9424	13.6021	14.8357	15.0256	13.9539	15.3437	14.2998	14.6215	15.0043	14.2163	14.8105	14.186
TCGA-AN-A0XS	14.4642	6.18743	11.5859	11.8284	13.7285	12.6591	14.8384	14.779	13.1391	14.4317	8.56752	12.2179	14.0826	11.1295	13.2342	12.5785	12.7913	13.9921	8.54436	8.7408	13.1773	14.5284	7.86588	13.8898	14.2226	13.2418	14.6852	14.5342	12.1212	12.679	12.1467	14.9659	14.4654	9.84152	12.8661	14.246	14.377	15.1224	13.4983	14.5579	14.9528	14.1825	15.7297	14.5677	14.4411	15.2678	14.4344	14.6714	14.5475
TCGA-A7-A26J	14.4461	7.89397	11.3586	12.3258	13.5275	13.4795	14.7948	14.7408	13.5445	14.1797	8.61595	12.4636	13.6945	10.8748	13.3656	12.7781	13.0668	14.1658	9.28887	9.49012	13.3297	14.5459	7.4846	13.7842	14.153	13.2591	14.5701	14.6421	12.2058	12.8395	11.7231	14.9222	14.4317	10.1167	13.0635	13.2054	14.1687	14.8087	13.4318	14.695	14.9885	14.2189	15.3022	14.539	14.4364	15.1553	14.51	14.8658	14.2923
TCGA-A8-A081	14.2695	8.09694	11.4525	12.0574	13.5462	13.409	14.8646	14.9042	13.685	14.111	7.59362	12.7677	13.913	11.0995	13.2795	13.2173	13.0626	13.7291	8.89703	8.34369	13.1109	14.5832	6.79411	13.7661	14.104	13.3437	14.5691	14.8047	12.0732	13.2142	12.3054	14.9595	14.5464	9.6238	12.9428	13.7594	14.2301	15.2478	13.3047	14.7415	15.0871	14.45	15.4495	14.5707	14.4275	15.2033	14.3659	14.6157	14.0276
TCGA-D8-A1XK	14.5447	8.94374	9.30145	12.4355	14.0199	12.5604	14.7613	14.9349	13.6358	13.6439	7.20465	12.4533	13.774	8.97162	14.0584	12.8185	13.1589	13.5319	6.60446	8.91021	13.0659	15.0226	4.32394	13.7465	14.2754	13.4142	14.4646	14.8272	11.8875	12.8542	12.2187	14.8925	14.5644	10.2175	13.2242	12.1332	14.3352	14.7774	13.4173	14.9985	15.1396	14.0018	15.6341	14.0955	14.6588	14.8297	14.4924	15.0805	14.5384
TCGA-BH-A0BD	14.686	8.41379	10.7148	12.5005	14.0036	13.6885	14.7908	14.7126	13.5411	14.169	9.08096	12.7415	13.9261	10.8975	13.7676	12.8503	12.9561	14.1026	8.21948	8.81441	13.2817	14.6867	7.51346	13.8773	14.2506	13.5367	14.697	14.716	12.1549	12.836	11.9896	15.0351	14.5855	10.4729	13.1619	13.6845	14.429	14.9792	13.6942	14.722	15.0881	14.3919	15.3113	14.5424	14.5845	15.1361	14.6598	14.8303	14.4309
TCGA-AO-A03N	14.9587	7.85156	11.3414	12.5602	14.4845	14.5833	14.979	14.873	13.6942	14.3616	8.56694	13.1824	14.6355	11.5994	14.4867	13.3515	13.1195	14.3801	9.15469	7.70401	13.3202	14.8736	7.93124	14.1383	14.9521	13.7999	14.7794	14.7656	11.9122	13.3637	12.7963	15.4751	14.5234	10.5787	13.5532	13.1819	14.6569	15.1845	13.4861	14.856	15.0744	14.847	15.047	14.7702	14.8286	15.1117	14.6061	15.3931	14.4022
TCGA-W8-A86G	14.7058	7.84041	12.1415	12.5318	14.1402	12.9968	14.8521	14.6845	13.2162	14.4844	9.1223	12.5157	13.8632	11.8488	13.8152	12.6667	12.8463	14.0612	9.06409	9.01234	13.3189	14.5586	8.32216	14.0231	14.4494	13.5254	14.6736	14.9065	12.2039	12.5568	11.6238	15.0856	14.4127	10.1802	13.2184	13.3879	14.5718	14.9442	13.6329	14.5441	15.1402	14.3688	15.3141	14.5685	14.7928	15.1574	14.5723	15.203	14.7579
TCGA-AR-A0TY	14.7067	8.61974	10.9088	12.6181	14.0251	13.7615	14.8431	14.8847	13.8084	14.2941	7.75961	13.0321	14.2577	11.4224	14.0288	13.1939	13.2746	14.0459	8.58004	7.85314	13.2984	14.7533	6.979	13.8085	14.7948	13.5552	14.6298	15.056	12.1119	13.4248	12.2762	15.2265	14.7958	9.62854	13.538	13.6485	14.3442	15.1287	13.5182	14.7328	14.9822	14.6561	15.5164	14.5148	14.6959	14.9876	14.5131	14.9734	14.3801
TCGA-A8-A07E	14.5907	7.3157	11.3789	12.3491	13.7257	12.8609	14.6628	14.8793	13.6101	14.0283	8.84574	12.2209	14.1492	10.6983	13.3039	12.4164	12.7598	14.0642	8.27863	8.72339	13.1762	14.5089	7.7451	13.9542	14.269	13.2071	14.6378	14.5644	12.1382	12.8594	11.738	14.9775	14.6749	10.373	12.9118	13.2782	14.353	14.9106	13.7026	14.6712	14.9693	14.1415	15.2281	14.5302	14.4481	15.0379	14.6064	14.6624	14.2203
TCGA-E9-A54X	14.7423	10.1237	11.9663	12.8315	13.6577	13.5844	14.9678	14.7789	13.5092	14.3663	9.59017	13.1964	14.0598	11.8449	14.1226	13.327	13.2471	14.1489	9.53939	8.53015	13.4314	14.6954	8.09238	13.8598	14.6743	13.767	14.5584	14.8686	12.4312	13.1128	12.1277	15.2105	14.6311	10.052	13.7826	12.7938	14.5276	14.8766	13.6382	14.7329	15.0055	14.7857	15.2881	14.5371	14.9155	15.0143	14.619	15.0929	14.5854
TCGA-A2-A25B	14.5223	8.38474	11.2738	12.2439	14.3107	13.7911	14.7092	14.9297	13.8756	14.0984	7.92133	12.566	14.3312	10.8536	13.9007	12.7302	13.0824	14.3003	8.60747	8.45979	13.2309	14.7309	6.7267	13.8387	14.2389	13.4587	14.7054	14.7371	12.3403	13.1332	12.0141	15.1378	14.615	10.415	13.4484	13.1669	14.0828	14.8737	13.4404	14.7765	14.9539	14.2607	15.2006	14.5357	14.4523	15.1016	14.3352	14.9861	14.1184
TCGA-AQ-A04J	14.5084	6.4299	10.2556	11.7098	14.2811	12.3196	14.7473	14.7876	13.4461	14.2035	6.66837	12.1884	13.9779	9.3387	13.7239	12.1316	12.442	14.1452	6.19352	7.60707	12.9432	15.0101	5.31467	13.8582	13.872	12.9068	14.697	14.6433	11.9064	12.6376	11.997	14.9179	14.4539	9.60593	12.652	13.0942	14.4563	14.9566	13.5057	14.8739	15.1713	13.9052	15.5935	14.3856	14.7167	15.1333	14.3795	14.8161	14.2975
TCGA-E9-A22H	14.4041	7.88198	11.1449	12.0647	13.1558	13.3334	14.8493	14.9961	13.5108	14.1248	8.4404	12.6449	14.2248	10.9627	13.6655	13.1532	12.9039	13.9999	9.47672	8.36984	13.0311	14.5179	7.30336	13.7785	14.4339	13.3261	14.7429	14.6207	12.1436	13.4363	12.6375	15.0814	14.5412	9.83147	13.1101	13.2814	14.2301	14.913	13.2876	14.7424	15.1156	14.2822	15.3535	14.498	14.4571	15.1451	14.4785	14.7236	14.012
TCGA-E9-A1N5	14.4884	7.57313	11.5638	12.2981	13.5074	12.5133	14.7758	14.8301	13.3412	14.1407	8.24491	12.2384	13.9433	11.1725	13.3784	12.6102	12.8208	13.8335	8.2582	9.01362	13.1042	14.6054	7.96654	13.9215	14.2073	13.0881	14.6639	14.562	12.2768	13.055	11.8493	14.9177	14.6041	9.99953	12.9287	13.0607	14.4067	15.0023	13.7045	14.6025	14.9364	14.3262	15.4439	14.4967	14.5481	15.1736	14.5136	14.6169	14.7043
TCGA-BH-A0BT	14.7871	6.96509	11.1283	12.1419	14.1587	14.0014	14.854	14.6873	13.4193	14.1929	8.59465	12.7603	14.1672	11.8208	13.9949	13.2745	12.813	13.9513	9.28508	8.5333	13.0612	14.6574	8.22509	14.0898	14.6269	13.5313	14.6995	14.5958	11.8976	13.1485	12.9332	15.3392	14.486	10.0317	13.3114	13.4483	14.5155	15.1217	13.2527	14.5129	15.1717	14.7623	15.3293	14.6679	14.6666	15.1761	14.4437	15.0069	14.5345
TCGA-C8-A26Z	14.7164	8.51604	12.1338	12.8099	14.2674	13.8076	14.8179	14.7455	13.9251	14.6565	9.85914	12.8985	14.2168	11.9072	13.5705	12.913	13.1823	14.2451	9.7743	9.15272	13.4774	14.5783	8.98856	13.922	14.4142	13.6601	14.6148	14.8783	12.5779	13.5912	12.3679	15.2315	14.7431	10.4224	13.1834	13.975	14.2405	14.9222	13.6144	14.644	15.0073	14.7213	15.2629	14.6342	14.588	15.0803	14.6433	15.0091	14.3207
TCGA-EW-A424	14.8168	8.42291	11.7005	12.6431	14.28	13.7613	14.8709	14.7549	13.3227	14.4149	9.0327	12.4525	13.837	11.7425	13.8804	12.7208	13.1244	14.1412	9.08567	8.88184	13.3219	14.6708	7.30769	14.0146	14.6143	13.5992	14.5801	14.7849	12.0996	12.7964	11.6684	15.017	14.5433	10.472	13.2633	13.5552	14.5968	15.2268	13.4524	14.6361	15.1681	14.1858	15.368	14.6624	14.783	15.182	14.6922	15.3267	14.6619
TCGA-AO-A0J5	14.5724	7.90299	11.7341	12.1932	14.0211	13.2013	14.7456	14.7299	13.6231	14.4348	8.97376	12.3699	14.0768	11.224	13.376	12.2873	12.8188	14.38	8.54787	8.87086	13.353	14.537	8.18782	13.8736	14.2296	13.3188	14.6469	14.8067	12.2928	13.1738	11.6934	15.0659	14.6309	10.0099	12.9438	14.1568	14.3917	14.932	13.8582	14.5574	14.9225	14.4093	15.349	14.5912	14.5633	15.1182	14.4998	14.8261	14.3335
TCGA-AO-A12A	14.6099	7.4291	11.5505	12.2399	13.7913	12.8039	14.8432	14.8254	13.319	14.2395	8.32788	12.3385	14.0218	11.1322	13.5163	12.7523	12.7401	14.142	8.87464	8.73996	13.247	14.5542	7.90548	13.8895	14.3116	13.2876	14.6689	14.5738	12.2568	12.7423	11.9696	14.9383	14.495	9.87841	12.9022	13.3909	14.3538	15.0461	13.5364	14.6686	14.9677	14.1982	15.4911	14.5413	14.5652	15.155	14.5948	14.7137	14.4219
TCGA-EW-A1OV	14.4865	6.30746	10.3756	11.9465	13.2111	12.6966	14.6531	14.8519	13.2573	13.9856	6.89519	11.7502	13.8227	9.97274	13.2819	12.5315	12.1484	13.8248	6.96993	7.35468	12.8204	14.8028	5.40333	13.8594	13.9693	12.8858	14.6611	14.2213	11.7248	12.8272	12.3819	14.9618	14.2906	9.53266	12.278	13.4599	14.3981	15.0288	13.2656	14.7548	14.9966	13.8602	15.658	14.4162	14.5383	15.2121	14.3238	14.7515	14.1081
TCGA-BH-A0HX	14.6841	9.4941	12.1204	12.8239	14.2701	13.6004	14.9229	14.7811	13.6095	14.397	9.45423	12.6341	14.0354	11.8081	13.4882	12.8421	13.1803	14.2445	9.19992	9.10956	13.4109	14.534	8.0686	13.8458	14.1382	13.6261	14.6499	14.7902	12.4393	12.8663	11.899	15.0746	14.711	10.6633	13.4792	13.7191	14.3506	15.0374	13.8095	14.7046	14.9555	14.5296	15.3896	14.694	14.6286	15.2234	14.5965	14.8762	14.4982
TCGA-E9-A1N4	14.7107	7.53596	11.4463	12.2666	13.536	13.2629	14.8882	14.928	13.5894	14.0519	7.96966	12.3374	14.039	10.9554	13.6554	12.9433	12.7527	13.709	8.28739	8.4759	13.2337	14.6904	7.59633	13.8278	14.3431	13.2165	14.6938	14.6652	12.1608	13.0784	12.3682	14.9417	14.6414	10.3614	12.9147	13.2522	14.3086	15.0785	13.6145	14.8045	15.0668	14.0818	15.5454	14.5265	14.4697	15.2829	14.6697	14.4996	14.1206
TCGA-BH-A0BA	14.4401	7.1752	11.9016	12.3018	13.8438	13.0169	14.8783	14.8884	13.5567	14.2547	8.83298	12.4991	14.191	11.2118	13.5792	13.0843	12.5953	13.916	9.21466	8.2813	13.2126	14.5327	8.82141	13.8487	14.2351	13.2274	14.5531	14.7696	12.2039	13.3411	12.1806	14.9247	14.429	9.85603	12.777	14.2193	14.257	14.9687	13.4508	14.5498	15.1062	14.2237	15.6779	14.5483	14.504	15.1611	14.4698	14.7582	14.1404
TCGA-AR-A24L	14.5501	8.55617	11.7471	12.4337	13.9363	13.0092	14.811	14.9872	13.6721	14.4114	8.75327	12.5505	14.0887	11.3321	13.6013	12.5055	12.9363	14.4896	9.13792	8.63843	13.2283	14.5397	8.13741	13.7903	14.0478	13.4007	14.6669	14.8832	12.452	12.926	11.9752	15.0051	14.6503	10.4349	13.1277	13.4888	14.2506	15.0576	13.6649	14.8462	14.8661	14.2461	15.2972	14.6196	14.5603	15.2025	14.5234	14.7325	14.2542
TCGA-AN-A0XU	14.4744	6.92947	9.83632	11.8363	14.1509	12.1614	14.7355	14.688	13.5686	14.0813	7.43882	12.5893	13.8951	9.5651	13.986	12.3575	12.9233	14.1249	6.67334	8.51236	13.2493	14.9502	4.92906	13.7766	13.8944	13.3221	14.4963	14.9866	12.061	12.2587	12.1545	14.9658	14.4958	9.71236	13.1368	12.9268	14.2881	14.7781	13.4911	14.7703	15.0822	13.8458	15.5596	14.1996	14.7539	14.9315	14.2351	14.8747	14.3928
TCGA-D8-A1X6	14.4415	8.71729	11.2046	12.1967	13.6186	13.3271	14.9379	14.7621	12.9914	14.3459	8.04299	12.6572	13.7801	11.0705	13.9503	13.3283	13.0488	13.6849	8.77874	8.73389	13.2106	14.6067	6.86029	13.7209	14.2787	13.5251	14.7419	14.5989	12.0466	13.0827	12.3074	15.0788	14.5235	9.88451	13.1833	12.7924	14.3518	15.0765	13.3187	14.6553	15.0015	14.2785	15.6794	14.5097	14.5125	15.2824	14.5181	14.8782	14.4228
TCGA-EW-A423	14.7555	8.35778	11.703	12.5859	13.4343	12.91	14.7108	14.4998	13.2529	14.299	8.5058	12.3248	13.8225	11.8074	13.7493	13.2351	12.7659	13.9011	8.7484	8.14312	13.2553	14.6832	7.77239	14.0286	14.5936	13.5345	14.6932	14.6714	12.1825	13.4035	12.4034	15.2304	14.2535	9.61597	13.3276	13.6095	14.6728	14.975	13.3469	14.4869	15.1069	14.3269	15.6384	14.5575	14.7744	15.0977	14.7443	15.0947	14.5947
TCGA-E2-A9RU	14.9731	9.39667	11.0457	12.6268	14.4261	14.2576	14.8432	14.5353	13.1599	14.1963	9.01613	13.1397	14.0967	11.1698	14.251	13.2937	13.0168	13.7407	7.85432	8.18494	13.2861	14.9038	6.58364	14.091	14.8403	13.7013	14.6842	14.5387	12.013	12.8911	12.3733	15.4078	14.6004	10.5295	13.9324	13.3073	14.7373	15.0163	13.4547	14.7408	15.2843	14.6723	15.3928	14.5559	14.8908	15.0732	14.6302	15.4735	14.8518
TCGA-D8-A1JP	14.5125	7.61213	11.3173	12.5612	13.9988	12.8223	14.7515	14.9348	13.3276	14.2524	8.20463	11.9689	13.8038	10.6782	13.662	12.3792	12.6414	13.9853	7.91734	8.35863	13.027	14.7231	6.80425	13.7998	13.8717	13.0488	14.6523	14.5762	12.0472	12.5328	11.6277	15.0543	14.5287	10.3507	12.5413	12.8268	14.2879	15.0834	13.3639	14.7344	15.0852	14.0232	15.6647	14.4489	14.3646	15.2434	14.3704	14.7718	14.126
TCGA-A2-A3XS	14.6779	7.55509	10.6529	12.1926	14.4389	12.438	14.808	14.453	13.5512	14.3365	8.67432	12.2351	13.7245	10.2446	13.7477	12.7144	12.9905	13.8651	7.04353	8.50268	13.1783	14.8388	5.85727	13.9887	13.9574	13.1346	14.5195	14.849	11.8588	12.5308	11.6455	15.0866	14.5101	9.71888	12.8706	13.1752	14.5692	14.8868	13.2891	14.582	15.0825	13.8808	15.694	14.2991	14.7181	14.9963	14.3215	15.2764	14.5868
TCGA-AN-A0XO	14.6283	8.11237	11.904	12.7353	14.1545	13.8582	14.8777	14.7347	13.6996	14.3548	9.39941	12.8605	14.0703	11.321	13.9561	12.7289	12.9952	14.1426	9.33994	9.42989	13.4609	14.5725	8.21896	14.0084	14.6269	13.6014	14.6639	14.7612	12.244	12.6899	12.0776	15.191	14.4805	10.7856	13.3529	13.4506	14.4533	14.8264	13.7608	14.6616	14.8715	14.6737	15.2124	14.5688	14.5784	15.0154	14.5025	15.0434	14.5089
TCGA-S3-AA15	14.7203	6.02938	10.2621	11.9037	13.9115	13.0709	14.8241	14.6353	13.2323	13.9806	6.9781	12.0216	13.7608	9.76617	13.5425	11.944	12.3024	13.6892	5.81857	7.1652	12.9464	15.0023	5.37181	13.9291	13.9178	12.8761	14.553	14.6058	11.8319	12.2148	11.6062	14.7688	14.3902	10.0207	12.5009	13.6886	14.6209	15.1695	13.3514	14.8156	15.1323	13.532	15.7094	14.4044	14.7669	15.2966	14.6549	14.867	14.2682
TCGA-BH-A1ES	14.5664	8.0059	11.7879	12.2566	13.7663	12.514	14.7741	14.9026	13.4217	14.5088	8.92341	12.5112	13.8096	11.108	13.5585	12.417	12.8329	14.1858	8.62464	8.87307	13.2689	14.5737	8.78105	13.8368	14.4121	13.4445	14.5874	15.0425	12.3187	12.4209	11.5108	15.0051	14.573	9.72482	13.5125	13.18	14.1313	14.867	13.5967	14.7016	14.9556	14.5285	15.2887	14.4171	14.6241	15.0025	14.4669	15.062	14.6643
TCGA-D8-A27L	14.3816	7.02796	11.7757	11.8351	13.4861	12.2422	14.8223	14.8298	13.3811	14.2429	8.40062	12.1835	14.0567	11.0644	13.1872	12.6039	12.7966	14.1238	8.90756	9.07644	13.1461	14.4788	7.82482	13.8264	14.0161	13.2133	14.6516	14.597	12.2452	12.7239	12.0123	14.909	14.6141	9.85497	12.8454	13.5936	14.2448	15.1103	13.6174	14.6434	14.9242	14.2369	15.3434	14.5312	14.4896	15.2137	14.5486	14.5376	14.4439
TCGA-B6-A401	14.7663	8.05902	11.2058	12.0785	14.1371	13.3087	14.7734	14.4412	13.0826	14.3692	8.4559	12.5854	13.7713	11.6267	13.7106	13.0818	12.6057	13.8439	8.53836	8.80715	13.2813	14.6659	8.10069	13.9572	14.4274	13.5601	14.6301	14.7539	12.1669	12.7355	12.0338	15.1204	14.3896	10.1521	13.3955	13.5267	14.5617	15.2164	13.4108	14.5654	15.0666	14.4449	15.5742	14.6017	14.8209	15.1182	14.5884	15.0924	14.9521
TCGA-BH-A0B6	14.6443	7.25282	10.9854	11.9227	13.4824	12.9317	14.8013	14.7901	13.1815	14.2329	7.7499	12.1433	13.7444	10.6622	13.3516	12.6842	12.4197	14.2803	7.47618	7.60369	13.0082	14.6368	7.00635	13.9642	14.0427	13.1291	14.7712	14.3203	11.9026	12.49	12.2682	15.0713	14.4984	9.47054	12.6907	14.3294	14.6741	15.1677	13.5743	14.6651	15.0597	14.3884	15.7455	14.6461	14.591	15.344	14.5117	14.5841	14.1728
TCGA-LL-A6FQ	15.062	8.91611	11.2552	12.5567	14.1573	14.4852	14.8994	14.555	13.3858	14.6004	8.6428	13.0012	13.9994	11.7485	14.205	13.2655	12.7523	13.9415	7.88915	8.03156	13.4976	14.7736	7.32119	14.1341	14.9446	13.8129	14.8304	14.5617	12.0019	12.9553	12.3846	15.4934	14.6114	10.0541	13.7819	13.7806	14.9133	15.2038	13.5413	14.5986	15.2074	14.6721	15.4056	14.6455	14.9675	15.1449	14.7945	15.2318	14.8386
TCGA-AO-A0J4	14.5722	7.66189	10.5715	12.0803	14.6174	12.8852	14.8278	14.8188	13.704	14.0398	7.86936	12.5174	14.1957	9.91316	13.8508	12.6458	12.7749	13.9029	6.52025	9.0729	13.2179	14.7985	5.83669	13.994	13.7859	13.1142	14.5579	14.6755	12.0616	12.9832	12.5102	14.8709	14.5814	10.2538	12.9519	13.2419	14.4925	14.743	13.8516	14.7919	14.9822	14.1741	15.476	14.2514	14.7253	14.9665	14.1496	14.8588	14.4902
TCGA-BH-A1EU	14.3844	5.85286	11.7176	11.6926	13.2448	11.7616	14.8037	14.9107	13.1301	14.2857	8.16194	12.1614	13.7687	10.8331	13.258	12.6365	12.4587	14.051	8.81153	8.47936	13.0051	14.6296	8.43693	13.7599	13.9794	12.9439	14.6443	14.6637	12.3733	12.8012	12.0138	14.6953	14.3882	9.95059	12.6406	13.3816	14.1929	15.1245	13.5523	14.8115	15.0587	14.2312	15.5056	14.5712	14.512	15.3236	14.4662	14.497	14.0986
TCGA-BH-A0B9	14.7666	7.07324	9.71185	11.9692	14.1105	12.8415	14.8136	14.7266	13.4886	14.0403	7.36809	12.6291	13.8012	9.27794	14.028	12.6487	13.0427	13.8251	6.0682	8.36814	13.0014	15.1188	4.25345	13.8991	13.9542	13.2224	14.4385	14.5561	11.9323	12.0455	11.7147	14.9244	14.3844	9.462	12.9516	12.3217	14.4728	14.8996	13.2482	14.8996	15.1077	13.9464	15.3711	14.1413	14.7235	14.9395	14.3398	15.1776	14.2957
TCGA-OL-A66N	14.8736	8.19499	12.0782	12.5742	14.1815	13.7734	14.8934	14.6313	13.3633	14.5417	9.47355	12.4452	14.0484	11.8792	13.8836	12.8076	12.9462	14.1121	8.65542	8.25612	13.4105	14.6508	8.13723	14.12	14.4644	13.4939	14.7541	14.7356	12.0761	12.8975	11.8893	15.2082	14.5837	10.5915	13.225	14.0581	14.7393	15.1895	13.6324	14.5351	15.2144	14.2311	15.3931	14.664	14.8314	15.2436	14.5909	15.1093	14.4442
TCGA-A2-A1FX	14.507	8.23525	11.2949	12.4246	13.1732	12.5719	14.8292	14.6626	13.2329	14.2727	8.81216	12.4609	13.5702	11.202	13.5144	12.9836	13.0405	13.9388	8.83397	9.02222	13.1606	14.6372	7.43541	13.7233	14.3143	13.0857	14.6628	14.6219	12.1215	13.3871	12.0313	15.1201	14.4936	9.80417	13.0705	13.4144	14.2701	15.014	13.2612	14.6382	15.0263	14.3259	15.8294	14.4468	14.47	15.1956	14.5564	14.8183	14.6619
TCGA-A7-A0CJ	14.5414	8.81888	10.8882	12.1582	13.3026	13.2518	14.7959	14.8527	13.4263	13.8273	8.45082	12.636	13.87	10.9761	13.7842	12.8916	12.8914	13.7552	8.32863	7.92214	13.0387	14.6351	5.38662	13.7877	14.2231	13.3091	14.6747	14.6714	11.9587	13.0656	12.2003	15.2091	14.4448	9.97152	13.2362	12.7776	14.2596	14.8538	13.3139	14.6555	15.0035	14.393	15.476	14.3034	14.3319	15.0505	14.2633	15.0412	14.4665
TCGA-A8-A08C	14.4034	8.69608	11.1705	12.2452	13.7867	13.5657	14.8077	14.8645	13.6155	14.0988	8.53721	12.5396	14.1008	10.7538	14.0118	13.2663	12.9904	13.7884	9.00045	8.62204	13.0586	14.574	6.18432	13.7932	14.4024	13.4512	14.5038	14.5659	12.0027	13.1982	11.9572	14.9861	14.423	10.3108	12.6131	12.5602	14.3561	14.8604	13.5805	14.6104	15.0477	14.1254	15.3025	14.3958	14.4921	15.0773	14.3816	14.7682	14.0405
TCGA-A1-A0SJ	14.7428	8.45277	12.289	12.5574	14.2675	13.2061	14.8653	14.6156	13.6667	14.6493	9.63361	13.0201	14.2559	11.4197	13.6829	12.9335	13.1439	14.7766	8.70501	8.81521	13.5718	14.6658	9.11998	13.8461	14.323	13.527	14.669	15.0431	12.7215	12.6403	12.0165	15.2732	14.5674	10.254	13.5068	14.364	14.4465	14.9778	13.775	14.7287	14.8539	14.6405	15.4796	14.62	14.6452	15.0558	14.6048	14.8083	14.2447
TCGA-AC-A6NO	14.5044	8.5396	11.131	11.9841	13.7103	13.2203	14.8115	14.6842	13.2529	14.184	8.30085	12.2993	13.8198	11.2854	13.7438	12.9281	12.9049	13.7835	8.97593	8.75393	13.1727	14.5798	6.42714	13.8525	14.2152	13.3334	14.5324	14.6007	11.9678	12.9192	11.6513	15.0691	14.4241	10.0921	12.9406	13.2241	14.3501	14.9685	13.3168	14.512	15.0962	14.0209	15.4069	14.3902	14.5369	15.0407	14.5123	15.0029	14.4086
TCGA-AR-A250	14.6024	7.83576	11.4226	12.1766	13.7756	13.5678	14.6219	14.8655	13.9125	14.0957	7.47754	12.2399	14.4981	11.1456	13.4745	12.3947	12.7664	14.3614	8.77486	8.14897	13.1344	14.6282	8.12909	13.949	14.1947	13.3698	14.7013	14.628	12.3031	13.2477	12.1938	15.0802	14.5675	9.94379	13.1329	13.7812	14.2199	14.9444	13.5516	14.6812	14.9851	14.2925	15.2954	14.6208	14.5396	15.1558	14.4519	14.6604	14.3702
TCGA-AC-A3QP	14.9004	7.5973	11.357	12.3198	14.2587	13.7843	14.8762	14.7532	13.1262	14.4708	8.38454	12.4697	13.956	11.4344	14.0458	12.82	13.0216	13.9363	8.18902	8.5211	13.2283	14.7013	7.04187	14.1244	14.5737	13.5115	14.7889	14.4745	11.9821	12.4576	11.9877	15.1546	14.6297	10.2691	13.2275	13.7975	14.771	15.1916	13.558	14.6103	15.2166	14.2278	15.3545	14.6559	14.8585	15.2951	14.6804	14.9387	14.5649
TCGA-LD-A66U	14.8755	7.91328	11.3183	12.4288	13.8928	13.6576	14.8884	14.6364	12.9141	14.5343	8.58443	12.5093	13.7374	11.6009	13.9226	12.8428	12.979	13.9167	8.59997	8.80062	13.2302	14.7336	7.33103	14.0323	14.5011	13.4639	14.7024	14.5117	12.0192	12.4907	11.923	15.0404	14.5028	10.3113	13.2779	13.7337	14.7782	15.1972	13.4438	14.5768	15.2544	14.217	15.3877	14.6283	14.8666	15.2803	14.7274	15.1131	14.6326
TCGA-AR-A0TT	14.4419	6.48933	10.7512	11.6014	13.5224	12.602	14.6063	14.7354	12.9635	13.9512	6.52345	11.8016	13.6984	10.0816	13.0507	12.2383	12.3513	14.188	7.46173	7.64562	12.9095	14.8447	5.58453	13.7178	13.6303	12.8739	14.6151	14.3196	11.8661	12.353	11.4642	14.7744	14.3224	9.33392	12.559	13.6976	14.1999	15.1391	13.3278	14.777	15.0442	13.8294	15.7211	14.5026	14.4701	15.3109	14.5144	14.5315	14.1692
TCGA-EW-A3E8	14.6074	7.55713	11.4889	12.1369	13.5339	12.3955	14.8687	14.7662	13.0352	14.3006	8.11623	12.2845	13.893	11.522	13.3953	12.7233	12.6875	13.9597	8.59779	8.75796	13.1406	14.6132	8.28504	13.8996	14.2814	13.2005	14.7186	14.4487	12.2439	12.9657	12.066	15.002	14.4526	9.71991	12.8676	13.9019	14.5461	15.0898	13.4239	14.569	15.1149	14.1029	15.6732	14.4961	14.6548	15.3206	14.5939	14.785	14.5593
TCGA-AO-A129	14.7016	8.30412	10.2274	11.9803	14.6407	12.9822	14.7981	14.5329	13.4312	14.0474	8.20261	12.5116	14.0738	9.88707	14.0488	12.4296	12.8324	14.0647	6.42375	8.39949	13.0799	14.9311	5.26562	13.9733	14.0722	13.1877	14.5824	14.4671	11.9152	12.5381	12.1872	15.0346	14.5102	10.38	13.1005	13.2662	14.6065	14.8648	13.548	14.7415	15.0288	13.9609	15.589	14.4339	14.7312	14.9885	14.2987	15.1245	14.2258
TCGA-BH-A0BM	14.8823	8.18763	11.9354	12.6405	14.2837	13.7942	14.91	14.9725	13.5751	14.3763	9.26224	12.7306	14.1555	11.592	14.0305	12.8532	12.9385	14.3425	9.3586	8.5213	13.2688	14.6515	8.45767	14.0409	14.667	13.5446	14.7449	14.7964	12.2165	12.9671	11.9895	15.1178	14.5495	10.4808	13.1706	13.9094	14.6152	15.0598	13.8531	14.7416	15.113	14.5342	15.1767	14.6816	14.7591	15.2257	14.5975	14.988	14.4156
TCGA-EW-A2FV	14.5431	8.66357	10.918	12.3196	14.3301	13.7702	14.7546	14.8381	13.4972	14.1849	7.7357	12.7479	14.0692	10.5872	13.7514	12.9207	12.9081	14.4642	8.15873	8.43145	13.2573	14.7011	8.00847	13.9439	14.32	13.3222	14.7369	14.7107	12.1804	12.9021	11.7927	15.0575	14.6271	9.44712	13.3237	14.0992	14.3554	14.9498	13.6616	14.73	14.8923	14.3023	15.5072	14.6964	14.5899	15.1273	14.5223	14.8676	14.2128
TCGA-A7-A13F	14.8398	8.99286	11.6226	12.9589	14.274	14.2288	14.8961	14.7379	13.6901	14.3519	10.0338	12.8502	13.9148	11.518	13.9125	12.9426	13.1964	13.7217	9.3666	8.53763	13.3976	14.6028	7.93409	13.9248	14.6128	13.7866	14.7053	14.8608	12.473	13.4458	12.2599	15.1823	14.6821	11.0923	13.5435	13.5856	14.5508	15.0728	13.6156	14.7387	15.0569	14.5485	15.4504	14.6294	14.7878	15.1379	14.7876	14.8835	14.3783
TCGA-OL-A5RW	14.9207	8.9078	10.2395	12.8739	14.2493	13.7015	14.8878	14.4447	13.2645	13.8975	9.33797	13.3073	13.7524	10.2625	14.5197	13.1909	12.9918	13.8065	6.9833	8.81041	13.3093	14.9034	5.80773	14.108	14.3817	13.2831	14.6259	14.4021	11.9751	12.4238	11.9116	15.2195	14.521	10.4714	13.6411	12.8692	14.6672	14.7826	13.4198	14.6279	15.1678	13.9815	15.7084	14.2776	14.7366	14.9234	14.3757	15.2905	14.9324
TCGA-AN-A0FD	14.7992	7.84909	11.5863	12.4444	13.9278	14.0442	14.7432	14.782	13.7228	14.0792	8.76921	12.6178	14.0118	11.0122	13.8098	12.6134	13.0799	14.4642	8.36508	8.2984	13.1741	14.7298	7.69377	14.0324	14.5787	13.3308	14.7003	14.6298	12.0781	12.6587	11.5091	15.1422	14.6245	10.1782	13.3315	13.6425	14.5663	15.0881	13.6172	14.8164	14.9284	14.692	15.41	14.5869	14.7193	15.0944	14.5067	14.9029	14.535
TCGA-AR-A0TP	14.6174	8.30194	11.4217	12.7488	14.4616	12.5376	14.8093	14.6984	13.9727	13.9356	9.71007	12.8417	14.328	10.5867	14.1743	12.7459	12.9264	13.8601	7.40178	9.16039	13.3374	14.8596	6.35102	13.9705	14.0934	13.4148	14.615	14.9695	12.2953	12.941	11.7279	15.3093	14.5652	10.9829	12.7537	12.5027	14.4336	14.5605	13.7634	14.7575	14.7786	14.5244	15.5419	14.0787	14.6948	14.712	14.2414	15.4479	14.4556
TCGA-D8-A140	14.3163	8.86213	11.2733	11.9887	12.9253	12.8933	14.7277	14.6596	13.4371	14.0472	8.27656	12.3616	13.7834	10.7464	13.3902	12.4863	12.8331	14.1211	8.72468	8.34983	13.0485	14.5791	7.48173	13.7349	14.0075	13.0035	14.6341	14.3929	12.2561	12.8047	11.3047	14.9209	14.3911	9.66871	12.6763	14.126	14.1571	14.7991	13.5439	14.6162	14.8924	14.0472	15.7529	14.4463	14.3839	15.1059	14.4099	14.6503	14.12
TCGA-E9-A1R2	14.5095	8.18448	11.5674	12.4515	14.0418	13.0933	14.7743	14.7093	13.1862	14.3565	9.38416	12.4956	13.403	11.2844	13.4229	12.6588	12.895	14.393	8.73259	8.72188	13.2072	14.6397	7.51896	13.8206	13.9671	13.3174	14.5826	14.7751	12.3655	12.6701	11.3536	14.9425	14.5239	10.1399	13.131	13.3175	14.3806	14.9102	13.593	14.6262	15.0133	14.3894	15.3184	14.4812	14.6551	15.1194	14.4054	14.8883	14.4937
TCGA-E2-A1IU	14.5113	8.81098	11.9697	12.2459	13.5165	13.0036	14.8964	14.9257	13.5141	14.502	8.86331	12.7528	14.1687	11.4085	13.5137	13.31	12.9899	13.9721	9.37893	8.86068	13.2689	14.466	7.90965	13.8767	14.4112	13.4913	14.7407	14.7383	12.2227	13.4138	12.3974	15.0466	14.5539	9.90783	13.0348	13.999	14.431	14.9343	13.6692	14.6218	15.0371	14.3577	15.4896	14.5774	14.5896	15.1879	14.569	14.7394	14.1915
TCGA-EW-A1P3	14.7452	7.93789	11.477	12.6083	13.8029	13.4465	14.8633	14.7761	13.2617	14.2846	8.84933	12.9702	14.2379	11.918	13.9133	13.2948	13.0036	14.0442	9.2654	8.76884	13.3874	14.6673	8.74908	13.9958	14.6007	13.5867	14.6985	14.7343	12.3758	13.1274	12.3429	15.2344	14.3764	10.4413	13.5403	13.5185	14.5411	15.1058	13.4268	14.6468	15.0656	14.5231	15.4868	14.5686	14.6973	15.1489	14.5865	15.0935	14.7582
TCGA-B6-A1KC	14.6055	7.95406	11.8756	12.6187	13.2585	13.4899	14.8564	14.8476	13.7663	14.1796	9.1945	12.8215	13.8958	11.1255	13.5304	12.9793	13.3027	13.9153	9.47945	8.33986	12.9186	14.7547	7.05786	13.6064	14.4468	13.3285	14.5488	14.8424	11.9572	13.3372	12.0558	15.0284	14.6234	10.075	12.9707	12.9445	14.4128	15.0415	13.382	14.9824	15.0487	14.7221	15.3266	14.5518	14.8113	15.2325	14.6022	15.1803	14.2707
TCGA-C8-A27A	14.3175	8.88308	10.7074	12.3001	13.6481	13.162	14.8437	14.8767	13.7623	13.9978	8.08638	12.8962	13.6185	10.9339	13.5422	12.4127	13.4826	14.3011	8.84657	8.86698	12.902	14.8195	6.34648	13.5781	14.1419	12.8212	14.4376	14.6955	12.0632	12.3401	11.0546	15.0441	14.7597	9.51384	13.0608	12.84	13.9953	15.1075	13.2145	14.9394	14.9534	14.2916	15.2344	14.5224	14.5231	15.1016	14.3587	14.8318	14.1095
TCGA-C8-A12O	14.6478	7.69569	11.3947	12.4214	14.2815	13.2909	14.875	14.7627	13.6456	14.3494	9.17642	12.819	14.2797	11.3547	13.5599	12.7044	12.8643	13.9204	8.67278	8.96532	13.4138	14.6323	8.02439	13.9262	14.1114	13.5903	14.5945	14.6331	12.2433	12.9098	12.2767	15.1234	14.566	10.6533	13.0217	13.8959	14.2983	15.0272	13.7698	14.7355	14.9247	14.5263	15.4515	14.6166	14.5248	15.154	14.4665	14.6589	14.3742
TCGA-E2-A152	14.6107	7.52785	12.0117	12.3989	14.2857	13.5591	14.8349	14.8657	14.0558	14.3361	9.48511	12.6112	14.6494	11.3082	13.4956	12.2038	12.6109	14.0121	8.49338	8.68416	13.4439	14.524	8.4338	14.0187	14.2558	13.469	14.7989	14.7559	12.5114	13.0502	12.4235	15.1843	14.7575	10.7136	13.0164	13.6848	14.2867	14.8716	13.9941	14.6053	15.0268	14.5432	15.3194	14.6599	14.5475	15.1551	14.5701	14.6641	14.3279
TCGA-AR-A1AS	14.6326	7.72372	11.3152	12.3219	14.5756	14.5615	14.8044	14.9088	13.6326	14.37	8.81187	12.9703	14.386	11.4441	13.9836	12.8341	12.9358	13.8621	9.01239	8.81124	13.3427	14.5594	7.41436	14.0121	14.5514	13.6812	14.734	14.5849	11.9736	12.7781	12.4325	15.1873	14.5986	10.7568	13.1841	13.4674	14.4883	15.0911	13.6625	14.6357	15.0282	14.6059	15.2633	14.627	14.6936	15.086	14.6328	14.9097	14.4961
TCGA-A1-A0SD	14.689	8.31969	12.0131	12.7572	14.0104	13.3836	14.887	14.8128	13.8185	14.3344	9.32408	12.5554	14.0303	11.2316	13.608	12.6167	12.9612	14.4665	9.03919	8.81061	13.3357	14.5548	8.39328	13.9507	14.215	13.2659	14.6732	14.8653	12.2744	12.6277	11.4011	14.9512	14.6506	10.19	13.1073	13.8262	14.3518	14.9418	13.8503	14.721	14.8992	14.414	15.1948	14.6742	14.5759	15.1759	14.5827	14.8429	14.249
TCGA-A2-A0YM	14.311	7.68488	9.41943	12.0824	14.2291	12.567	14.7107	14.8116	13.6973	13.5799	6.95348	12.1686	13.8018	8.55676	13.8525	12.4505	12.8536	13.5189	6.24964	9.05393	12.9791	14.93	4.36461	13.9868	13.8321	13.0338	14.4439	14.3979	11.7874	12.3699	11.9332	14.8392	14.4871	9.7847	12.7068	12.3862	14.3919	14.5679	13.5345	14.8369	14.8045	13.6363	15.277	14.0782	14.5538	14.8975	14.3493	14.995	14.3542
TCGA-AO-A03L	14.5487	9.02493	10.9782	12.3594	13.6391	13.9258	14.7726	14.8598	13.6019	14.0599	7.80182	12.5432	14.1344	11.2001	13.7127	12.5799	13.037	14.2718	8.60588	8.42056	13.1903	14.642	7.09653	13.9305	14.4615	13.3765	14.7759	14.4973	12.1937	13.3338	12.3155	15.1584	14.5812	9.66966	13.2728	13.8195	14.2714	14.9934	13.5777	14.7059	14.9481	14.3722	15.4583	14.6622	14.4913	15.148	14.6647	14.9447	14.3388
TCGA-D8-A27I	14.5693	6.96193	11.8436	12.2453	13.9277	12.7162	14.7816	14.7344	13.2726	14.4255	8.88577	12.0672	13.8135	11.0263	13.3293	12.4192	12.7942	14.1417	8.78864	8.78644	13.1836	14.6049	7.84437	13.8814	13.9853	13.0796	14.6449	14.6399	12.3809	12.7809	11.7595	14.8086	14.4997	10.3819	12.8133	14.085	14.4377	15.1119	13.6262	14.6606	14.9965	14.0782	15.4152	14.5776	14.5844	15.2294	14.5279	14.6784	14.3546
TCGA-BH-A0B3	14.6696	7.52728	10.0523	12.0912	14.5854	13.1736	14.7119	14.4486	13.5929	13.769	8.04728	12.4947	14.2978	9.56792	13.9428	12.5248	12.7523	13.8579	6.44851	8.238	13.1325	14.8458	5.68485	14.0274	14.126	13.3329	14.5966	14.5876	12.0038	12.4831	12.469	15.1425	14.4442	10.3114	13.19	13.7344	14.4541	14.9075	13.5244	14.6843	14.9426	13.9163	15.6105	14.3209	14.5468	14.96	14.2877	14.9235	14.6552
TCGA-A8-A0A1	14.4398	6.89072	11.3265	11.8324	13.4848	12.9687	14.7742	14.7897	13.1311	14.1769	8.49993	12.2427	13.9421	10.9625	13.2803	12.7078	12.6545	13.947	8.8743	8.79253	13.207	14.5272	7.43225	13.8353	14.1269	13.3334	14.7416	14.4685	12.2331	12.8519	11.9677	14.9553	14.4707	10.016	12.8692	13.1549	14.3473	15.0399	13.6114	14.6871	15.0728	14.0751	15.4958	14.5659	14.5271	15.2857	14.6251	14.5934	14.3912
TCGA-A2-A0EO	14.7988	7.4929	11.9437	12.5247	14.2051	13.4963	14.8723	14.916	13.6054	14.4414	8.8938	12.5457	14.2086	11.4665	13.7855	12.6843	12.9193	14.2602	9.09297	8.92658	13.2927	14.6608	8.77403	14.0073	14.3966	13.4057	14.726	14.6963	12.3581	12.7695	11.9663	15.0243	14.576	10.5466	13.0197	13.9308	14.4926	14.9675	13.8143	14.7199	14.9238	14.5815	15.2928	14.579	14.6386	15.1868	14.6184	14.7802	14.492
TCGA-A8-A06Q	14.5683	9.07479	11.5623	12.6549	13.7342	13.9514	14.9334	14.8237	13.6806	14.3083	8.81561	13.241	14.2861	11.2475	13.8436	13.6236	13.0153	13.7268	9.2493	8.29044	13.35	14.7284	6.5343	13.8388	14.7211	13.7126	14.5603	14.7715	12.1118	13.999	12.7693	15.3153	14.5562	10.0627	13.2554	12.8985	14.3983	14.8355	13.627	14.74	15.1411	14.7678	15.3214	14.488	14.6681	14.926	14.4879	15.0974	13.98
TCGA-A8-A07U	14.7511	6.67105	10.3426	12.1048	14.4362	12.8738	14.8514	14.4355	13.5769	13.9883	7.4686	12.657	13.8	9.17163	13.6556	12.7192	12.4932	13.9745	6.03703	7.85382	13.0916	14.9748	5.62595	13.9341	13.487	13.1144	14.5663	14.661	12.0001	12.2911	12.0023	14.9906	14.3877	9.70835	12.898	13.8012	14.477	15.0368	13.6216	14.8327	14.9424	14.1495	15.6589	14.3643	14.7008	15.1312	14.2224	14.8527	14.2231
TCGA-D8-A1JB	14.5199	6.95214	11.6396	11.9869	13.7926	12.7777	14.7702	14.898	13.3123	14.3786	8.03461	12.2857	13.7389	11.0202	13.1745	12.7437	12.5598	14.395	8.64955	8.63943	13.0916	14.6109	7.86339	13.8038	13.9646	13.0375	14.7058	14.6316	12.2755	12.84	12.0057	14.9364	14.546	9.48811	12.7451	13.8408	14.3576	15.0953	13.5991	14.7656	15.1029	14.43	15.7392	14.5876	14.6781	15.3341	14.4505	14.4928	14.2187
TCGA-AO-A12F	14.7142	7.81784	10.5061	11.7495	14.7919	13.8711	14.7703	14.6637	13.8558	14.1188	7.58283	12.5622	14.1833	10.3362	14.2459	12.5784	13.1621	13.8202	7.27308	8.01802	13.1601	15.0511	4.68921	13.9665	14.2399	13.3568	14.5035	14.886	11.9652	12.7139	11.865	15.0888	14.4453	10.8567	13.2089	12.7906	14.3937	15.0454	13.3035	14.8184	15.0963	14.1351	15.1928	14.3975	14.7712	14.985	14.29	15.3187	14.5419
TCGA-A8-A076	14.3342	7.39985	11.0654	12.0042	13.5404	13.3199	14.659	14.5712	13.6061	13.9721	8.67578	12.5566	14.2756	11.0944	13.6689	12.8258	12.711	14.0934	8.85896	7.93482	13.07	14.5507	7.47958	13.9005	14.1331	13.3382	14.6477	14.6375	12.1221	13.1871	12.418	15.2145	14.4802	9.91828	13.0188	13.7249	14.1313	14.8408	13.4818	14.5425	14.9978	14.3643	15.4609	14.6001	14.3705	15.0816	14.3016	14.6792	14.1034
TCGA-AO-A12B	14.6541	9.20752	11.6517	12.7542	13.7342	13.6333	14.9406	14.6863	13.3535	14.2193	8.3895	12.7351	13.9269	11.5078	14.1168	13.5089	13.1631	14.1191	9.41342	8.23181	13.2918	14.7182	7.66244	13.7463	14.5424	13.5693	14.6925	14.6263	12.191	13.1623	11.7198	15.1512	14.5271	9.9842	13.2802	13.3568	14.5868	14.9882	13.4158	14.7093	15.0598	14.3093	15.6299	14.4784	14.7344	15.1779	14.546	14.8352	14.4633
TCGA-D8-A1JM	14.8878	9.20812	10.1439	12.468	14.5025	13.6121	14.9789	14.6354	13.6906	14.3387	9.36563	13.0823	13.9923	9.60475	14.2936	12.8477	13.3044	13.8195	7.55093	8.56497	13.4057	14.9258	5.13662	13.8294	14.0069	13.7158	14.374	14.7151	12.1	12.0924	11.7709	15.0156	14.4702	10.9873	13.2315	12.8006	14.4008	14.5889	13.4905	14.8451	14.8491	14.0345	15.4551	14.2944	14.7701	14.6815	14.2677	15.2245	14.2444
TCGA-AC-A62Y	14.7463	7.6604	11.321	11.9779	13.8129	13.2492	14.8637	14.7255	13.1406	14.4342	9.10068	12.877	14.1261	11.7446	14.0435	13.2164	12.8575	14.079	9.01591	8.38189	13.2118	14.6717	8.43009	13.9615	14.5214	13.3483	14.8034	14.5076	12.2096	12.9413	12.6784	15.1706	14.4376	10.3274	13.3761	13.2764	14.5609	15.2184	13.4069	14.6987	15.2432	14.4868	15.5141	14.599	14.7118	15.1818	14.5378	14.7285	14.5736
TCGA-E2-A1LS	15.0056	8.10283	10.9362	12.4494	14.9852	14.58	14.9711	14.9962	13.8884	14.6178	8.59529	13.2326	14.5242	10.3198	14.5955	12.8814	12.7924	14.2605	7.66968	6.61542	13.2369	15.1413	5.74422	14.1614	14.7129	13.6097	14.7033	15.0573	11.6979	13.0463	12.2721	15.3026	14.4984	10.4527	13.1125	12.8628	14.8828	14.9112	14.0522	15.0869	15.2046	14.6365	14.8827	14.516	15.2151	15.0132	14.3162	15.5121	13.9838
TCGA-OL-A66P	14.8955	7.88633	10.7551	12.0331	14.2423	14.0659	14.8866	14.6258	13.1094	14.5481	7.03915	12.7875	13.9048	10.5173	14.0424	13.0269	12.6143	13.8492	6.60023	7.09249	13.2487	14.945	6.29169	14.1307	14.4873	13.4312	14.7365	14.4901	11.6798	12.5798	12.3851	15.209	14.4926	10.0122	13.3298	14.1209	14.9522	15.4036	13.6043	14.6887	15.2492	13.7538	15.5705	14.6587	14.9999	15.3502	14.6197	14.9641	14.2172
TCGA-BH-A1EV	14.5302	7.57797	11.8467	12.3262	14.1985	14.1173	14.7475	14.7864	13.7439	14.178	9.19127	12.7405	14.497	11.3376	13.4887	12.6089	12.7935	13.7467	9.13208	8.05281	13.2744	14.6585	7.16357	13.9205	14.6229	13.5644	14.6911	14.6256	12.2803	13.4309	12.4376	15.1195	14.6544	10.7135	13.0501	13.33	14.409	14.9138	13.8742	14.7178	15.1672	14.5561	15.0478	14.6419	14.5192	15.1504	14.7377	14.9771	14.3064
TCGA-EW-A1PC	14.6278	8.59792	10.8411	13.0464	14.3511	14.0126	14.7863	14.6528	13.8178	13.9621	8.51898	12.7654	13.8829	10.9026	14.0632	13.1537	12.8934	13.6538	7.97292	9.03718	13.2971	14.6935	6.54279	13.8403	14.4334	13.6618	14.5703	14.8957	12.1355	12.7734	12.4559	15.2156	14.7493	10.5972	13.3604	12.4453	14.4865	15.0091	13.3064	14.774	15.1458	14.4658	15.1578	14.5302	14.6887	15.0658	14.5654	15.2176	14.5252
TCGA-A2-A3XZ	14.6892	7.37434	10.8217	11.9971	13.9613	13.2555	14.6753	14.5992	13.5628	14.1292	7.29467	12.1883	13.4693	10.5335	13.5465	12.5513	12.4761	13.9482	7.4751	8.00097	13.1285	14.7296	6.34656	13.9511	13.7981	13.1235	14.5696	14.685	11.9863	12.2501	11.4426	15.0299	14.2438	9.71104	12.7782	13.58	14.4163	15.0211	13.5043	14.5775	15.0666	13.8382	15.445	14.5713	14.7096	15.1827	14.4528	14.9178	14.2165
TCGA-D8-A1Y3	14.8653	9.70237	10.286	12.8174	14.0875	14.7087	14.8713	14.6655	13.3614	13.8843	8.51768	12.7932	13.5805	10.7454	14.2968	12.8741	13.1582	13.4196	8.20162	7.72534	12.8889	14.9187	5.2395	13.9669	14.4459	13.3003	14.7038	14.2356	11.7538	13.0369	12.398	15.2919	14.5299	10.407	13.4098	12.3736	14.4934	15.0942	13.0469	14.7372	15.196	14.5497	15.6148	14.3735	14.5633	15.1173	14.2552	14.9708	14.4199
TCGA-A1-A0SK	14.3469	6.48521	9.95287	12.2616	12.8644	10.677	14.6748	14.9926	13.3354	14.1159	8.65161	12.6835	13.2597	8.95372	13.7153	11.9662	13.6319	13.9132	7.41774	9.07733	12.7039	15.1795	3.97115	13.2898	14.0117	12.5992	14.0784	14.953	11.9589	11.9008	8.99771	14.6619	14.6424	8.99855	12.2408	11.127	13.9934	14.6227	12.7747	15.0454	14.8745	14.0256	15.5667	13.6696	14.633	14.7731	14.4923	15.2748	14.5839
TCGA-E9-A22G	14.5313	8.87039	9.47993	12.2357	14.0521	12.9232	14.7145	14.9594	13.9075	13.3283	6.97748	11.9895	13.8047	8.61979	14.0144	12.3831	12.9607	13.6023	6.67643	7.72855	12.6935	15.109	3.06555	13.7978	13.9518	13.0238	14.3745	14.6919	11.619	12.6135	11.2297	14.9185	14.5497	9.89812	12.4959	11.362	14.2737	14.7641	13.2513	14.9851	15.1217	13.9038	15.5964	13.9294	14.5632	14.8604	14.1255	15.2222	14.145
TCGA-LL-A740	14.8246	7.98626	11.8066	12.5159	14.6377	13.7978	14.8458	14.9562	13.95	14.2973	8.68162	12.5214	14.3478	11.1875	13.7968	12.4533	12.6614	14.031	8.28318	8.29773	13.4733	14.5445	8.56358	14.1052	14.346	13.4949	14.7041	14.801	12.1369	12.7044	12.0673	15.0861	14.7218	10.7271	13.1605	13.8078	14.5746	15.0119	13.8527	14.6238	15.0563	14.2857	15.3304	14.6742	14.7452	15.155	14.5731	14.6785	14.5259
TCGA-AN-A0AR	14.8009	8.44439	10.7179	12.0614	13.9166	12.983	14.794	14.5757	14.0343	13.8543	7.91341	12.1928	13.6392	9.64291	14.034	12.7007	13.3521	13.5886	6.8942	8.11542	13.0885	14.8807	4.07799	13.8892	14.234	13.3595	14.3737	14.9647	11.6136	12.3566	11.5549	15.2773	14.6484	9.6319	12.7009	12.3575	14.5965	14.9494	13.138	14.7311	14.9794	14.0037	15.0466	14.0952	14.8997	14.7972	14.3763	15.2932	14.3712
TCGA-BH-A18V	14.6042	7.42313	10.1414	12.1301	14.5824	13.4349	14.777	14.6558	13.8518	13.7432	8.09135	12.4745	14.0771	9.16659	13.7569	12.3645	12.8679	13.9169	6.06012	8.89764	13.1688	14.9359	5.12554	13.9813	14.0214	12.9995	14.5462	14.4753	11.9898	12.3913	12.0738	14.9069	14.556	10.706	13.1316	13.0097	14.3888	14.7203	13.6501	14.8246	15.0726	13.9235	15.6309	14.3686	14.7076	14.8874	14.1764	14.9419	14.5619
TCGA-BH-AB28	14.5459	7.70599	11.2166	12.0375	13.7443	12.9378	14.775	14.7077	13.2515	14.3642	8.30723	12.3582	13.6104	11.3303	13.5296	12.8848	12.7868	13.8193	8.68004	9.12987	13.2299	14.5556	7.20846	13.8768	14.1869	13.4595	14.6224	14.7212	12.0948	12.7677	11.5591	14.9479	14.3251	9.94268	12.9509	13.685	14.3519	14.9943	13.5342	14.5155	15.1056	14.065	15.6021	14.5176	14.5375	15.1837	14.5927	14.9879	14.5772
TCGA-BH-A18I	14.5084	7.28687	11.3161	12.1812	13.5011	12.4582	14.8424	14.8371	13.3539	14.1952	8.07683	12.2903	14.1218	10.8756	13.4629	12.6013	12.7594	13.9639	8.55763	9.02065	13.144	14.6217	8.18765	13.9041	14.1686	13.0926	14.6649	14.4691	12.2765	12.8425	12.0358	14.9274	14.5372	9.97399	12.9576	13.4128	14.2632	14.9729	13.4685	14.6771	14.9278	14.0685	15.5165	14.4894	14.4432	15.1709	14.4718	14.6747	14.4231
TCGA-AR-A2LQ	14.6747	6.5927	11.771	12.3629	14.1542	13.0659	14.7456	14.8686	13.5389	14.3215	8.87487	12.0134	14.052	10.9895	13.279	12.0803	12.4457	14.1829	8.27827	8.44638	13.3125	14.514	8.47683	13.922	14.0359	13.1959	14.6205	14.6642	12.256	12.6571	11.4727	14.8707	14.6136	10.5672	12.6322	14.225	14.55	15.0583	13.888	14.6373	15.0062	14.0738	15.3987	14.5979	14.6312	15.1721	14.65	14.6399	14.3051
TCGA-EW-A1IW	14.5455	7.99492	11.488	12.4728	14.0192	13.3485	14.8201	14.9894	13.7094	14.117	8.26018	12.5432	14.0931	11.0751	13.5959	12.7225	12.9301	13.999	9.02184	8.50345	13.3071	14.6156	7.28038	13.9027	14.2402	13.3681	14.6572	14.794	12.3121	13.0603	11.821	14.9481	14.6051	10.4568	13.0363	13.7314	14.3291	15.0443	13.6864	14.7735	14.99	14.4244	15.3203	14.5319	14.5382	15.1536	14.5741	14.9522	14.3368
TCGA-A2-A0EN	14.6815	6.38824	11.6021	12.2893	13.7029	13.0612	14.794	14.7873	13.4363	13.9854	7.82453	12.3968	14.0265	11.007	13.6057	12.6513	12.5824	14.2408	8.19953	8.19787	13.1761	14.7522	8.17655	14.0575	14.2969	13.326	14.6994	14.6846	12.1996	12.6434	11.986	14.9296	14.3824	10.1105	13.0476	13.4372	14.5564	15.1373	13.7939	14.7992	14.9784	14.417	15.3708	14.6946	14.6555	15.2767	14.6337	14.8211	14.4338
TCGA-BH-A0BP	14.6647	7.97583	11.9345	12.3464	14.2427	13.1504	14.7225	14.8042	13.7304	14.4673	9.74689	12.334	14.2378	11.2364	13.4036	12.3956	12.883	14.2326	8.6127	8.62448	13.2868	14.4927	8.44693	13.993	14.2332	13.3065	14.7031	14.773	12.3282	12.7774	11.5054	15.0772	14.6163	10.3911	12.9386	13.8926	14.4249	15.0401	13.8732	14.5826	14.9123	14.2829	15.3954	14.653	14.6755	15.047	14.5375	14.8019	14.3653
TCGA-A2-A0YJ	14.4333	7.74097	10.5887	11.9174	15.0233	13.6046	14.7162	14.5453	14.0429	13.9165	8.47185	12.5169	13.9016	9.60942	13.9394	12.8383	13.0794	13.844	6.97487	7.66465	13.312	14.8322	4.58745	14.0858	13.9307	13.2019	14.4277	14.9322	11.71	12.9425	12.1814	15.0901	14.6323	10.6585	12.9683	13.1805	14.4666	14.7709	13.6168	14.7195	14.7447	14.056	15.2624	14.2241	14.6119	14.668	14.2329	15.2407	14.3511
TCGA-A7-A4SF	14.6101	9.02311	11.8287	12.3518	13.9834	13.7144	14.6325	14.4148	13.8317	14.2473	8.36412	12.5492	14.1311	11.5758	13.7071	13.2249	12.8957	13.9574	8.47088	8.10826	13.3292	14.605	7.33626	14.0457	14.1661	13.4688	14.7666	14.7726	12.0293	13.3656	12.798	15.4237	14.428	10.0992	13.2028	13.8268	14.384	14.9265	13.2923	14.4389	15.0027	14.3161	15.3397	14.5181	14.6017	14.9562	14.431	14.9995	14.1019
TCGA-A8-A083	14.4526	8.50763	12.0311	12.1156	13.3605	13.7295	14.9009	14.7963	13.3473	14.4009	9.05074	12.7117	13.947	11.6579	13.8092	13.3925	13.1886	14.1437	9.93709	9.08477	13.3006	14.452	8.24879	13.767	14.4531	13.7081	14.6767	14.7323	12.1524	13.2921	12.5461	15.0465	14.5683	9.70067	13.2063	13.1067	14.3479	14.8691	13.622	14.5822	15.132	14.4609	15.4347	14.6559	14.5844	15.2362	14.6467	14.8331	14.2703
TCGA-A8-A08B	14.5696	8.88998	10.5843	12.5649	14.0096	13.9162	14.8423	14.8185	13.4023	14.054	7.84598	12.9624	14.547	10.9455	14.0706	13.2012	12.8219	13.6204	8.75719	7.55121	13.0617	14.8274	5.45775	13.9114	14.7331	13.6919	14.7668	14.4441	11.8763	13.6238	13.0584	15.3216	14.5651	10.0767	13.2135	13.2024	14.4341	14.9144	13.6152	14.8236	15.144	14.5114	15.1851	14.6203	14.6082	15.0509	14.6654	15.2061	14.324
TCGA-BH-A18T	14.4858	8.25329	9.48177	11.8022	13.7262	13.0854	14.671	14.7094	13.7663	13.5289	7.60092	12.329	13.7038	9.28161	13.9016	12.6376	12.6853	13.6036	6.88993	7.93656	13.028	14.9745	3.31363	13.8848	13.8543	13.3198	14.2894	14.6061	11.8268	12.5298	12.1297	15.1313	14.3291	10.3776	12.7611	12.5006	14.1935	14.7452	13.3178	14.7964	14.8765	14.0545	15.3938	14.007	14.329	14.7166	14.1609	15.0116	14.2986
TCGA-GM-A3XL	14.7271	9.87897	9.40172	12.2345	14.5117	13.7716	14.8323	14.53	13.199	14.0717	7.60746	12.6504	13.5609	9.87871	14.3816	13.1311	13.0771	13.5006	6.63909	8.62525	12.9659	14.9523	4.23188	13.8698	14.1695	13.6661	14.5277	14.5557	11.8398	12.7034	12.5173	14.9856	14.5117	10.4275	13.5372	12.6839	14.6265	14.9641	13.3135	14.7701	15.2434	14.0396	15.5718	14.3714	14.7009	15.0831	14.3648	14.9706	14.5355
TCGA-A1-A0SB	14.6442	7.53179	11.2415	12.1099	14.3294	13.25	14.7232	14.8241	13.7303	14.4187	8.43504	12.3575	13.709	10.3131	13.7345	12.3073	12.928	13.8886	7.83111	8.85307	13.24	14.7223	5.87654	13.878	14.1347	13.3622	14.5715	14.9265	12.0835	12.7904	11.3473	14.9498	14.5837	9.98695	12.8407	12.6623	14.4739	14.7311	13.7965	14.7769	14.9981	14.4355	15.1566	14.2909	14.813	14.8917	14.5609	15.0135	14.4902
TCGA-E2-A155	14.4067	9.64868	11.8132	12.3521	13.9844	13.271	14.8409	14.9399	13.7123	14.4109	9.00921	12.7684	14.4796	11.0712	13.5623	12.8281	13.1275	14.1039	9.25679	8.41557	13.3006	14.5301	6.77067	13.7382	14.2575	13.5168	14.6277	14.8299	12.4106	13.5217	11.8892	15.0673	14.7132	10.0046	12.8894	13.7544	14.3134	14.81	13.6993	14.7134	14.8588	14.1139	15.3504	14.343	14.5714	15.0156	14.3744	14.9051	14.0813
TCGA-E2-A14S	14.4454	8.42412	11.3748	12.508	13.3435	12.6547	14.9299	14.8788	13.1111	14.3398	8.73215	12.5881	13.8918	11.1573	13.6486	13.0608	12.9957	13.6556	8.83734	8.53385	13.1154	14.6765	6.96095	13.7887	14.2752	13.4243	14.6643	14.6055	12.224	13.0101	11.9641	15.0183	14.5178	9.93577	13.1379	12.7014	14.3108	14.8752	13.4924	14.7526	15.1151	14.3338	15.414	14.4033	14.5695	15.2449	14.4813	14.8561	14.4549
TCGA-E2-A1LK	14.7167	9.34131	10.9549	12.7996	15.2019	13.9238	14.892	14.3744	13.7682	13.9766	8.7485	12.7342	14.001	10.3698	14.1687	12.9317	12.8688	13.7482	7.38001	7.98888	13.3637	14.7846	5.64057	14.0335	13.9291	13.6753	14.5617	14.9509	11.949	12.5052	12.4179	15.1707	14.6904	10.7264	13.5183	12.6074	14.5154	14.8083	13.6828	14.5821	14.9469	14.2617	15.6804	14.2223	14.7121	14.8537	14.1665	14.9818	14.9941
TCGA-EW-A6SC	14.6219	8.20339	11.1618	12.1885	13.93	12.9937	14.7512	14.8275	13.2947	14.2154	8.06657	12.234	14.2169	10.9631	13.5467	12.5557	13.0194	14.0568	8.65336	8.67234	13.1492	14.6536	7.6146	13.8819	14.3447	13.2521	14.6432	14.4828	12.2063	13.0473	11.8205	14.9255	14.5714	10.0825	13.1102	13.76	14.4755	15.0701	13.4826	14.7306	14.9448	14.0795	15.3674	14.5415	14.6093	15.1626	14.7287	14.8155	14.3968
TCGA-D8-A1XO	14.4699	6.48936	11.9191	12.0345	13.5964	12.9603	14.6879	14.8152	13.5589	14.1315	9.15504	12.2758	13.8622	11.2081	13.4933	12.8403	12.8398	14.2512	9.29313	8.82561	13.1702	14.503	7.90911	13.91	14.2679	13.3175	14.6241	14.7661	12.3209	13.0068	11.9225	14.9869	14.4612	10.4631	12.9339	13.3083	14.3071	15.0519	13.4951	14.7146	15.0336	14.5308	15.2857	14.5749	14.4873	15.135	14.5105	14.7978	14.3003
TCGA-BH-A0B5	14.4603	6.85148	11.3323	12.1405	13.3356	12.5156	14.8101	14.8363	13.4719	14.0395	8.82455	12.2961	13.9108	10.795	13.1729	12.7006	12.7607	13.9094	8.72282	8.97049	13.2672	14.5135	7.82061	13.9043	14.1969	13.2273	14.6275	14.6958	12.2573	12.9512	11.7833	14.9352	14.3993	9.99826	12.9854	13.3464	14.2165	14.9949	13.3904	14.6473	14.9421	14.358	15.3998	14.403	14.4628	15.0898	14.6178	14.8872	14.6537
TCGA-AR-A0TR	14.2531	7.65924	12.0281	11.9837	13.3524	13.5117	14.644	14.6896	13.5176	14.0314	9.36831	12.6475	13.932	11.6186	13.6705	13.4591	12.9234	13.8312	9.97002	8.21524	12.9982	14.5283	7.48364	13.7788	14.2382	13.2753	14.5808	14.5764	12.3328	13.7392	12.3565	14.9577	14.3488	9.64444	12.8882	13.4581	14.2844	14.65	13.2994	14.5898	15.059	14.6063	15.7879	14.3774	14.5678	14.9869	14.2821	14.734	14.3484
TCGA-OL-A97C	14.9405	7.31902	10.9983	12.3406	14.1176	13.01	14.7395	14.6491	13.2129	14.4885	8.71059	12.0718	13.5324	11.0183	13.6089	12.1396	12.6749	14.0551	7.73396	8.79545	13.2312	14.7428	7.45311	13.9022	14.2068	13.3835	14.5558	14.9416	12.042	12.5549	11.6106	15.0126	14.761	10.2543	13.0048	12.9158	14.6831	15.1604	13.65	14.7324	15.2706	14.3482	15.2449	14.5935	14.9943	15.248	14.8413	14.8348	14.7906
TCGA-GM-A2DA	14.6783	7.17216	11.1583	12.334	13.5018	13.0722	14.8183	14.6867	13.1061	14.225	6.9501	12.473	14.2693	10.7996	13.6602	12.5215	12.8567	13.8524	7.971	7.86602	13.1138	14.9166	7.57893	14.0603	14.6348	13.2439	14.7467	14.4347	12.0566	12.7908	11.9674	15.1248	14.3822	9.78556	13.1467	13.5345	14.5778	15.1558	13.49	14.7682	14.9943	14.074	15.3154	14.5679	14.7133	15.2337	14.5734	15.0353	14.3837
TCGA-A2-A0YT	14.3415	9.80033	11.3851	12.5578	14.658	14.1427	14.8935	14.7901	13.7037	14.4894	8.8659	13.0243	14.2023	10.9231	13.5885	13.0475	13.1272	14.2403	8.84695	8.82191	13.4878	14.5672	7.01146	13.7921	14.1253	13.5405	14.6486	14.6601	12.3175	13.6435	12.6408	15.2141	14.6317	10.1572	13.2335	13.8666	14.2854	14.8589	13.5786	14.6	14.8622	14.4275	15.5757	14.6319	14.4418	15.103	14.4784	14.9607	14.1117
TCGA-A2-A0D4	14.5056	9.84406	11.1382	12.5433	13.9267	13.7955	14.9122	14.6558	13.517	14.3709	9.55479	12.9355	14.0524	11.4503	13.7197	12.9924	13.4707	14.1281	9.05499	8.61701	13.1315	14.6074	7.14335	13.8491	14.2295	13.6773	14.7209	14.7981	12.3399	13.0479	12.004	15.1788	14.6242	10.0908	13.4068	13.6485	14.2743	14.8283	13.5108	14.6293	14.7887	14.319	15.2939	14.5373	14.4578	15.1304	14.3791	15.022	14.319
TCGA-E2-A1IO	14.4342	7.20425	11.7131	12.0145	13.5363	11.9362	14.612	14.7824	13.2981	14.2533	8.85276	12.0743	14.0011	11.3677	13.0245	12.1388	12.5256	14.2324	8.24694	8.82679	13.0994	14.5172	8.17717	13.8041	13.7888	13.0039	14.6569	14.5125	12.4083	12.3973	11.6939	14.9491	14.5076	9.97913	12.5122	13.9193	14.2903	14.9172	13.6816	14.5836	14.8758	14.2519	15.4062	14.4658	14.521	15.0792	14.3426	14.5448	14.316
TCGA-LD-A7W5	14.5307	6.71087	10.9496	11.5074	13.6723	12.261	14.6834	14.5952	12.9488	14.2259	7.61546	11.8644	13.3353	10.4566	12.9424	11.9694	12.7005	13.9254	7.54504	8.52426	12.9773	14.6931	6.13593	13.8301	13.979	12.8481	14.6037	14.4892	12.0078	12.3213	11.1825	14.8051	14.4167	9.26061	12.6969	13.6389	14.4611	15.125	13.3455	14.5875	15.0409	13.8336	15.6066	14.4761	14.7049	15.2736	14.441	14.7594	14.4397
TCGA-A8-A08T	14.4591	8.39706	11.3745	12.1117	13.9148	13.4408	14.8462	14.9514	13.5886	14.3173	8.59827	12.4563	14.033	10.9346	13.6875	12.653	13.0147	13.9128	9.12832	8.69319	13.155	14.6105	6.55166	13.8505	14.2558	13.2934	14.5658	14.6616	11.9972	13.0991	11.6814	15.0144	14.5333	9.9159	12.738	13.123	14.3401	14.7696	13.6918	14.6542	15.0097	14.1082	15.4129	14.417	14.4708	15.0909	14.4825	14.8642	14.1108
TCGA-BH-A202	14.5064	7.83786	10.8092	12.7266	13.9779	13.5043	14.9018	14.7459	13.5478	14.0625	8.39067	12.7611	14.1348	10.4238	13.6745	12.6743	12.8358	13.8497	8.82099	8.08465	13.169	14.756	6.44785	13.7776	14.3084	13.4958	14.5315	14.5477	12.1861	13.0356	12.1046	15.036	14.3928	10.4493	12.9095	13.2002	14.3484	14.9883	13.4637	14.8813	15.089	14.2525	15.3732	14.5374	14.5388	15.1966	14.5017	14.7187	14.1568
TCGA-AC-A5XS	14.7862	7.75878	11.1236	12.2148	13.8685	13.6224	14.8872	14.7124	13.2034	14.1981	8.22068	12.3452	13.7603	11.3561	14.0434	13.3385	12.8886	13.9432	8.53487	8.15416	13.172	14.6552	7.44801	14.0195	14.5452	13.2736	14.7815	14.5336	11.9524	12.9066	12.6538	15.1108	14.5283	10.0388	13.1416	13.9659	14.6212	15.2484	13.3395	14.6407	15.242	14.3102	15.5314	14.71	14.754	15.2759	14.6749	14.85	14.3974
TCGA-A7-A56D	15.1765	8.3903	11.4076	13.0024	14.3602	14.5626	14.8602	14.3024	13.2414	14.3777	9.15362	13.1099	14.2732	11.7656	14.4259	13.2386	12.8283	14.0031	7.64145	8.02187	13.4047	14.9229	7.85603	14.3548	14.9236	13.776	14.8398	14.408	11.9093	12.5671	12.241	15.5417	14.6164	10.7797	13.9257	14.1313	15.069	15.2389	13.7347	14.6165	15.1671	14.8885	15.1605	14.7947	15.0701	15.195	14.8504	15.405	14.6919
TCGA-EW-A1PF	14.6163	7.55128	12.0451	12.4104	13.9698	12.9707	14.8022	14.7307	13.7123	14.3684	9.16594	12.3283	14.0375	10.9412	13.218	12.316	12.4969	14.2208	8.49016	8.41324	13.3017	14.4738	8.07086	13.9982	14.2768	13.3071	14.6587	14.691	12.3711	13.1841	12.0351	14.9879	14.6236	10.1833	13.0637	14.0569	14.43	15.0423	13.8462	14.6354	14.9248	14.217	15.4803	14.715	14.6902	15.2086	14.6179	14.7039	14.3746
TCGA-BH-A0C7	14.4585	8.6505	11.2413	12.5947	13.9321	13.5021	14.7348	14.7755	13.7977	13.8371	7.85851	12.4676	13.8562	10.9371	13.5831	12.6255	13.1332	14.1722	8.73133	8.98909	13.2273	14.6661	7.07966	13.7449	14.2874	13.1512	14.6403	14.7049	12.2802	13.1473	11.4717	14.9685	14.5017	10.0774	13.122	13.3159	14.1762	14.9021	13.334	14.7562	14.8697	14.1483	15.6558	14.442	14.4458	15.0774	14.468	14.76	14.5161
TCGA-A8-A09E	14.7225	9.88996	11.064	12.4073	14.4498	14.6328	14.8881	14.7025	13.6093	14.5353	9.13977	12.7587	13.9063	11.3535	14.0934	13.227	13.0304	14.0598	9.07718	7.8924	13.3172	14.6166	6.79202	13.8748	14.6162	13.8566	14.6921	14.8992	12.0268	13.7299	12.7653	15.2284	14.6522	10.1741	13.5112	13.7643	14.6224	15.1382	13.4202	14.6281	15.1298	14.413	15.3956	14.7237	14.7055	15.1154	14.6674	15.1172	14.4659
TCGA-BH-A8G0	14.588	6.8896	11.6881	11.9615	13.5113	12.3944	14.7913	14.838	13.1155	14.3091	8.18273	12.038	13.7594	11.1351	13.363	12.437	12.5616	14.0821	8.4487	8.98627	13.1402	14.6054	7.84725	13.9158	14.0299	13.1086	14.7076	14.5622	12.2148	12.46	11.4336	14.8495	14.4934	9.86236	12.6195	13.5521	14.538	15.1665	13.6498	14.6337	15.1362	14.0123	15.54	14.56	14.6867	15.3576	14.6133	14.639	14.4197
TCGA-A2-A0T6	14.542	6.25683	11.8687	12.0274	13.5914	12.6955	14.7383	14.8214	13.3802	14.1903	8.84593	12.0873	13.9928	11.0146	13.1878	12.403	12.6597	14.1861	8.87041	8.83809	13.2051	14.539	8.62902	13.8506	14.1701	13.1767	14.622	14.6583	12.4124	12.9107	11.9547	14.8586	14.5189	10.3442	12.9275	13.4421	14.3788	15.013	13.7437	14.671	14.997	14.2757	15.3808	14.5703	14.5002	15.2542	14.6193	14.6047	14.3769
TCGA-AO-A12E	14.6434	8.18529	11.6749	12.5267	13.8594	13.179	14.8761	14.7216	13.4274	14.4529	8.75751	12.7882	13.882	11.3123	13.6717	13.2955	12.9826	14.0018	9.0875	8.95146	13.4389	14.5599	8.24468	13.9078	14.2762	13.5222	14.7125	14.7487	12.4413	13.0771	12.199	15.1058	14.4885	10.0931	13.2625	13.9063	14.438	15.099	13.5666	14.6725	14.9839	14.188	15.3471	14.6321	14.6467	15.2233	14.6112	14.8162	14.284
TCGA-D8-A4Z1	14.5755	7.36726	11.9534	12.171	13.859	12.4486	14.7557	14.7888	13.2363	14.371	8.67935	12.1409	13.7273	11.4097	13.1437	12.6449	12.7358	14.0112	8.8297	9.10088	13.1847	14.4638	7.80937	13.8844	14.1203	13.2021	14.6039	14.7043	12.2627	12.8605	11.6392	14.8823	14.5484	9.77007	12.7102	13.8013	14.4298	15.0052	13.6985	14.5286	15.1097	14.1217	15.5254	14.5131	14.5954	15.2319	14.5778	14.7136	14.4739
TCGA-A2-A0CY	14.9002	8.62687	10.9178	12.3186	14.4765	14.7685	14.7948	14.6497	13.5963	14.1767	7.80972	13.0503	14.0862	10.7337	14.1949	13.0728	13.3329	13.6925	7.28108	7.82007	13.1869	15.0397	5.75939	13.9742	14.4779	13.9639	14.7033	15.0993	11.7084	12.6402	11.9492	15.1734	14.4513	9.93561	13.303	12.8914	14.7976	14.9067	13.6345	14.7629	15.0217	14.943	15.3178	14.4577	15.019	14.9515	14.5666	15.5216	14.8083
TCGA-A8-A079	14.5598	9.4381	10.9217	12.4676	13.4322	13.215	14.8467	14.7146	13.4492	14.1576	9.08782	12.9695	14.1745	10.8982	13.8471	13.2265	13.1656	13.5308	8.44421	8.96925	13.1229	14.7108	6.60438	13.8826	14.4895	13.7734	14.6532	14.8184	12.3393	13.3946	12.2826	15.2825	14.4902	9.96293	13.3724	13.5486	14.3794	14.7918	13.4939	14.6696	14.9306	14.3647	15.3921	14.3174	14.6041	15.0286	14.4634	15.088	14.5109
TCGA-BH-A0HW	14.5391	9.05842	12.3167	12.9768	13.4605	13.5011	14.7824	14.8015	13.6617	14.2599	9.31906	12.9276	13.881	11.8223	13.7715	13.2302	13.3396	14.0936	9.89071	8.9221	13.2207	14.7052	8.81493	13.8643	14.5046	13.5767	14.5655	14.8624	12.5126	13.4011	11.6956	15.0484	14.6115	9.71945	13.3286	13.2441	14.3952	14.7578	13.569	14.7206	15.0288	14.7359	15.4208	14.4831	14.8197	15.1268	14.5418	15.0012	14.6473
TCGA-PE-A5DC	14.7678	9.30303	11.3674	12.8133	13.8423	13.4873	14.8756	14.6803	13.5347	14.2535	9.2213	12.6538	13.7467	11.1686	13.7108	12.988	13.1711	14.0177	8.24318	8.51765	13.2249	14.7259	7.29361	14.0074	14.524	13.4711	14.7366	14.7236	12.2601	12.8686	11.9663	15.1842	14.6346	10.0077	13.2651	13.3945	14.4889	15.0034	13.6135	14.669	14.9881	14.5954	15.3819	14.5143	14.7798	15.1215	14.6709	15.0903	14.6438
TCGA-D8-A1J9	14.4939	7.8388	11.6185	12.4065	13.6072	13.743	14.6597	14.9554	13.8796	13.9988	8.62024	12.6348	14.5912	11.2168	13.7296	12.776	12.6616	14.0473	9.12295	8.35221	13.2272	14.4816	7.5404	13.9746	14.1939	13.3591	14.8048	14.5215	12.1826	13.1962	12.4045	15.125	14.566	10.6186	12.9466	13.5557	14.285	14.7714	13.8095	14.5803	14.8977	14.1344	15.3679	14.6152	14.4723	15.072	14.4555	14.645	14.1434
TCGA-A2-A0SY	14.6881	7.25831	11.3913	12.291	13.7395	13.2654	14.8071	14.851	13.4241	14.2742	8.51669	12.3835	14.1077	10.8941	13.5484	12.7177	12.7332	14.1029	8.53612	8.22517	13.1627	14.6616	7.2776	13.9828	14.4466	13.327	14.7637	14.566	12.1311	13.0365	11.8458	15.0868	14.4957	10.2681	12.964	13.8496	14.5702	15.0531	13.7156	14.763	15.0197	14.374	15.3296	14.5579	14.682	15.2589	14.6939	14.9874	14.2884
TCGA-B6-A40B	14.8011	8.55373	11.7091	12.7291	14.1192	13.9932	14.9454	14.7115	13.5136	14.4034	8.36637	12.644	14.1316	11.5433	13.8651	12.9171	12.9099	14.0118	9.06561	8.67464	13.5202	14.6344	8.02637	14.0912	14.6273	13.6731	14.6946	14.7153	12.0903	12.9152	12.3127	15.1131	14.5563	10.2573	13.4523	13.7028	14.6513	15.1523	13.6054	14.6094	14.9831	14.3004	15.3801	14.6692	14.8118	15.1542	14.8043	15.267	14.7949
TCGA-A8-A08L	14.0844	7.2469	10.9056	11.9356	13.7492	12.7867	14.5381	14.8496	13.5241	13.9221	7.92686	12.3163	14.2318	10.4187	13.4284	12.7628	12.6883	13.9439	8.43985	8.09855	12.9529	14.7354	5.51802	13.7304	14.0437	13.0099	14.604	14.414	12.1236	13.1829	11.9068	14.9496	14.4469	9.72416	12.7653	13.208	14.3138	14.8792	13.3026	14.7229	15.0477	14.0981	15.7586	14.4299	14.4093	15.0232	14.3195	14.7148	14.3396
TCGA-E2-A1L7	14.3267	7.26279	10.3768	11.9534	12.9182	11.4185	14.6674	14.8016	12.825	14.0374	7.89819	12.225	13.7982	10.0997	13.2882	12.4871	12.8465	13.9501	7.81849	8.65954	12.8394	14.74	5.95967	13.5651	13.9927	12.9229	14.5447	14.4023	12.1336	12.3011	10.9481	14.8701	14.4146	9.46919	12.8046	13.0366	14.2299	14.9548	13.1907	14.7533	15.1308	13.871	15.7909	14.2512	14.547	15.142	14.4249	14.7875	14.4523
TCGA-BH-A6R9	15.057	6.70266	10.6376	12.6376	14.3785	13.0557	14.6615	14.7553	13.2146	14.1273	7.13901	11.271	13.83	10.4241	13.4842	11.1148	12.2505	14.1065	6.25815	8.1585	13.2007	14.8339	7.01649	14.0868	14.4356	13.232	14.7303	14.5311	11.97	11.5395	11.3098	14.7445	14.7465	11.0594	13.1068	13.485	14.6848	15.2458	13.914	14.8252	15.3251	13.9238	15.3085	14.6776	14.8162	15.264	14.8624	14.6829	14.7462
TCGA-BH-A0E1	14.7153	9.82694	10.978	12.7154	14.0131	13.9588	14.918	14.8498	13.8469	14.114	9.02127	12.8404	14.2081	11.1148	14.0945	12.9627	13.2957	14.0863	8.93634	8.70019	13.2846	14.6457	7.48908	13.9114	14.6643	13.5344	14.68	14.9224	12.1028	13.1428	11.926	15.1586	14.7008	10.4801	13.2238	13.6733	14.4557	14.8979	13.5938	14.6994	14.9853	14.1455	15.3708	14.5446	14.6137	15.0955	14.7505	14.9365	14.1905
TCGA-AN-A0FV	14.7233	8.1971	11.5087	12.2511	14.8955	14.5348	14.7245	14.9258	14.0288	14.4365	9.15585	12.5833	14.6754	11.3097	13.7959	12.9597	12.9837	14.2276	8.71817	8.20657	13.2993	14.6309	6.98186	14.0134	14.3825	13.6282	14.6814	14.7975	12.0235	13.3769	12.4168	15.1852	14.8123	10.8835	13.163	13.4513	14.4518	15.1719	13.7693	14.6805	15.113	14.4404	15.058	14.8112	14.6267	15.1946	14.7014	14.8666	14.2044
TCGA-LL-A440	14.7744	6.71557	11.6439	12.3104	13.9861	12.5337	14.6967	14.6452	13.1464	14.3429	8.49905	11.9166	13.7088	11.2097	13.123	12.113	12.6655	13.9797	7.86659	9.12926	13.2263	14.6344	8.11613	14.0067	14.0939	13.1357	14.7011	14.5885	12.3191	12.4039	11.3655	14.8283	14.5147	10.4601	12.6973	13.5357	14.5991	15.1863	13.8243	14.6577	15.0686	14.0199	15.4101	14.5828	14.7136	15.3042	14.6865	14.6608	14.523
TCGA-D8-A1X7	14.4557	8.54556	11.5883	12.0849	14.0212	13.8295	14.7591	14.9343	13.7187	14.186	8.6305	12.817	14.2917	11.5298	13.6892	12.8523	13.0576	14.3964	9.39606	8.62776	13.2998	14.4986	7.88511	13.7631	14.3622	13.5898	14.6501	14.7583	12.3228	13.1889	12.2178	15.044	14.5703	10.5486	13.0709	13.3735	14.2826	15.0015	13.6514	14.658	14.952	14.4258	15.3403	14.5455	14.515	15.1265	14.5152	14.6451	14.2576
TCGA-D8-A1XC	14.4128	8.95385	11.48	12.3289	13.4236	13.1977	14.8347	14.7399	13.6738	14.2769	9.12819	13.0172	14.1515	11.5259	13.6157	13.1643	13.3243	14.2503	9.60467	9.04939	13.1441	14.5797	7.7139	13.685	14.4693	13.3299	14.5643	14.6915	12.219	13.1196	11.8873	15.0862	14.5142	9.59943	12.9091	12.9253	14.3427	14.8683	13.623	14.6847	14.9146	14.4315	15.4475	14.4984	14.6842	15.0803	14.6266	14.6257	14.3447
TCGA-D8-A27R	14.7108	8.80865	11.1932	12.7481	14.5211	13.9236	14.8551	14.8201	13.473	14.5104	9.03495	12.6395	13.8756	11.2166	13.5837	12.6343	13.1524	14.09	8.29939	8.75923	13.2503	14.6764	6.72537	13.8916	14.0353	13.5522	14.6505	14.7088	12.203	12.9199	12.1149	15.051	14.7589	10.3217	13.1773	13.613	14.4446	15.0809	13.7275	14.7061	15.0248	14.3428	15.4061	14.6761	14.6217	15.2693	14.4625	14.8468	14.4417
TCGA-GM-A4E0	14.9216	6.58974	11.5291	12.5102	14.0056	12.7547	14.8165	14.7184	13.1372	14.4512	8.14941	12.2895	13.741	11.1396	13.5336	12.3703	12.7545	14.0578	7.79852	8.36443	13.2031	14.7618	8.34663	14.0926	14.3974	13.2358	14.7537	14.7119	12.2394	12.2395	11.2642	14.9802	14.4533	10.2826	12.9595	13.65	14.7853	15.2328	13.7328	14.725	15.1492	14.1786	15.3839	14.6654	14.8402	15.378	14.6746	14.9911	14.4546
TCGA-A2-A0YH	14.5206	7.64528	10.6501	12.1807	13.7282	12.6568	14.8282	14.5987	13.098	14.183	7.99909	12.2709	13.534	10.4612	13.4851	12.7152	12.6432	14.0054	7.81803	8.04427	12.9809	14.6277	7.19433	13.8629	13.6916	13.15	14.6906	14.3997	11.8893	12.3941	11.7588	15.128	14.3257	9.38416	12.7856	13.8174	14.2871	15.0913	13.3225	14.6421	14.9138	14.3725	15.6861	14.4954	14.4217	15.2815	14.31	14.7101	14.2619
TCGA-A8-A09W	14.521	8.86741	11.3874	12.224	14.0489	14.337	14.7439	14.9834	13.9711	13.8774	8.17764	12.8914	14.3829	11.1189	13.9416	13.2941	13.2766	13.9686	9.35529	8.47196	13.1505	14.5825	7.61778	13.9801	14.4815	13.6679	14.7292	14.6541	12.1059	13.2593	12.5863	15.1822	14.5611	10.5591	13.3786	13.3658	14.3	14.8427	13.3922	14.7108	14.9192	14.1038	15.2812	14.644	14.4285	15.1616	14.4585	14.8809	13.9583
TCGA-AN-A0XP	14.6781	8.04468	11.6164	12.453	13.7618	13.9482	14.8147	14.8173	13.6397	14.1205	9.16868	12.561	14.0103	11.4864	13.832	13.1206	12.7025	14.3104	9.30234	8.47141	13.2109	14.4789	8.57015	13.9726	14.4951	13.4499	14.7136	14.7156	12.1624	13.2597	12.1864	15.1291	14.5676	10.0832	13.1522	13.5172	14.3862	14.9981	13.7151	14.6534	15.1605	14.6064	15.3628	14.6915	14.5418	15.2099	14.5761	14.7718	14.3274
TCGA-BH-A5IZ	14.7533	9.97783	10.3279	12.9128	14.7532	12.6646	14.7004	14.5943	13.9868	13.7607	8.47653	12.4863	13.8434	9.65284	14.1938	12.7491	12.8895	14.1779	6.60876	9.03044	13.4073	14.8221	5.59102	13.9378	13.826	13.5212	14.4663	14.9025	11.9289	12.3341	11.5206	15.1346	14.6013	10.5489	13.156	13.2294	14.6146	14.62	13.553	14.6909	14.8335	13.7165	15.4053	14.2178	14.712	14.6766	14.5046	15.1516	14.192
TCGA-E9-A22B	14.8762	8.0737	11.8431	12.6758	14.5493	14.1461	14.9215	14.8725	13.5217	14.6296	8.84408	12.9875	14.1754	11.3052	13.8207	12.5436	13.0926	14.7608	8.78599	8.30776	13.4213	14.7624	7.82391	13.8864	14.5871	13.6856	14.6928	14.67	12.2186	12.8824	11.9679	15.1122	14.6733	10.2453	13.3036	13.7143	14.5987	15.166	13.8014	14.856	15.0956	14.5661	15.4855	14.7812	14.8551	15.2573	14.622	14.9111	14.5703
TCGA-A1-A0SO	14.4156	6.83965	10.6365	11.9046	13.727	13.0171	14.6236	15.0229	14.0281	13.6867	7.64924	12.3256	13.9676	9.67438	13.7108	12.4958	13.1645	13.4023	7.41333	8.36252	12.9672	14.8654	4.07342	13.4799	14.0688	13.1175	14.4392	14.7771	11.8321	12.8641	12.1603	15.0737	14.5475	9.76937	12.2406	12.7305	14.2941	14.579	13.14	14.8361	15.0881	14.2016	15.6955	13.963	14.5217	14.7198	14.3687	14.7649	14.2248
TCGA-AR-A0U3	14.5093	8.15322	11.5117	12.5467	13.5977	12.9164	14.9492	14.9	13.745	14.293	8.64688	12.8579	13.8321	11.1264	13.4693	13.2863	12.8406	13.8957	9.17203	8.619	13.3873	14.5686	7.60735	13.8522	14.4067	13.3987	14.5663	14.7325	12.1259	13.2184	12.179	15.1522	14.535	10.0785	13.1152	13.5764	14.1059	15.0263	13.4769	14.7221	14.9575	14.7787	15.5054	14.5401	14.4851	14.9911	14.5523	15.1823	14.4057
TCGA-E2-A1IE	14.522	8.86465	12.2276	12.88	13.4666	13.1839	14.8454	14.918	13.6161	14.3635	9.70141	12.6853	14.3037	11.7445	13.6202	12.8106	13.1485	14.0418	9.89112	8.81145	13.1915	14.547	7.75049	13.7818	14.5109	13.5033	14.6379	14.7544	12.5633	13.5535	12.1129	15.0558	14.7068	10.4173	13.2489	13.4928	14.4171	14.727	13.6469	14.7119	14.9583	14.28	15.3408	14.5489	14.6638	15.0956	14.5604	14.9822	14.4358
TCGA-AR-A24T	14.5653	6.99909	11.7097	12.4592	13.5095	12.7084	14.7915	15.0331	13.5786	14.2123	9.05046	12.102	13.8702	10.9453	13.4405	12.2437	12.7118	14.3105	8.78601	8.26499	13.1778	14.5222	7.56479	13.8536	14.0884	13.2178	14.7291	14.7895	12.2068	12.6731	11.7188	14.9222	14.6326	10.4183	12.5489	13.5589	14.3649	14.9992	13.786	14.7216	15.0137	14.4248	15.3104	14.5823	14.546	15.2386	14.4667	14.6944	14.2685
TCGA-AR-A0TV	14.4183	9.55553	10.7143	12.3665	14.1374	13.7131	14.7639	14.8517	13.4233	14.3178	8.04723	12.7734	14.0475	10.9027	13.6956	13.1621	13.1921	13.7532	8.1621	8.59735	13.0542	14.7844	5.36952	13.6811	14.2245	13.3992	14.6403	14.616	12.0239	13.3244	12.5549	15.0024	14.6461	9.64258	12.7903	13.5495	14.6231	15.0536	13.5751	14.7865	15.1832	13.9432	15.8057	14.4431	14.6362	15.2875	14.5034	14.6298	14.3047
TCGA-AN-A0XT	14.7176	8.51009	12.0945	12.4557	13.5032	12.4683	14.8154	14.7699	13.6634	14.318	8.92561	12.6228	13.7903	10.9365	13.6696	12.9264	13.0172	14.1521	8.75724	8.44546	13.0902	14.6114	7.63436	13.9099	14.2518	13.293	14.6419	14.8496	12.1508	12.6665	11.5371	14.9689	14.457	9.72053	12.8745	13.622	14.3612	14.7926	13.6286	14.7186	14.7805	14.4871	15.3892	14.5217	14.5635	15.0196	14.4963	15.1087	14.147
TCGA-D8-A1XM	14.4353	6.69021	11.3963	12.1469	13.7533	13.2048	14.7163	14.818	13.3821	14.0708	8.45258	12.5084	13.9449	11.1037	13.2782	12.4419	12.7936	14.2582	8.9809	9.04843	13.1897	14.5599	8.14785	13.8162	14.2064	13.182	14.6419	14.5447	12.4098	12.8046	12.1274	14.8634	14.5938	9.94196	12.9732	13.6049	14.3243	14.9841	13.6536	14.7172	15.0368	14.3075	15.4482	14.6477	14.5866	15.257	14.6074	14.4909	14.4154
TCGA-AQ-A04L	14.8575	9.00137	11.5181	12.2444	14.7452	14.3656	14.8365	14.8632	13.5033	14.6722	9.47827	13.0789	14.4841	11.5515	14.074	12.8696	12.9223	13.9473	8.66427	8.43682	13.3632	14.7152	7.27932	13.9624	14.4621	13.6905	14.7222	14.6949	12.0547	13.1934	12.4319	15.3344	14.696	11.0071	13.452	13.2523	14.5317	14.9804	13.7382	14.8194	15.223	14.5494	15.1996	14.7044	14.8425	15.1488	14.5249	15.1714	14.1345
TCGA-BH-A0B7	14.6019	6.80719	11.6654	12.0213	14.1932	13.0528	14.7774	14.7947	13.6919	14.3154	8.23249	12.5153	14.3394	10.3164	13.2232	12.4053	12.5948	14.2425	8.44447	8.44089	13.3114	14.5761	7.3724	13.9388	14.0424	13.1685	14.6382	14.5955	12.2305	13.0248	12.2289	14.981	14.4964	10.1331	12.9287	14.0298	14.4763	14.9924	13.7085	14.6464	14.9224	14.0272	15.519	14.6177	14.5772	15.1207	14.585	14.554	13.9763
TCGA-E2-A1IN	14.6608	7.1216	11.9551	12.565	14.2894	13.9202	14.7681	14.6821	13.4639	14.4142	9.1496	12.5553	14.2144	11.3158	13.8804	12.7576	13.0437	14.1872	9.31902	8.74698	13.2101	14.6858	8.23353	13.9576	14.4139	13.4277	14.6613	14.6277	12.2339	13.0951	12.2819	15.1053	14.5706	10.5787	13.2923	13.0859	14.4429	14.9825	13.6316	14.7125	15.0502	14.6265	15.325	14.6399	14.6786	15.1286	14.5151	14.8991	14.377
TCGA-GM-A2DF	14.8689	7.30111	10.477	12.6409	14.5777	13.8517	14.8675	14.6157	13.5203	14.1444	7.57742	12.9402	14.3011	10.4951	14.234	12.5943	12.8036	13.5926	6.62376	8.11553	13.2479	15.0342	6.38726	14.2059	14.3328	13.3308	14.6677	14.5686	11.9282	12.7021	12.2774	15.1858	14.571	10.394	13.35	13.5478	14.8326	15.0864	13.8077	14.9174	14.9549	14.1764	15.489	14.4103	14.872	15.0561	14.523	15.2214	14.6089
TCGA-A2-A04W	15.0034	8.38284	11.6383	12.5866	14.8414	13.9798	14.7112	14.7595	13.9851	14.4723	9.82971	12.8807	14.8374	11.4999	14.1622	12.7417	12.5918	14.1481	8.21988	7.6369	13.4323	14.6994	8.63508	14.1254	14.625	13.8101	14.5982	14.9168	12.2667	13.1359	12.4814	15.3063	14.6756	11.0347	13.4556	14.2833	14.7896	14.9932	14.0353	14.6886	14.949	14.3134	15.0119	14.7954	14.8371	14.9724	14.7451	15.0617	14.3471
TCGA-AR-A1AJ	14.3842	6.25984	9.63332	11.701	14.072	12.3354	14.6319	14.6629	13.1493	13.7654	6.79295	11.7415	13.4013	8.8895	13.293	12.2925	12.1052	13.7534	5.93879	7.88116	12.7898	14.8771	4.62596	13.8546	13.478	12.6536	14.5426	14.3466	11.8359	12.275	12.0377	14.7913	14.2827	9.87599	12.3651	13.271	14.2732	15.0641	13.3999	14.8053	15.1214	13.8556	15.6164	14.2922	14.4165	15.1956	14.2179	14.4898	13.9789
TCGA-OL-A66H	14.7373	8.98851	10.741	12.1236	13.6252	13.6662	14.833	14.6734	13.2923	14.2476	8.26079	12.468	13.6395	11.2782	13.8386	13.1135	12.8687	14.0042	8.33526	8.57258	13.142	14.6403	6.88421	13.9244	14.3189	13.28	14.7174	14.4068	11.9314	12.9139	11.981	15.1469	14.556	9.97455	13.22	13.5214	14.5836	15.14	13.3743	14.6174	15.1669	13.9952	15.6435	14.5681	14.7038	15.31	14.6133	14.6618	14.3596
TCGA-A1-A0SF	14.6274	8.00469	11.6875	12.2063	13.7247	12.8971	14.7644	14.7982	13.2493	14.3475	8.88129	12.3445	13.8211	11.3255	13.4994	12.8376	12.8252	13.9894	8.75428	8.28596	13.1656	14.566	7.43867	13.8906	14.2171	13.4531	14.7115	14.7088	12.1592	12.7936	11.8444	15.1183	14.4794	10.0753	12.9746	13.9684	14.4959	14.9474	13.5267	14.6073	15.0043	14.4936	15.4301	14.509	14.6459	15.1012	14.504	14.9517	14.3506
TCGA-E9-A5FL	15.2194	9.84114	10.4907	13.0582	14.6462	14.3522	14.8074	14.4744	13.2077	14.3404	7.85571	13.0636	13.8259	10.5563	14.4735	13.1541	13.4548	14.2333	7.02698	8.56913	13.5563	14.9479	6.09525	14.1612	14.8139	14.3376	14.762	14.7411	11.9261	11.8797	12.4606	15.2064	14.717	11.0649	14.0107	12.6114	14.7918	15.2415	13.8616	14.7101	15.0748	14.4457	14.9476	14.7256	15.0518	14.9189	14.7091	15.1202	15.3976
TCGA-A7-A13G	14.3453	7.96812	12.0251	11.9979	13.8315	13.5366	14.8638	14.8062	13.5788	14.3685	9.405	12.5753	14.2281	11.5732	13.5149	13.0295	12.9871	14.034	9.94043	8.97883	13.2464	14.4034	7.45301	13.7849	14.3118	13.4826	14.6356	14.6477	12.1394	13.5335	12.4288	15.0215	14.5365	9.93726	12.8139	13.4357	14.2966	14.8037	13.605	14.5625	15.064	14.2911	15.4807	14.5395	14.4736	15.138	14.5688	14.7679	14.2286
TCGA-BH-A0B0	14.8475	7.28129	11.8117	12.27	14.0249	13.4644	14.8935	14.7515	13.419	14.3336	9.67828	12.6222	14.0576	11.3381	13.6748	12.7744	12.6997	14.0709	8.64997	8.77328	13.2193	14.5103	8.69346	14.0714	14.463	13.3392	14.7608	14.6404	12.2114	12.7559	12.2179	15.1089	14.6276	10.7382	13.1826	13.8218	14.5941	15.1387	13.8225	14.6503	15.1395	14.5273	15.2359	14.712	14.6967	15.2002	14.6008	14.7139	14.4364
TCGA-A2-A4S1	14.9071	6.42937	11.0446	12.397	14.252	13.2377	14.6836	14.3939	13.0107	14.3175	7.63551	11.7312	14.2179	10.8989	13.9732	11.1304	12.4352	14.1585	6.32904	8.32795	13.2547	14.8755	6.59351	14.1368	14.2704	13.1866	14.7753	14.2462	12.0637	11.8263	11.7653	15.1226	14.6379	11.574	13.1226	12.6435	14.9591	15.2509	13.7624	14.6398	15.3241	13.7693	15.7	14.65	14.8202	15.3001	14.5768	14.5051	14.3895
TCGA-A8-A07F	14.2501	7.47821	11.5535	12.318	13.4478	12.5847	14.6388	14.7934	13.6928	13.8076	8.02464	11.7201	14.0031	10.9736	13.5864	12.8772	12.4766	13.9949	9.67721	7.96305	13.0311	14.5443	7.32502	13.82	14.0276	13.0861	14.4925	14.5143	12.2796	13.497	12.2323	14.9628	14.3699	10.0274	12.5088	13.2808	13.9695	14.7195	13.2073	14.5958	14.9302	14.1376	15.5463	14.3765	14.1789	15.0332	14.3659	14.677	13.9962
TCGA-A7-A6VW	15.081	9.35081	10.1433	12.908	14.4414	13.0704	14.8644	14.3781	13.4264	14.0019	8.37058	12.5166	13.5409	9.61437	14.4459	12.9319	12.7766	13.6793	6.22581	8.38094	13.307	14.8879	4.99847	14.0534	14.4069	13.4872	14.618	14.4483	11.8414	12.3324	12.246	15.2455	14.429	10.4392	13.5739	12.9847	14.7018	14.916	13.3566	14.6799	15.1026	14.2239	15.4827	14.314	14.8858	14.8949	14.4976	15.3681	14.7723
TCGA-A2-A0T4	14.784	8.07097	11.4384	12.7353	14.0101	13.6775	14.9107	14.8742	13.4178	14.3642	9.32595	12.619	13.9644	11.3483	13.5377	12.5533	12.9889	14.2129	8.56585	8.5453	13.3545	14.5807	7.93289	13.9491	14.4173	13.4409	14.7561	14.6576	12.3095	12.6914	11.6408	15.0399	14.6815	10.464	13.0707	13.8686	14.5961	15.1959	13.6797	14.7503	15.0899	14.4183	15.3943	14.677	14.6368	15.2655	14.723	14.7033	14.4696
TCGA-AR-A256	14.6367	8.28657	10.3089	12.2419	14.4953	13.185	14.8512	14.8194	13.8699	13.7828	7.91353	12.6028	13.8193	9.48089	14.1404	12.9805	12.9326	13.6811	6.90079	7.96585	13.1991	14.8236	4.69985	13.8808	13.9429	13.4212	14.4257	14.8908	11.9287	12.4933	12.2939	14.9059	14.4781	10.4211	13.2394	12.1429	14.2574	14.7739	13.5261	14.871	14.8897	13.8907	15.2666	14.2314	14.4434	14.7917	14.1813	15.062	14.4388
TCGA-A8-A075	14.3937	7.7383	11.018	12.1777	13.9242	13.2498	14.7661	14.693	13.422	14.1173	8.07796	12.6519	14.2318	10.9605	13.4788	12.8441	12.7839	13.8897	8.34419	8.36068	13.2426	14.5892	7.16128	13.9159	14.2106	13.3394	14.5982	14.5113	12.0857	13.0687	12.6936	15.1196	14.5174	9.72282	13.1267	14.1868	14.2059	14.9014	13.4877	14.6182	14.9552	14.2203	15.5064	14.592	14.3137	15.0658	14.4705	14.8655	14.3398
TCGA-C8-A12U	14.3958	8.07317	10.4877	12.0524	13.5783	13.4763	14.8344	14.7203	13.3698	14.4098	7.66714	12.8832	14.1569	10.881	13.9191	13.1238	13.0516	13.9837	8.37906	7.79782	13.1354	14.7489	5.3759	13.7592	14.5069	13.3494	14.6173	14.576	11.9928	12.8158	12.3721	15.2409	14.5694	9.6123	13.2294	13.4509	14.2664	14.9831	13.2758	14.6605	15.1419	14.1906	15.5147	14.4585	14.5245	15.124	14.3799	14.6538	14.2494
TCGA-AC-A2FG	14.5814	7.72866	12.043	12.2735	14.2026	13.2942	14.8157	14.939	13.512	14.3777	8.93372	12.5636	13.9704	11.281	13.687	13.0251	12.9397	14.0611	9.10156	8.83587	13.2318	14.5636	7.98479	13.8887	14.2505	13.3786	14.6865	14.8229	12.1647	12.9646	11.7381	14.9104	14.5327	10.1104	12.7436	14.0393	14.4405	15.0257	13.777	14.6303	15.0947	14.275	15.4427	14.5294	14.68	15.1891	14.5358	14.7926	14.318
TCGA-A8-A06Z	14.5511	9.34119	11.8959	12.7655	13.3745	13.5534	14.8241	14.6804	13.5039	14.3909	9.52532	13.1809	13.8746	11.5182	13.8518	13.5821	13.0911	13.7313	9.39273	9.19236	13.4022	14.5132	7.75967	13.7203	14.4115	13.7771	14.5978	14.6855	12.3784	13.2669	12.6729	15.2618	14.4904	10.6101	13.2832	13.1992	14.5017	14.8997	13.5637	14.6593	14.8187	14.4252	15.4397	14.4812	14.7221	15.053	14.4288	14.7894	14.2491
TCGA-LL-A5YP	14.7928	7.85024	10.6109	12.2996	15.1099	13.6272	14.8354	14.7097	13.8809	14.2645	8.04913	12.3662	14.0366	10.1844	13.8173	11.8552	12.8516	13.812	6.5608	9.07402	13.3663	14.7694	6.05308	14.0383	14.0707	13.2795	14.5836	14.9581	11.9955	12.2487	11.7938	14.9764	14.6551	10.6782	12.9361	13.3349	14.6655	14.9519	13.6381	14.7129	15.0445	13.7447	15.3912	14.3779	14.7848	15.0534	14.5332	14.9749	14.5439
TCGA-AC-A3W6	14.7398	7.35326	11.3064	12.2693	13.7055	12.6121	14.7466	14.6594	13.2007	14.1888	8.33874	11.8777	13.9283	10.9928	13.4939	12.1679	12.5678	13.8667	7.75902	8.48071	13.0782	14.6181	7.49557	14.0283	14.219	13.0727	14.6885	14.4919	12.084	12.7151	11.7617	15.0065	14.5229	10.2078	12.8286	13.4167	14.5784	15.0782	13.6042	14.5787	15.1419	14.0499	15.4371	14.5678	14.5763	15.2506	14.6292	14.7728	14.4498
TCGA-BH-A0AZ	14.854	7.92539	11.6937	12.8	14.5318	13.9587	14.8079	14.7658	13.529	14.4915	9.34745	12.3722	13.9707	11.1938	13.5919	12.0718	12.9449	14.4115	8.42029	8.82448	13.3575	14.6019	7.90633	13.9442	14.346	13.4298	14.73	14.73	12.276	12.6024	11.6964	14.9706	14.7156	10.866	13.097	14.1019	14.6178	15.0502	13.9409	14.7511	15.061	14.3717	15.2625	14.7553	14.7637	15.2784	14.7037	14.7671	14.3112
TCGA-LL-A441	14.547	6.4106	10.6866	11.5528	13.3842	11.2835	14.6633	14.743	13.3091	14.0171	6.92333	11.6085	13.3809	10.0952	13.4446	12.4026	12.1999	14.0597	6.59606	8.29597	12.9203	14.8664	6.15325	13.8352	13.3958	12.6958	14.4795	14.6832	12.1587	12.5832	12.2261	14.7532	14.3581	9.1815	12.2648	13.0239	14.3195	15.1102	13.1931	14.6841	15.0773	13.9473	15.8817	14.2969	14.5801	15.1203	14.2644	14.7823	14.3652
TCGA-A2-A0CV	14.8144	7.72431	11.6358	12.3311	14.3151	13.6291	14.908	14.8871	13.5014	14.3736	8.85914	12.4825	14.0715	11.1959	13.9747	12.8504	12.8303	13.9275	8.65083	8.75201	13.2066	14.6374	7.91974	13.9976	14.5023	13.3396	14.6913	14.7253	12.1452	12.7761	12.0441	14.95	14.7092	10.4697	13.0245	13.5519	14.545	15.2232	13.7122	14.7442	15.1099	14.4544	15.3724	14.6502	14.6929	15.2748	14.6754	14.8141	14.3949
TCGA-GM-A3NY	14.7341	8.19308	11.5214	12.4302	13.9827	13.5294	14.9484	14.6801	13.1902	14.3745	8.08584	12.8277	14.2895	11.7542	14.1461	13.0698	12.9613	14.0929	9.17731	8.31171	13.2958	14.8215	7.85064	14.0708	14.8634	13.6164	14.7451	14.7046	12.2598	13.188	12.2584	15.2199	14.3982	10.1014	13.4975	13.6246	14.5895	14.9765	13.4181	14.6586	15.1551	14.3388	15.4056	14.5991	14.7784	15.1254	14.6118	15.2838	14.5001
TCGA-AN-A0XV	14.6283	8.06181	11.7202	12.1673	14.0508	13.3532	14.9299	14.8651	13.5813	14.3989	9.03906	12.7651	14.1506	11.2928	13.5978	12.771	12.9794	13.9665	9.2357	8.65993	13.2971	14.5618	7.93825	13.8555	14.307	13.226	14.6526	14.7482	12.2981	13.0551	12.2302	15.0626	14.6265	10.2234	13.0482	13.5107	14.335	15.0155	13.6007	14.7148	15.0247	14.3285	15.4902	14.5311	14.5882	15.2204	14.3337	14.8055	14.1992
TCGA-A8-A09D	14.6181	8.82227	11.6003	12.2819	14.0868	13.1764	14.6946	14.7277	13.6164	14.3245	8.18642	12.4354	14.1363	10.9832	13.512	12.6173	12.9236	14.3519	8.29661	8.6257	13.2493	14.6834	7.718	13.9211	14.1731	13.3081	14.7191	14.8113	12.3162	13.0573	11.968	15.0959	14.5974	10.0392	13.2597	13.641	14.4096	14.9333	13.8325	14.6936	14.9512	14.5027	15.3464	14.6806	14.6091	15.1477	14.6107	14.7609	14.3557
TCGA-EW-A1PH	14.59	6.60919	10.4629	12.7426	14.605	13.4258	14.8249	14.6368	13.8659	13.9777	7.82039	12.5766	14.053	9.21126	13.8763	12.7553	13.2563	13.8282	7.00224	8.72044	13.2128	14.7782	5.41426	13.9859	13.849	13.4784	14.4329	15.0063	11.8215	12.5653	12.4558	14.8683	14.7458	9.83567	12.9512	12.716	14.339	14.8915	13.462	14.7973	15.0975	14.1491	15.3096	14.2784	14.7227	14.8869	14.0308	15.1021	14.2502
TCGA-AC-A23H	14.4803	8.97746	11.6704	12.2072	14.4228	14.5101	14.7835	14.9012	13.9181	14.269	8.92924	13.0269	14.775	11.6346	13.8852	12.9796	13.1541	14.2084	9.64006	9.44016	13.3908	14.4592	8.24853	13.9501	14.5291	13.6693	14.7529	14.7586	12.3285	13.7882	12.5488	15.2157	14.7954	10.7289	13.3713	13.8023	14.12	15.0653	13.7948	14.6845	15.0514	14.6882	15.3424	14.7315	14.3819	15.0781	14.6258	14.6677	14.4073
TCGA-A2-A0CX	14.5777	7.87287	10.5564	12.1758	14.3686	14.2531	14.6962	14.8781	13.7235	14.1221	8.19312	12.4667	14.2545	10.4483	13.7302	12.3959	12.6517	14.0888	8.18745	7.5149	13.169	14.732	6.21762	13.9702	14.2451	13.5726	14.6509	14.5383	11.8573	12.9647	12.1732	15.2089	14.4314	10.6274	12.8519	13.5352	14.5086	15.1912	13.613	14.6558	15.0215	14.1208	15.2451	14.6477	14.6812	15.1841	14.4937	14.9339	14.1327
TCGA-BH-A0BL	14.5639	6.32142	10.6874	11.9925	14.1883	11.821	14.7305	14.7164	13.4994	13.9186	7.67471	11.9678	13.8605	9.406	13.4182	11.927	12.2456	14.1303	6.49494	8.13543	13.0967	14.778	5.99814	13.8666	13.771	12.9416	14.5691	14.6894	12.089	12.2801	11.9464	14.8431	14.4127	10.266	12.7026	13.1547	14.3646	14.9608	13.4867	14.8103	14.9991	14.0062	15.3667	14.3749	14.5229	15.0875	14.3934	14.755	14.463
TCGA-D8-A1XU	14.6979	6.99778	12.1924	12.1926	14.1239	13.8044	14.8667	14.67	13.5532	14.6139	9.83685	12.9955	14.299	11.6104	13.8094	12.8863	12.8369	14.4516	9.15786	8.08385	13.3903	14.5804	8.46455	13.9418	14.41	13.7368	14.7429	14.7681	12.4715	13.0621	12.4437	15.1123	14.5729	10.2385	13.4578	13.591	14.6117	15.0752	13.7981	14.7234	14.9998	14.5756	15.3796	14.7726	14.798	15.1773	14.4732	14.8859	14.5166
TCGA-A8-A0A2	14.4025	7.26584	11.7514	12.2182	13.6098	13.0319	14.813	14.8472	13.2834	14.2613	8.59533	12.4133	14.0653	11.1588	13.4779	12.7506	12.5961	13.9494	9.21926	8.35793	13.1028	14.5942	7.36232	13.8297	14.3142	13.287	14.6432	14.6753	12.1914	13.3648	12.0671	14.9881	14.461	9.82196	13.0598	13.4581	14.2688	14.8402	13.5845	14.7031	15.0844	14.2654	15.5624	14.5363	14.5278	15.193	14.4302	14.9502	14.3678
TCGA-AC-A3W7	14.5994	8.27153	11.9235	12.2803	13.8752	12.8272	14.7815	14.6677	13.4035	14.237	9.01705	12.2974	14.0523	11.4394	13.5501	12.6041	12.7699	13.8724	8.80189	9.0555	13.2003	14.4854	8.16105	14.012	14.366	13.2496	14.6737	14.6842	12.1989	13.0433	12.0667	14.9938	14.5209	10.0536	13.0557	13.8875	14.4383	14.8741	13.6631	14.4326	15.0825	14.2754	15.4147	14.5651	14.5405	15.0684	14.6864	14.8916	14.5798
TCGA-AR-A255	14.5246	7.54404	11.7776	12.4157	13.7915	13.3931	14.8061	14.8488	13.5568	14.1431	8.5236	12.5583	13.8526	11.2319	13.4812	12.7127	12.828	14.237	9.1907	8.7572	13.2404	14.6139	8.07767	13.8328	14.1352	13.34	14.6692	14.5671	12.3491	13.0679	12.4031	14.8955	14.5399	10.1897	13.1207	13.8452	14.347	14.9704	13.6855	14.7794	14.8866	14.4627	15.3475	14.645	14.5142	15.2064	14.419	14.7128	14.3504
TCGA-A2-A04T	14.5151	7.98545	10.5071	12.1078	14.6884	13.0749	14.765	14.8087	13.6962	14.0655	7.58398	12.5063	14.0579	9.51739	14.0622	12.406	13.064	13.7949	6.99569	8.6496	12.9892	15.1123	4.73959	13.966	13.8844	13.1063	14.5531	14.4832	12.0173	12.7132	12.0652	15.0128	14.5834	10.391	12.9374	12.7214	14.4819	14.7811	13.6096	14.8899	15.1102	13.9826	15.5274	14.1301	14.7206	14.9484	14.2662	15.0852	14.2224
TCGA-HN-A2NL	14.5303	7.68089	9.58639	11.9411	13.5987	12.2592	14.7349	14.6587	13.2273	13.8613	7.51083	12.3768	13.0731	9.72681	14.1047	12.4511	13.0839	13.3411	6.93567	8.22617	12.792	15.1812	3.77563	13.5019	14.0043	12.9623	14.3154	14.5701	11.8796	12.4633	10.8607	14.975	14.4162	9.41583	12.6531	12.0174	14.2963	14.7613	12.5828	14.9138	15.033	13.7992	15.772	13.9093	14.6248	14.8925	14.2992	15.2322	14.4279
TCGA-LL-A9Q3	14.9325	9.22023	11.4438	12.8146	14.0949	13.8771	14.925	14.5404	13.3748	14.4167	8.98288	12.6769	14.0045	11.5113	14.1103	13.0891	12.7858	14.3836	8.56161	7.78515	13.497	14.6252	7.61686	14.1531	14.4371	13.5948	14.8139	14.3546	11.9828	12.8943	11.6852	15.3599	14.4195	10.3731	13.1955	14.1293	14.7212	14.9865	13.5583	14.4364	14.9787	14.4259	15.7577	14.675	14.7858	15.1016	14.6287	15.0225	14.6368
TCGA-D8-A147	14.3047	6.33136	10.2737	12.0179	14.2297	11.471	14.7236	14.7327	13.5549	13.9197	8.76905	12.1635	13.6713	9.35494	13.7749	12.5072	12.6609	13.9898	6.87944	9.24489	13.0351	14.7484	5.33686	13.7318	13.5967	13.0662	14.3816	14.7719	12.1291	12.5572	12.3614	14.7534	14.4115	9.68797	12.6843	12.3814	14.1536	14.5136	13.4738	14.7938	14.9051	14.0051	15.3552	14.0808	14.5092	14.8942	14.0144	14.9729	14.2593
TCGA-C8-A1HF	14.4452	7.6203	10.1251	12.162	13.7794	13.2179	14.7226	14.8985	13.1968	13.857	6.91588	12.1875	14.1735	10.2437	13.9061	12.3195	12.725	13.8242	7.67663	7.71811	12.9697	14.8193	5.32976	13.8059	14.1964	13.1932	14.6683	14.3643	11.867	13.0994	12.2949	15.1337	14.4956	10.0596	13.0198	13.2574	14.2777	15.1281	13.2188	14.8285	15.2282	13.6956	15.4694	14.4145	14.4534	15.2877	14.5444	14.9109	14.3032
TCGA-AO-A0JC	14.3101	4.64522	10.2696	10.8918	12.4435	10.8165	14.8543	14.9825	12.3232	14.0709	4.72816	11.3804	13.0879	9.39019	12.9283	12.3958	11.8268	13.7093	5.80502	7.06513	12.5287	15.0572	5.21747	13.6142	13.5829	12.4181	14.6393	14.3645	11.9197	12.2376	11.8804	14.4915	14.2371	8.46081	12.1192	12.6735	14.1894	15.3222	12.8687	14.9835	15.2763	13.5282	16.1744	14.3189	14.4889	15.5926	14.3638	14.638	14.189
TCGA-A7-A6VV	14.7214	7.16855	10.8112	11.8311	14.353	12.8936	14.8393	14.6866	13.6283	14.1723	8.08076	12.0905	14.0408	9.65182	13.9092	11.9218	12.4927	13.7549	6.35903	8.5098	13.2936	14.7895	5.98362	14.0717	14.107	12.9813	14.7618	14.5971	11.9411	12.2165	11.8823	15.0376	14.5521	10.265	12.9586	13.4013	14.5274	14.8583	13.7475	14.5922	14.9803	13.8448	15.495	14.3451	14.6513	14.9614	14.3922	14.8743	14.7489
TCGA-BH-A42U	14.9257	7.77271	11.5595	12.3018	14.2811	13.2669	14.832	14.733	13.1072	14.4284	8.36274	12.3346	13.7257	11.1564	13.6838	12.6112	12.7262	14.0354	7.9105	8.56046	13.1966	14.7353	7.49215	14.0873	14.4267	13.3023	14.6948	14.6667	12.1163	12.3675	11.6812	14.91	14.5447	9.97075	13.0508	14.0212	14.8295	15.2307	13.6636	14.6279	15.1534	14.1654	15.4245	14.6076	14.9135	15.2428	14.6945	14.9866	14.7279
TCGA-A8-A094	14.4531	8.16935	11.5383	11.8513	14.6134	13.586	14.7618	14.9045	13.7594	14.2072	7.84602	12.5134	14.6964	10.5784	13.4496	12.821	12.5261	13.922	7.77048	7.02403	13.1919	14.6398	6.71036	13.8861	14.1961	13.3799	14.7222	14.6259	12.0693	13.428	12.8196	15.1917	14.6708	9.96723	13.1269	13.7951	14.333	15.1433	13.6852	14.7379	15.1433	14.0964	15.7286	14.5876	14.5533	15.2121	14.4214	14.5425	13.9681
TCGA-D8-A1XG	14.4977	8.70427	11.7323	12.5401	13.6042	13.1829	14.7342	14.7066	13.6658	14.1256	8.94958	12.693	13.9436	11.2636	13.8018	12.9959	13.086	14.4603	9.5421	9.22456	13.2231	14.607	7.76581	13.844	14.5212	13.338	14.5861	14.6597	12.292	12.8516	11.4455	14.9372	14.4526	10.2063	12.9743	12.8125	14.2007	14.9176	13.6535	14.6738	14.9108	14.4041	15.4564	14.5626	14.5762	15.0808	14.5691	14.9011	14.7435
TCGA-D8-A3Z5	14.6561	7.86873	11.9086	12.1828	13.9305	12.9147	14.7398	14.6297	13.3321	14.3253	8.82917	12.3624	13.6903	11.3666	13.6471	12.8724	12.8987	13.8869	8.99451	9.09626	13.1736	14.5991	7.58903	14.0072	14.2197	13.2678	14.5858	14.7705	12.1909	12.605	11.202	14.959	14.3472	9.98146	12.8075	13.9122	14.5199	14.8669	13.494	14.4223	15.0383	14.1855	15.4572	14.4663	14.6376	15.0397	14.5249	15.0335	14.4546
TCGA-GM-A5PX	14.8312	8.1782	12.0237	12.5185	14.4852	13.8573	14.8985	14.873	13.2403	14.5027	9.45202	12.4276	14.1266	11.7081	13.8045	12.5979	13.1505	14.1383	9.34588	9.1854	13.2954	14.5467	8.11004	13.9697	14.576	13.4966	14.7092	14.7256	12.1338	12.8775	11.882	15.0046	14.7068	10.8303	13.1197	13.5511	14.6649	15.1956	13.5526	14.6293	15.3143	14.1654	15.3653	14.6901	14.7289	15.3088	14.5945	14.9267	14.4223
TCGA-E2-A1LB	14.7368	7.63344	11.8442	12.0082	14.5289	14.6084	14.9064	14.9547	13.9905	14.4821	8.6053	12.7738	14.6494	11.4664	13.8622	13.01	12.8943	14.1213	9.4458	7.96444	13.3762	14.5038	7.90837	13.8702	14.6318	13.8001	14.6554	14.8678	12.0006	13.6483	12.8412	15.2099	14.7171	10.1647	13.3636	14.2841	14.4806	15.0036	13.7392	14.5704	15.084	14.071	15.5401	14.757	14.714	15.2239	14.6485	14.6882	14.1047
TCGA-AC-A8OS	14.6501	7.22722	11.9871	12.1567	13.6261	12.2374	14.785	14.6426	13.3181	14.2705	8.58887	12.2571	14.1404	11.2824	13.3513	12.6866	12.4433	13.8457	8.36519	8.35424	13.1481	14.5857	8.65662	14.0263	14.2407	13.2425	14.6741	14.6647	12.3343	13.0966	11.7451	15.0374	14.4258	9.79462	12.8242	13.8961	14.4974	14.9516	13.7386	14.5893	15.1188	14.1775	15.4195	14.5056	14.6632	15.1711	14.6372	14.7729	14.3588
TCGA-C8-A278	14.5645	7.15006	10.6843	11.9709	13.8704	13.6962	14.7335	14.936	13.5813	14.0347	7.30649	12.4831	14.1923	10.4906	13.7797	12.7357	12.5312	13.8478	8.30179	7.30222	12.9488	14.7309	5.92656	13.8269	14.18	13.2318	14.648	14.6257	11.7479	12.9309	12.568	15.0712	14.4722	10.3633	12.927	13.6106	14.2662	15.191	13.3814	14.8254	15.1042	13.94	15.4845	14.5756	14.4899	15.2569	14.3612	14.6843	13.9299
TCGA-AN-A0AT	14.5499	9.09397	9.90092	11.8792	14.5435	13.1846	14.6833	14.7718	13.5739	13.8596	7.65008	12.6399	13.811	9.78468	14.1448	12.8836	13.249	13.5316	6.82305	8.91737	12.9547	14.9852	4.0604	13.7822	13.9409	13.405	14.4476	14.7732	11.8196	12.904	12.5857	15.0141	14.6607	10.3342	13.3439	12.5712	14.4268	14.7597	13.489	14.8955	15.2131	14.3841	15.1246	14.1673	14.7792	14.8319	14.274	14.8873	14.334
TCGA-AN-A0AL	14.8933	8.74951	10.705	12.1679	14.3531	13.2632	14.9822	14.8788	14.0086	14.0569	8.269	12.6363	14.0947	10.3165	14.1608	12.4288	12.7745	13.9916	6.21738	7.97286	13.3227	14.7482	6.61721	14.1036	14.066	13.1927	14.776	14.886	11.9938	12.4315	12.071	15.1147	14.7755	10.5023	12.9975	14.0014	14.583	14.8733	13.8007	14.7584	15.0252	13.8699	15.4442	14.562	14.6385	15.0126	14.4569	14.8564	14.26
TCGA-GM-A2DM	14.5798	8.58799	11.4451	12.2416	13.5641	13.5462	14.8696	14.777	13.6312	14.3473	9.02739	12.762	13.9367	11.2557	13.8903	12.9781	13.0891	14.0859	8.94367	8.72717	13.2922	14.6407	7.40465	13.7585	14.4239	13.5284	14.6426	14.7044	12.1648	12.875	11.945	15.0198	14.6358	10.1842	13.1938	12.9813	14.5143	14.9256	13.75	14.6804	14.968	14.3116	15.3756	14.5717	14.6958	15.2101	14.6563	14.7536	14.3238
TCGA-OL-A5RZ	14.7038	9.54645	11.1076	12.2875	14.0472	14.0439	14.6343	14.6575	13.5537	14.2711	7.99203	12.6778	14.1534	10.6238	14.0038	12.5583	13.0103	13.921	8.40029	7.43214	13.2432	14.9845	5.09151	14.031	14.4662	13.5182	14.6726	14.3903	11.8899	13.2739	12.1269	15.4308	14.4222	10.0923	13.2356	13.0802	14.5274	14.8491	13.2943	14.6881	14.8278	14.4562	15.3535	14.4926	14.7948	14.9012	14.3947	15.4421	14.3209
TCGA-A8-A09G	14.4753	7.41328	11.4134	12.3655	13.5846	13.2367	14.7567	14.8178	13.8816	13.9229	7.92004	12.4511	14.3362	10.8345	13.5574	13.1206	12.4167	13.8047	8.96051	7.91039	13.1274	14.5887	7.32239	13.8718	14.1917	13.1536	14.5881	14.5308	11.994	13.3689	12.2888	15.0209	14.3922	9.8166	12.6021	13.9367	14.2473	14.8516	13.596	14.7013	15.0598	14.2642	15.5356	14.4913	14.5385	15.1471	14.4833	14.4793	13.9475
TCGA-AC-A3TN	14.8502	8.74045	11.8665	12.703	13.9249	14.0151	14.874	14.7207	13.3378	14.4029	9.19497	12.7793	14.1219	11.9814	14.0036	12.9645	12.9746	13.8938	9.27193	8.86963	13.2704	14.5651	7.78772	14.0677	14.746	13.6346	14.7692	14.6234	12.0255	13.0184	12.0135	15.2461	14.5815	10.403	13.2911	13.5746	14.7249	15.0252	13.5802	14.5223	15.2299	14.4505	15.421	14.5744	14.8155	15.2258	14.6901	15.0745	14.5266
TCGA-BH-A0DP	14.6101	7.21673	11.652	12.2919	13.7821	13.0148	14.839	14.7927	13.3666	14.3071	9.37234	12.4306	13.9564	11.3329	13.7974	12.7907	12.8299	14.1369	8.95441	8.9514	13.2603	14.5428	8.59403	13.9444	14.1486	13.3584	14.7071	14.5835	12.3255	12.6766	11.8553	15.0369	14.3728	10.5242	12.8612	13.9286	14.4528	15.0793	13.6532	14.6424	14.9378	14.5481	15.3739	14.5038	14.58	15.1507	14.4854	14.7534	14.546
TCGA-AO-A1KO	14.6785	6.98172	11.7618	12.398	14.2968	13.3267	14.8404	14.9183	13.734	14.5043	8.52777	12.8746	13.8006	10.504	13.7685	12.7651	13.0588	14.054	8.44322	8.30976	13.1377	14.814	7.13297	13.8489	14.3244	13.268	14.6605	15.0039	12.1142	12.7096	11.1193	14.9018	14.4566	10.1426	12.6941	13.7454	14.4422	14.8115	14.0199	14.9405	15.0437	14.4083	15.0789	14.4447	14.852	15.1129	14.442	14.9714	14.0351
TCGA-E2-A1LA	14.7198	8.46681	10.7424	12.5262	13.9633	13.6093	14.7869	14.8897	13.4468	14.2223	7.83414	12.4593	13.9901	11.1035	13.8786	12.5026	12.9404	14.0079	7.9925	8.04962	13.0851	14.8781	6.81161	14.0328	14.3582	13.2649	14.794	14.4795	12.0602	12.6119	11.6838	14.9827	14.5457	9.92039	13.0862	13.6229	14.5852	15.1686	13.4929	14.7877	15.1041	14.0152	15.5692	14.6001	14.7713	15.2843	14.5717	14.8543	14.4644
TCGA-LL-A5YO	14.5875	6.86336	10.1438	11.5701	13.7455	12.5138	14.8704	14.6365	12.816	14.1689	6.99778	12.1222	13.4733	9.73253	13.7792	12.9192	12.188	13.5806	6.43698	7.72441	13.0067	14.8532	5.73771	13.9446	13.9044	12.9038	14.6613	14.3307	11.7236	12.3121	12.3902	15.0571	14.3818	9.17418	12.7862	13.5486	14.5001	15.1905	13.1342	14.6492	15.2485	13.787	15.9989	14.4535	14.6492	15.3461	14.4067	14.7183	14.1908
TCGA-BH-A0E7	14.421	8.00503	12.3887	12.2887	13.6173	13.1645	14.8879	14.9856	13.6503	14.4388	9.79181	12.8503	14.3836	11.7729	13.8557	13.2468	13.0741	14.2025	10.0526	9.14156	13.3274	14.4236	9.08557	13.8889	14.4159	13.5268	14.6944	14.7791	12.2831	13.4357	12.5299	15.1325	14.6435	10.1881	13.0042	13.3865	14.2238	14.8376	13.6592	14.6097	14.8876	14.5649	15.3974	14.5997	14.5176	15.1029	14.4503	14.866	14.1918
TCGA-BH-A18F	14.4654	6.86552	11.5603	12.2184	13.9757	13.1533	14.8391	14.846	13.5452	14.1655	9.13259	12.4633	14.2819	11.198	13.5517	12.595	12.9887	13.8961	9.13061	8.72173	13.1731	14.5261	8.31898	13.945	14.1959	13.1737	14.5999	14.4677	12.2508	12.9142	12.1243	14.9495	14.5176	10.5225	12.846	14.0273	14.2955	14.9566	13.4526	14.6406	15.0061	14.2768	15.3402	14.5581	14.3741	15.1329	14.5696	14.8689	14.2676
TCGA-E2-A1B4	14.8047	8.45759	11.893	12.5128	13.9154	13.7728	14.8805	14.8977	13.4342	14.4547	9.33891	12.6879	14.1684	11.854	13.9239	13.0338	13.1061	13.9973	9.60417	9.09606	13.2792	14.5625	7.78557	13.979	14.8052	13.6104	14.7468	14.8352	12.104	13.0978	12.1615	15.1694	14.6438	10.2265	13.2982	13.358	14.5232	14.9978	13.6694	14.5906	15.1634	14.4916	15.3169	14.6231	14.7749	15.2318	14.6254	15.0209	14.4745
TCGA-E2-A14R	14.5431	8.20616	10.0706	11.8735	14.5076	13.0618	14.7493	14.5219	13.5199	13.9692	7.30738	12.6497	14.0306	9.53704	14.2746	13.0968	12.8957	13.7135	6.09329	7.71103	12.9582	15.0378	4.75179	13.892	14.2818	13.1332	14.6493	14.8514	11.7636	12.9333	12.3016	15.1533	14.5255	9.5881	13.1595	13.2715	14.4788	14.9254	13.1768	14.78	15.1717	13.8502	15.8425	14.1463	14.7468	14.9936	14.1743	15.1457	14.5194
TCGA-A8-A09M	14.6471	9.29027	11.0054	12.5241	13.7026	13.3853	14.8262	14.691	13.4099	14.4502	8.67269	12.5923	13.6698	11.2453	13.5784	13.0369	12.9488	14.1859	8.44699	8.37	13.0872	14.7224	6.63901	13.8846	14.1766	13.4258	14.7232	14.6722	12.2444	12.958	12.1788	15.1633	14.4957	9.76165	13.2726	13.8495	14.4472	14.974	13.5372	14.6977	15.0583	14.3361	15.5526	14.5852	14.6447	15.2187	14.4608	14.9403	14.3211
TCGA-AR-A24W	14.5854	7.32668	12.35	12.2291	14.3587	13.4678	14.8061	14.9187	13.5482	14.3936	9.20482	12.6144	14.0307	11.2823	13.47	12.8478	12.7589	14.2717	9.37905	8.61112	13.342	14.5738	9.00989	13.7958	14.1604	13.3127	14.6209	14.7523	12.3733	13.1374	12.0229	14.8828	14.5338	10.34	12.8797	13.8261	14.3927	14.9645	13.7312	14.8156	14.9173	14.4999	15.5323	14.5986	14.6991	15.1385	14.5088	14.7832	14.3842
TCGA-BH-A0BO	14.7273	7.6241	11.5289	12.2524	14.3174	13.3112	14.7386	14.9027	13.6646	14.1491	8.42526	12.3994	14.1692	11.1298	13.5582	12.6527	12.7782	14.0686	8.85711	9.16794	13.3165	14.5711	8.78164	13.9566	14.29	13.3942	14.6778	14.8709	12.2386	12.7362	11.7995	14.8363	14.6105	10.4991	12.9898	13.7774	14.4655	15.0169	14.015	14.7441	14.9386	14.1537	15.3229	14.6491	14.728	15.191	14.681	14.7027	14.538
TCGA-BH-A0DK	14.7165	7.92712	10.7929	12.4192	13.8771	13.078	14.8082	14.8861	13.3612	14.0917	7.7252	12.3394	13.9271	10.4694	13.5001	12.5259	12.7186	14.2602	7.57297	7.77542	13.0905	14.7242	6.67752	13.9916	14.3183	13.2362	14.7791	14.5367	12.1228	12.5846	11.5236	14.9421	14.537	9.80734	12.9829	13.9518	14.5597	15.0551	13.7223	14.7707	14.9621	14.0993	15.5564	14.6022	14.6691	15.2292	14.5156	14.8196	14.3776
TCGA-A2-A4S0	14.5428	8.89575	11.904	12.4981	13.3101	13.0679	14.8107	14.6402	13.5139	14.4299	9.1646	12.7485	13.8013	11.9421	13.6095	12.7885	13.1079	14.2252	9.495	9.24756	13.2656	14.5521	8.17486	13.6393	14.5208	13.2817	14.5513	14.7452	12.2972	12.874	11.7361	15.0621	14.657	10.0131	13.1573	13.2811	14.4525	14.9625	13.587	14.5678	14.9185	14.2341	15.6121	14.5524	14.7721	15.2419	14.7432	14.7377	14.6464
TCGA-A2-A4RW	14.5184	7.11482	11.5138	11.9003	13.9754	12.8691	14.6292	14.6882	13.3466	14.1957	9.13001	11.9246	13.9519	11.2615	13.1976	12.4948	12.6478	13.9285	8.65843	8.57407	13.0692	14.4578	7.49326	13.921	14.0614	13.2407	14.7233	14.5066	12.1825	12.8688	11.9906	14.9883	14.4987	10.1215	12.5716	13.5943	14.3933	14.9996	13.5756	14.4723	15.0275	14.1529	15.4777	14.549	14.6974	15.1192	14.5038	14.8518	14.4158
TCGA-AC-A4ZE	14.4943	9.0747	11.9334	12.5945	13.5011	12.7343	14.7827	14.8072	13.3992	14.1739	9.09624	12.4108	13.9788	11.6242	13.4787	12.8648	13.1407	13.6995	9.27589	9.11077	13.0551	14.5614	7.89465	13.9294	14.3445	13.2988	14.6558	14.5704	12.3596	13.2185	11.6673	15.0109	14.4167	10.2799	12.8953	13.5821	14.3368	14.8984	13.5778	14.5848	15.0909	14.2826	15.3978	14.4848	14.5297	15.152	14.5452	15.0678	14.4382
TCGA-AN-A0FZ	14.6933	9.0326	11.5755	12.4477	14.0277	13.9467	14.8448	14.6984	13.7157	14.5651	9.33198	13.0315	14.2271	11.231	13.574	12.8213	13.2064	14.4718	8.59243	9.15446	13.4195	14.5668	8.11866	13.9633	14.3257	13.5967	14.7821	14.9436	12.1288	12.8695	12.3704	15.247	14.7215	10.1413	13.3851	13.6434	14.3881	14.9097	13.7922	14.6149	14.8742	14.7314	15.3059	14.6717	14.558	15.0556	14.5396	14.9183	14.2986
TCGA-E9-A22E	14.9226	7.526	11.8003	12.5536	14.6284	14.0883	14.8634	14.7846	13.4423	14.4036	9.18579	12.4271	14.3298	11.3674	13.7229	12.292	12.9405	14.5856	8.29248	8.86049	13.2871	14.6946	8.48045	14.019	14.5228	13.4533	14.7892	14.6958	12.2403	12.7384	12.2193	15.1318	14.8013	11.1123	13.4518	13.588	14.6271	15.2338	13.7197	14.7843	15.1619	14.4871	15.4262	14.8727	14.6721	15.3321	14.5383	14.8605	14.3379
TCGA-A8-A0A7	14.6109	6.69064	11.3387	12.2045	13.8125	12.52	14.8143	14.7456	13.2375	14.3505	7.50572	12.1894	14.0214	10.66	13.473	12.9203	12.3512	14.1801	7.41056	7.61616	13.1047	14.7503	8.08049	13.8643	13.9114	13.2326	14.71	14.6009	12.2082	12.8896	12.5628	15.0251	14.4934	9.65521	12.9467	14.1875	14.4438	15.1423	13.5362	14.7333	15.0381	14.248	15.6987	14.5617	14.5013	15.3098	14.3861	14.5221	14.2306
TCGA-BH-A0E0	14.7835	7.99123	11.1991	12.5755	14.3254	13.9152	14.6452	14.4771	13.6689	14.2501	8.14841	12.7598	13.9153	10.1817	14.1939	12.8788	12.9851	13.6433	7.88244	7.69514	13.1073	14.9303	5.31413	13.901	14.1459	13.469	14.4246	14.7573	11.728	12.3572	11.723	15.2502	14.4412	10.3501	13.077	12.9815	14.5013	14.8415	13.3894	14.788	15.0581	14.2285	15.4069	14.2245	14.6615	14.8648	14.288	15.3022	14.1942
TCGA-BH-A0BZ	14.5772	8.53124	11.15	12.4606	14.0389	13.6085	14.6664	14.6434	13.4599	14.0652	8.07397	12.2145	13.9124	10.8717	13.4668	12.7008	12.7895	14.1334	7.9321	8.20788	13.117	14.6685	7.3577	13.9974	14.201	13.1454	14.684	14.5083	12.2169	13.0494	12.0732	15.0016	14.5448	10.2853	13.3601	13.8102	14.3556	14.9506	13.5532	14.6126	15.0476	14.2454	15.5314	14.6285	14.496	15.2245	14.4381	14.7634	14.4708
TCGA-A2-A0CT	14.4289	9.04401	11.8174	12.6785	13.7075	13.6247	14.8678	14.9023	13.5032	14.3603	8.48324	12.6163	14.0442	11.4556	13.8371	12.8966	13.2186	14.0216	9.32688	7.93849	13.1997	14.687	7.89386	13.7116	14.3634	13.4459	14.671	14.8069	12.2027	13.2055	12.3132	15.0718	14.5957	10.1712	13.2655	13.4971	14.4181	14.7858	13.4052	14.7137	15.0238	14.5125	15.574	14.5519	14.5681	15.081	14.5025	14.8413	14.5492
TCGA-A2-A1G1	14.5261	6.79204	10.4323	12.0405	14.6155	13.0069	14.7425	14.8412	13.7983	14.1475	7.17068	12.6558	14.1972	9.77359	13.7837	12.5344	12.7624	13.9222	7.20096	8.32746	13.2439	14.8983	5.61185	13.8533	14.0863	13.4091	14.5598	14.914	12.1528	12.7386	12.6394	14.9764	14.6975	10.3109	13.4688	13.1714	14.3287	14.9663	13.8814	15.0638	14.9478	14.1882	15.383	14.4374	14.7208	15.0975	14.4709	14.9495	14.6718
TCGA-A8-A07L	14.6149	9.47841	11.3471	13.1183	13.5536	13.4179	14.8249	14.9123	13.7748	14.0025	8.7656	12.5416	13.981	11.0145	13.7343	12.5559	13.1435	13.9914	8.83604	8.45661	13.1783	14.6304	7.04306	13.9199	14.3216	13.3524	14.4836	14.6563	12.3476	13.186	11.7497	15.0068	14.662	10.5556	13.2163	13.0299	14.2348	14.8012	13.375	14.7403	14.9872	14.1556	15.3449	14.5014	14.6113	15.0013	14.5182	15.0932	14.3197
TCGA-AR-A2LN	14.5271	6.77994	11.9764	12.1207	13.9571	12.445	14.7093	14.8591	13.3588	14.3175	8.61548	12.0389	13.8333	11.0379	13.1116	12.2982	12.7309	14.2311	8.60344	9.15622	13.1541	14.5333	8.18307	13.875	14.1671	13.0363	14.6394	14.8398	12.3529	12.4879	11.1602	14.791	14.5084	10.1103	12.5769	14.0325	14.396	14.9963	13.8159	14.6455	15.0349	14.1556	15.3234	14.5876	14.5679	15.2597	14.634	14.7095	14.3565
TCGA-AR-A1AI	14.4068	6.77581	9.93506	11.7435	14.3246	12.8272	14.702	14.787	13.7594	13.8823	7.09656	12.0997	13.712	9.00547	13.8021	12.5771	12.4298	13.5344	5.97016	8.00913	12.9046	14.9474	3.70738	13.7584	13.4943	13.161	14.5169	14.7624	11.9083	12.6821	12.5223	14.8951	14.4204	9.8446	12.7578	13.1896	14.283	14.8291	13.4793	14.9041	14.9215	13.8938	15.5441	14.1272	14.5302	14.9314	14.1041	14.8008	14.2959
TCGA-AR-A2LK	14.2753	7.99845	11.4736	12.3833	13.7017	13.4081	14.8659	14.7108	13.4354	14.2289	8.3209	12.5883	14.0343	11.2991	13.412	12.8055	13.028	13.8969	9.26844	9.29719	13.266	14.658	7.27313	13.7451	14.041	13.4472	14.5952	14.6203	12.2426	12.9201	12.1358	15.0037	14.4152	9.98501	13.0823	13.2464	14.2085	14.905	13.3495	14.7664	14.8942	14.5743	15.5584	14.4863	14.3169	15.1628	14.5219	14.8576	14.3853
TCGA-BH-A0H5	14.4171	5.82169	10.7462	11.554	13.3062	12.2565	14.7909	14.9569	12.8976	14.0947	6.56272	11.8775	13.5069	10.2357	13.2072	12.6423	12.2574	13.9563	7.48784	7.8819	12.8131	14.7612	6.60237	13.8028	13.879	12.8617	14.6979	14.4535	11.986	12.5277	11.8614	14.7503	14.4259	9.12793	12.4358	14.0883	14.4105	15.244	13.4448	14.7959	15.1835	13.925	15.772	14.5191	14.6107	15.4716	14.527	14.4549	14.2041
TCGA-AN-A0AK	14.5016	9.69112	10.3649	12.2474	13.9822	13.9536	14.7339	14.8335	13.5875	14.2564	7.89753	12.3599	13.9022	10.5704	13.8269	13.0501	13.1142	13.8791	8.57594	7.83223	13.2429	14.7386	4.59059	13.7775	14.342	13.6207	14.4973	14.5496	11.9289	13.4748	12.1264	15.1961	14.534	10.0225	13.1705	13.8336	14.339	14.7873	13.4646	14.6046	15.0839	13.7877	15.4539	14.3563	14.4789	14.9589	14.464	14.9305	14.3171
TCGA-A8-A07R	14.9298	8.43317	10.4153	12.8669	14.7054	14.212	14.8644	14.6852	13.7631	13.9565	8.67098	13.0016	13.9688	9.8389	14.4152	12.8324	13.5319	13.7353	7.43751	8.71716	13.1499	14.9004	5.39577	13.951	14.3871	13.7733	14.5356	14.7201	11.8327	12.8131	12.5445	15.0034	14.7202	10.2733	13.2938	12.9581	14.489	14.7266	13.6121	14.8239	15.22	14.3125	15.329	14.4191	14.6227	14.9156	14.4325	15.0799	14.4018
TCGA-A8-A08S	14.4709	8.30313	11.2101	12.4935	13.6652	13.6024	14.8538	14.7734	13.6843	14.1939	8.303	12.8757	14.1577	11.2311	13.7037	13.0018	12.9411	14.1688	9.19029	8.59801	13.227	14.6273	7.42794	13.8801	14.2988	13.5929	14.7367	14.6911	12.1063	12.7939	12.3	15.1303	14.5349	9.73751	13.149	13.4221	14.2873	14.9234	13.5904	14.6943	14.9138	14.6769	15.3059	14.6487	14.4669	15.2609	14.4476	14.8854	14.3895
TCGA-AO-A03T	14.9824	9.64362	11.4394	12.8909	14.1915	13.8509	14.8768	14.6688	13.2087	14.544	9.07006	13.1727	14.2353	11.6033	14.1259	13.3308	13.2649	14.2283	8.33774	8.0549	13.1765	14.9591	8.09264	14.0846	14.6971	13.7262	14.7992	14.6433	12.3865	13.2867	12.3247	15.3018	14.6241	10.0921	13.7495	13.5446	14.8466	15.1085	13.7603	14.8464	14.9623	14.7375	15.1948	14.6874	15.1361	15.2202	14.6291	15.3498	14.7942
TCGA-AC-A2FF	14.5962	5.77653	11.6742	12.1479	13.7524	12.3928	14.7937	14.9128	13.2411	14.3176	8.40889	12.1467	13.749	10.7121	13.2218	12.3739	12.641	14.0243	8.23104	8.45403	13.0689	14.6495	7.82019	13.7967	14.0298	13.0739	14.6258	14.7435	12.2152	12.6093	11.4841	14.869	14.5798	10.0337	12.6439	14.0238	14.4314	15.1277	13.6711	14.7634	15.1103	14.2397	15.3703	14.5137	14.6164	15.3006	14.5339	14.6077	14.1541
TCGA-A2-A3XX	14.4481	7.66283	10.6745	11.8071	14.9681	13.2032	14.7926	14.4966	13.5802	14.2894	7.80759	12.3125	13.6639	9.99033	13.6935	12.5822	12.9169	13.8487	6.96939	8.42679	13.1441	14.8791	4.84414	13.9523	13.8824	13.1678	14.4526	14.7592	11.7072	12.6431	12.2982	15.0309	14.444	9.99805	12.769	13.1719	14.5141	14.8681	13.3262	14.6279	14.912	13.7365	15.5326	14.3228	14.6725	14.981	14.2293	15.2437	14.2402
TCGA-A2-A0EX	14.7894	7.58669	12.0173	12.5457	14.0767	13.5356	14.8441	14.9614	13.5556	14.458	9.18073	12.5069	14.1977	11.1608	13.6547	12.6671	12.946	14.1499	8.86986	8.15017	13.1726	14.6399	7.81438	13.959	14.4991	13.5026	14.716	14.6818	12.1318	12.9924	11.9113	15.0872	14.6617	10.3651	13.1341	13.8	14.6306	15.0295	13.8583	14.7271	15.1162	14.4714	15.249	14.568	14.7741	15.2275	14.5317	14.8606	14.346
TCGA-AN-A0FN	14.7576	6.29374	11.4847	12.0705	13.9183	13.1342	14.8007	14.9838	13.2715	14.1918	7.92346	11.9786	14.0581	10.9122	13.3107	12.0707	12.5106	14.3101	8.00219	8.30622	13.1686	14.7284	8.26812	13.9732	14.2835	13.098	14.7455	14.6235	12.2092	12.6728	11.927	14.8291	14.6737	10.4731	12.8985	13.8543	14.5342	15.2506	13.7288	14.8895	15.152	14.1646	15.3685	14.7133	14.6398	15.4172	14.6108	14.6453	14.3342
TCGA-AR-A1AW	14.2103	5.36337	10.5114	11.3629	12.909	11.7102	14.7361	14.8406	12.7728	13.8172	6.11872	11.5474	13.16	9.55206	12.7408	12.4289	11.8933	13.7043	6.79452	7.23413	12.7123	14.8941	5.33245	13.5797	13.3658	12.6638	14.5115	14.497	11.9159	12.3834	11.4967	14.601	14.2913	8.61889	12.2208	13.4262	14.1163	15.1637	13.0822	14.8608	15.1568	13.7138	15.971	14.3039	14.4092	15.4102	14.2477	14.5745	14.2463
TCGA-E2-A574	15.1565	10.1482	10.772	12.4759	15.5561	14.7919	15.0199	14.4566	13.6806	14.3752	8.65867	13.2614	13.8661	10.6894	14.7553	13.2399	13.7209	14.0027	7.27548	8.6956	13.4882	15.0332	4.89607	14.0157	14.5772	13.9559	14.4699	15.0709	11.9046	12.5541	12.448	15.2679	14.8786	10.7891	14.0761	12.3262	14.8837	14.9925	13.5849	14.907	15.2136	14.2952	14.9528	14.4445	15.1508	14.8916	14.4771	15.6929	14.5137
TCGA-BH-A0H0	14.2608	8.71626	11.7573	12.4384	13.7188	13.008	14.8257	14.7252	13.4817	14.1944	9.44538	12.8845	14.0897	11.1784	13.8793	13.3363	13.2018	13.5192	9.25257	9.09349	13.1625	14.5697	7.70519	13.8392	14.321	13.4894	14.5492	14.7306	12.3019	13.3437	12.3477	15.1343	14.3537	10.4165	12.9631	13.3565	14.2628	14.6879	13.4666	14.5672	15.0354	14.1313	15.2566	14.2675	14.5856	15.0071	14.23	15.0452	14.2231
TCGA-D8-A1JA	14.5675	7.09267	11.5793	12.3521	14.1402	14.1098	14.7529	14.9773	14.241	14.2478	8.84951	12.7755	14.4694	10.7829	13.7323	12.6432	12.8965	14.1602	9.30645	8.14724	13.2558	14.5249	8.12467	13.7622	14.4095	13.5419	14.7338	15.0265	12.1297	13.3116	12.8335	15.145	14.5741	10.497	13.2026	13.6362	14.0835	14.8978	13.8992	14.8244	15.0386	14.4512	15.1629	14.7558	14.4979	15.1375	14.4396	14.6108	14.055
TCGA-OL-A5D8	14.4373	7.85257	11.0122	12.2451	13.3163	12.6268	14.7462	14.6494	13.1418	14.4148	8.72029	12.3462	13.8657	11.0192	13.1934	12.4001	12.8845	13.9226	8.87034	8.29205	13.0958	14.551	6.65954	13.7289	14.2674	13.2064	14.6034	14.4521	12.0562	12.4916	11.2129	14.9892	14.3428	9.69549	12.6937	13.3662	14.3994	14.9839	13.2997	14.5236	14.9476	14.1474	15.6122	14.3804	14.5104	15.2112	14.4831	14.9525	14.6962
TCGA-D8-A1JE	14.5104	7.22866	11.7335	12.3497	13.7857	13.7783	14.8439	15.0554	13.7424	14.2171	9.28253	12.6796	14.0938	11.3969	13.6438	12.761	13.078	14.1642	9.20865	8.74757	13.2299	14.5179	8.574	13.8253	14.3437	13.5077	14.7782	14.8169	12.2802	13.0822	12.3598	14.9311	14.7033	10.5236	13.1908	12.918	14.3082	15.2138	13.7508	14.9172	15.0958	14.5274	15.1079	14.7192	14.5764	15.3706	14.5947	14.7452	14.1789
TCGA-AR-A0U4	14.6144	7.85103	9.63045	11.8487	14.2275	12.6579	14.7881	14.7251	13.6195	13.8605	6.87362	12.279	13.7133	9.88557	13.8058	12.5727	12.6049	13.7822	6.31523	8.66955	13.0387	14.9292	4.9725	13.8029	13.5313	13.0936	14.6053	14.7976	11.9183	12.1724	12.3133	14.9059	14.4496	10.0473	12.6757	12.9255	14.4288	14.7869	13.6284	14.8478	14.934	14.0011	15.8714	14.1759	14.5513	15.0758	14.3014	14.5342	14.2944
TCGA-A8-A0A9	14.5492	8.66749	11.2471	12.4003	13.5738	13.1685	14.8595	14.6797	13.2273	14.2167	8.45709	12.3355	13.8359	10.8476	13.6363	12.5348	12.7821	14.0786	8.40066	9.03205	13.2923	14.6391	7.3017	13.8313	14.3925	13.444	14.6013	14.6016	12.1881	12.7558	12.0522	15.0232	14.4705	9.96425	13.2564	13.5004	14.389	14.7984	13.686	14.6264	14.9841	14.2397	15.5156	14.5449	14.5994	15.0518	14.6606	14.9993	14.6508
TCGA-AR-A5QN	14.6472	8.14192	11.6034	12.3368	14.1924	13.3523	14.8678	14.6856	13.4558	14.2699	8.69753	12.4554	13.7199	11.213	13.6218	12.8438	12.9826	14.1421	9.0774	8.49912	13.301	14.5604	8.19827	13.9672	14.234	13.2351	14.6369	14.7342	12.1317	12.724	11.441	14.9658	14.4888	9.97709	13.0803	13.7215	14.453	15.0336	13.4483	14.5747	15.057	14.1389	15.5152	14.594	14.5906	15.1723	14.53	14.991	14.4253
TCGA-A2-A4S3	14.7411	8.22368	11.0319	12.4816	13.7362	13.3074	14.8282	14.7803	13.6606	14.1376	7.52812	12.7467	13.9403	10.9296	13.6981	13.1025	12.9786	13.8763	8.24533	8.02007	13.3966	14.6751	6.8964	13.9221	14.1328	13.6179	14.58	14.7114	12.1015	13.1597	12.5405	15.1269	14.3656	9.55205	13.2035	13.4278	14.4076	15.0419	13.3187	14.6797	14.9116	14.1125	15.6208	14.4609	14.5998	15.0886	14.3779	14.9161	14.6772
TCGA-A8-A07G	14.6956	7.4376	11.9646	12.5856	13.9635	13.7012	14.7851	14.7691	13.5797	14.3423	9.37782	12.6732	14.1385	11.4632	13.5166	12.657	12.7432	14.567	9.35796	9.00458	13.3474	14.5382	7.97416	13.8816	14.23	13.5589	14.688	14.7006	12.3951	13.1366	12.2159	15.1113	14.5569	10.5516	13.1527	13.553	14.4167	14.8741	13.8938	14.7182	14.9449	14.7202	15.4121	14.6857	14.53	15.1443	14.5571	14.692	14.4665
TCGA-A8-A06N	14.1684	8.8125	11.7515	12.3091	13.223	12.9313	14.7984	14.7198	13.2746	14.3717	9.23607	12.8801	13.7749	11.3068	13.6048	13.4624	13.2243	13.8582	9.729	9.02139	13.0983	14.5375	7.89472	13.616	14.1331	13.473	14.5888	14.7523	12.3399	13.3849	12.136	15.0023	14.372	9.24896	13.0587	13.3478	14.1426	14.5268	13.3882	14.5896	14.9139	14.5674	15.6939	14.369	14.5518	15.122	14.2687	14.8289	14.2647
TCGA-E2-A1L8	14.5692	6.94825	11.8507	12.1553	13.9607	13.9601	14.8569	15.0232	13.4537	14.4482	8.87157	12.8633	14.2868	11.5586	13.8025	13.1447	12.9087	14.2455	9.64556	8.60785	13.2129	14.5882	8.5361	13.8995	14.5785	13.6039	14.7234	14.7471	12.2199	12.8815	12.5898	15.0368	14.471	10.4994	13.0915	13.3669	14.3962	15.1459	13.5298	14.8128	14.9783	14.4693	15.2019	14.7098	14.6693	15.2686	14.4236	15.0658	14.1931
TCGA-5L-AAT0	14.6187	7.33092	11.3224	12.3872	13.6864	12.645	14.7412	14.8307	13.1684	14.2092	8.64602	12.0521	13.7961	11.126	13.436	12.4546	12.7008	14.0087	8.3805	8.5486	13.0096	14.6162	7.03664	13.9601	14.2788	13.203	14.6987	14.6237	12.0388	12.7004	11.6903	14.9641	14.5277	10.002	12.7437	13.6615	14.5562	15.0411	13.599	14.6151	15.1706	14.2064	15.4066	14.5298	14.7241	15.2424	14.6002	14.7905	14.502
TCGA-A2-A0T2	14.8438	7.59945	11.3915	12.5685	14.5901	13.7322	14.8051	14.4794	13.6385	14.3897	9.06309	12.7108	14.3935	10.5515	14.3225	12.7029	12.8514	13.751	7.31875	7.49093	13.2363	14.8036	6.28895	14.0633	14.5234	13.4341	14.6493	14.8121	11.9219	13.025	13.0013	15.284	14.6753	10.8662	13.1825	13.3434	14.7633	14.8929	13.7783	14.6663	15.0899	14.2592	15.2538	14.4707	14.8126	14.9457	14.4376	15.1295	14.3903
TCGA-A7-A4SA	14.7457	8.28434	11.2627	12.2407	13.7657	12.4189	14.7496	14.5823	13.2339	14.3678	8.29736	12.2067	13.5907	11.0997	13.2826	12.6214	12.6623	14.0641	7.64041	8.57349	13.0962	14.6287	6.86283	13.8543	13.8167	13.3014	14.7389	14.8049	12.1676	12.3561	11.8074	15.0794	14.4539	9.835	13.0658	13.5192	14.4993	15.0324	13.6387	14.6698	14.991	14.3232	15.3606	14.5491	14.6209	15.2324	14.593	14.7546	14.2341
TCGA-A7-A3J0	14.5099	8.60516	11.6005	12.3336	13.1442	12.9739	14.7582	14.7263	13.6526	14.0117	8.39122	12.5238	13.9039	11.4335	13.6338	12.9866	13.1903	14.3625	9.18634	8.93204	13.1139	14.7239	7.37178	13.6917	14.3357	13.0895	14.5103	14.609	12.3937	12.9022	11.7955	14.9727	14.6169	9.36945	13.0972	13.2574	14.3898	14.9021	13.3828	14.6707	14.8733	14.2386	15.7457	14.5221	14.7968	15.1346	14.6381	14.5657	14.7224
TCGA-BH-A1EX	14.4849	6.46732	11.7631	11.8433	14.4168	13.277	14.7054	14.6614	13.7344	14.5026	8.44919	12.6058	14.0533	11.5044	13.5596	12.9468	12.533	14.3605	9.18334	8.84878	13.3795	14.6166	9.03104	13.9465	14.2716	13.4202	14.701	14.9109	12.3118	13.2023	12.4131	15.1655	14.4851	10.2573	13.2901	13.7955	14.2519	15.0531	13.5471	14.655	14.9507	14.5437	15.3779	14.6944	14.5911	15.098	14.5229	14.7176	14.4552
TCGA-EW-A6SB	14.9386	7.34428	9.65091	11.7708	14.2143	13.3965	14.8828	14.6155	13.2346	14.0207	6.68487	12.5128	13.8288	9.69756	14.2104	13.0144	12.7363	13.5994	6.21651	7.27521	12.8995	15.148	4.35873	14.0074	14.0683	13.296	14.5154	14.3974	11.5781	12.1075	12.3028	15.0481	14.2879	9.76593	12.8823	13.3953	14.6858	15.0753	13.2145	14.8455	15.1225	13.9825	15.8603	14.174	14.8519	15.0928	14.3167	15.1432	14.3894
TCGA-GM-A2DD	14.896	7.12081	10.7047	12.195	14.2981	13.4606	14.8338	14.7143	13.2518	14.3666	8.07492	12.4632	14.189	10.5423	13.7373	12.8268	12.5051	13.9375	7.12802	7.24964	13.2204	14.7958	7.13785	14.0285	14.4685	13.3874	14.6957	14.6188	11.9018	12.7303	12.3981	15.1689	14.5273	10.1496	13.1587	13.5941	14.7078	15.3073	13.6619	14.7108	15.1663	14.1132	15.5039	14.6078	14.7763	15.2724	14.5067	14.7849	14.2819
TCGA-A8-A07B	14.5731	8.08405	11.7086	12.382	13.4312	12.6991	14.7281	14.948	13.8288	14.0565	8.51643	12.7672	14.4562	10.1769	13.6645	13.001	12.7457	13.8486	8.64818	7.71528	13.2407	14.7205	7.25628	13.974	14.4004	13.7607	14.6114	14.8223	12.3124	13.5246	12.492	15.1856	14.5031	9.64799	13.3543	12.6741	14.3209	14.7283	13.7416	14.741	14.8485	14.3022	15.0736	14.3893	14.5744	14.9693	14.2953	15.1677	14.2217
TCGA-A7-A0CE	14.6985	8.83497	10.8121	12.7074	14.6197	13.4752	14.8448	14.698	13.8247	14.026	8.88925	12.7358	13.737	9.82356	14.2584	12.7941	12.9398	13.8091	7.17098	9.00719	13.3707	14.9031	6.311	13.8195	14.2052	13.4364	14.4287	14.9356	12.1133	12.6421	11.6822	15.1139	14.659	10.6686	13.2212	13.1893	14.4224	14.7764	13.3937	14.6971	14.9485	13.8037	15.4088	14.2612	14.7904	14.8433	14.5141	15.1616	14.1045
TCGA-AO-A12D	14.5731	6.76602	11.0754	12.1197	14.1373	13.4473	14.782	14.728	13.5276	14.2036	7.82642	12.593	14.2869	10.3438	13.5645	12.8922	12.2351	13.9121	7.93473	7.46229	13.1679	14.7631	7.12132	14.0188	14.3715	13.3691	14.7144	14.61	12.016	13.1866	12.4414	15.0898	14.351	10.1874	12.9079	13.9956	14.5127	14.9945	13.7239	14.7059	15.0222	14.2555	15.5327	14.5934	14.7417	15.2486	14.5031	14.8915	14.3527
TCGA-AR-A0U2	14.037	7.94817	10.4848	12.1539	12.7515	12.0079	14.676	14.6772	13.2207	14.2863	8.31528	12.2623	13.4432	10.3526	12.866	12.2053	13.2774	14.021	8.57453	8.49055	12.9085	14.6758	5.27758	13.3051	13.6545	12.6865	14.3109	14.2851	12.0601	12.8226	11.478	15.0629	14.3988	9.42232	12.4755	13.0791	13.8977	14.7694	13.0912	14.7167	14.8416	13.5404	15.5225	14.2851	14.2182	15.0408	14.2303	14.6012	13.8623
TCGA-A8-A06X	14.5399	8.66273	10.6852	12.1813	13.8176	13.421	14.7404	14.7274	13.3669	14.0696	8.01219	12.6135	13.6686	10.3551	13.661	12.5699	12.8455	14.2224	8.00172	8.01445	13.1836	14.6195	5.75045	13.7968	14.2471	13.1536	14.5996	14.5552	11.8527	12.6928	11.1464	15.1889	14.4434	9.47644	12.8967	13.7024	14.3702	15.0002	13.4567	14.7002	14.9195	14.0582	15.7664	14.4186	14.5745	15.0012	14.3173	14.9319	14.2457
TCGA-D8-A1JC	14.4734	9.19684	11.2196	12.7213	14.0689	13.0087	14.8236	14.6346	13.4865	14.2192	9.06185	12.4959	13.918	10.8573	13.3714	12.8518	12.8633	14.4516	8.68446	8.78645	13.2548	14.5395	7.47325	13.8599	13.7586	13.3456	14.6279	14.6774	12.2888	12.8746	11.8615	15.0716	14.5112	10.2197	13.0003	13.801	14.127	14.9796	13.618	14.6586	14.8922	14.2937	15.3792	14.5642	14.3113	15.1407	14.2967	14.7592	14.1763
TCGA-OL-A66J	14.8018	8.74388	11.6107	12.4809	14.1959	13.2493	14.8526	14.9007	13.3378	14.5757	8.69964	12.4302	13.839	11.4379	13.6689	12.6235	13.0705	14.0814	8.683	8.91806	13.2998	14.59	8.00574	13.9909	14.5873	13.5034	14.7164	14.9025	12.1717	12.5499	11.4673	14.9952	14.7642	10.2934	13.2235	13.5745	14.6453	15.1549	13.7003	14.6759	15.2016	14.1804	15.271	14.7032	14.857	15.2778	14.7388	15.0778	14.5064
TCGA-A2-A0EU	14.684	9.22979	12.0237	12.6178	14.0009	13.1991	14.8561	14.8037	13.4373	14.3847	9.11839	12.7682	14.1958	11.3342	13.6975	13.1018	13.1596	14.2817	9.58305	8.89243	13.3639	14.5403	8.71136	13.8164	14.3557	13.6418	14.6459	14.7069	12.3978	13.1789	12.368	15.128	14.6696	10.0524	13.43	13.4955	14.3029	15.0622	13.4799	14.7445	14.88	14.4643	15.7107	14.5823	14.5651	15.0575	14.5155	14.7896	14.4977
TCGA-BH-A8FY	14.6968	9.34661	11.7087	12.8035	13.6304	13.743	14.9786	14.7297	13.2138	14.4559	8.88373	12.839	13.9234	11.7096	14.0329	13.3412	13.1302	13.4898	9.29298	8.72787	13.3484	14.6199	7.22942	13.9573	14.8386	13.8218	14.7821	14.7415	12.2946	13.2091	12.4562	15.112	14.456	10.3457	13.4601	12.7228	14.6806	14.9913	13.6552	14.6757	15.2267	14.2738	15.3427	14.5356	14.9131	15.2732	14.6626	15.2662	14.5103
TCGA-AC-A3YI	14.8298	7.89424	11.2358	12.4475	14.5352	13.3394	14.7442	14.7961	13.5038	14.1818	8.36508	12.2864	13.9671	11.1441	13.6071	12.4132	12.7568	14.0489	8.21714	9.05183	13.2636	14.7095	7.90118	14.0934	14.288	13.3714	14.6298	14.8392	12.0314	12.5748	11.5318	14.8747	14.6517	10.3194	13.2381	13.7591	14.5786	15.0562	14.0113	14.7102	15.0196	14.195	15.2277	14.6281	14.8981	15.1522	14.6598	15.0106	14.8221
TCGA-D8-A1JG	14.1886	7.19485	10.6166	11.8541	13.9068	12.5809	14.6911	14.6897	13.5763	13.8711	7.84026	12.3728	14.3641	10.098	13.3423	12.9834	12.2244	14.0405	7.90985	7.2794	13.0943	14.6073	6.18563	13.7807	13.9259	13.0496	14.5582	14.644	12.0635	13.1732	12.3584	15.11	14.3213	9.6124	12.7025	14.0075	14.1006	14.8501	13.3536	14.6161	15.0242	13.8288	15.7682	14.4271	14.435	15.0853	14.3187	14.4402	13.9378
TCGA-EW-A1PA	14.5452	8.3817	11.5947	11.9548	13.9219	12.9882	14.7323	14.7823	13.4326	14.3598	8.57896	12.8035	14.5078	11.2884	13.3912	12.6811	12.9104	14.1265	8.66988	8.38725	13.0847	14.662	7.39215	13.9019	14.139	13.0752	14.6587	14.7502	12.4246	13.0255	11.7292	15.0946	14.5501	9.87259	13.2598	13.8267	14.2995	14.9814	13.585	14.723	15.0918	14.4949	15.5402	14.4513	14.5718	14.9913	14.3921	14.8124	14.3168
TCGA-LD-A74U	14.6938	7.42018	11.6532	12.34	13.9553	12.8627	14.7991	14.7124	13.378	14.2355	8.70282	12.1665	14.012	11.2715	13.5854	12.4941	12.719	13.817	8.20131	8.93968	13.1953	14.5407	7.90498	14.0205	14.3262	13.2499	14.7294	14.664	12.2353	12.8783	12.0227	14.9794	14.5651	10.3208	12.9035	13.7245	14.5187	15.0498	13.7254	14.5495	15.1532	14.2025	15.431	14.5561	14.6188	15.2261	14.6522	14.7014	14.5019
TCGA-E2-A576	14.6803	8.72967	11.4667	12.7087	13.5982	13.3388	14.8368	14.5487	13.2604	14.3345	8.35039	12.7743	13.8765	11.404	14.2512	13.0548	13.0295	13.7978	8.3834	7.55521	13.2312	14.877	6.92777	14.113	14.5221	13.5605	14.6491	14.5221	12.0048	12.5937	11.7837	15.2477	14.3545	9.71409	13.4712	13.4938	14.7012	14.9425	13.2375	14.5503	15.0493	14.4598	15.3242	14.3976	14.8287	15.0792	14.5015	15.3913	14.6736
TCGA-AO-A0JG	14.4773	7.23682	11.7119	12.0488	13.1782	12.5132	14.7266	14.8823	13.4668	14.2886	8.78094	12.247	13.7473	10.9246	13.1842	12.6145	12.6436	14.4473	8.83701	8.6946	13.1404	14.5003	7.56166	13.7217	14.0668	13.039	14.6223	14.5873	12.3525	13.0802	11.7727	14.9182	14.4387	9.60729	12.5597	13.6947	14.2621	14.8236	13.5551	14.6073	14.9293	14.0762	15.6446	14.5286	14.5115	15.1705	14.3229	14.6015	14.1195
TCGA-AR-A24M	14.5439	7.0751	11.3303	12.076	13.7489	13.4869	14.8317	15.0724	13.6532	14.1849	9.0614	12.6215	14.2151	11.0436	13.6459	12.6133	12.8144	14.2579	9.26162	8.74352	13.1958	14.4744	7.804	13.8465	14.345	13.451	14.7704	14.7786	12.2912	12.9977	11.9637	15.0048	14.6422	10.1674	12.8931	13.6395	14.1751	14.945	13.6367	14.7073	15.0617	14.4374	15.4049	14.5859	14.5173	15.2134	14.4845	14.7378	14.2076
TCGA-AN-A049	14.6483	7.76081	11.2781	12.3896	13.5924	13.5121	14.8622	14.6898	13.2709	14.3157	8.26005	12.7166	13.9391	11.2587	13.6468	12.9564	12.7911	14.1904	8.51742	8.67748	13.3425	14.598	7.39546	13.8798	14.4452	13.465	14.7736	14.3675	12.1434	12.8941	12.4895	15.1325	14.485	10.1914	13.1443	13.7978	14.4529	14.9287	13.4268	14.6767	14.8507	14.2512	15.7011	14.7061	14.5136	15.176	14.5325	14.9099	14.5046
TCGA-D8-A1Y1	14.6379	7.66775	11.5623	12.5463	13.9738	13.476	14.7998	14.7581	13.447	14.2066	9.05446	12.2815	14.1375	11.6284	13.8333	12.7366	12.9031	13.9433	8.98728	8.58901	13.2165	14.6492	8.30408	13.9311	14.2482	13.3848	14.6626	14.6857	12.358	12.8712	12.1985	15.1548	14.5697	10.7427	13.2662	12.7447	14.2866	15.0318	13.3478	14.638	15.0044	14.5746	15.4009	14.4872	14.4796	15.1418	14.4915	14.9122	14.5343
TCGA-EW-A1P8	14.6916	7.29214	10.0733	12.3357	14.0855	12.3551	14.6764	14.5964	13.4458	13.8689	8.30913	12.0184	13.7552	9.72139	13.8807	12.4797	12.6272	13.6011	6.6322	8.01656	12.9332	14.8662	4.71244	13.9485	13.8365	13.0728	14.4921	14.555	11.9184	12.4309	12.075	15.0526	14.4296	10.3094	12.7603	12.6645	14.5279	14.9062	13.3721	14.7236	15.1009	13.9705	15.3946	14.1991	14.6341	14.9152	14.3449	14.807	14.2691
TCGA-AO-A128	14.407	6.98149	9.44214	11.9613	13.6751	12.0797	14.754	14.6284	13.1189	13.5977	6.1573	11.8414	13.074	8.93111	13.4979	12.7058	12.0093	13.5095	5.39823	7.54436	12.8105	14.8934	4.57873	13.7918	13.6744	12.8949	14.553	14.6691	11.7281	12.1893	11.9658	14.7335	14.4009	9.56117	12.4568	12.824	14.4198	15.2474	13.52	14.8231	15.1649	13.76	15.9085	14.3182	14.4224	15.2485	14.3879	14.3681	14.4049
TCGA-BH-A0BW	14.4093	8.03943	10.1661	11.9588	14.5269	12.4661	14.8469	14.6468	14.1227	14.0507	7.4097	12.3281	14.1587	9.8581	13.6674	12.5275	12.7833	14.5867	7.05338	9.08407	13.264	14.7487	6.01237	13.8857	13.5734	13.0848	14.6551	14.6433	12.4168	12.628	12.6049	14.9176	14.4735	9.90201	12.7342	13.3031	14.2741	14.7224	13.8133	14.7446	14.9551	13.8328	15.5263	14.288	14.5468	15.1071	14.0939	14.2443	14.3241
TCGA-BH-A0HK	14.8665	8.77667	11.3563	12.6903	14.4884	14.2989	14.8652	14.815	13.5932	14.3256	9.12103	12.9949	14.0157	11.1074	13.9357	12.8852	13.3424	14.2023	8.5961	8.38691	13.2034	14.7108	7.48659	14.0005	14.4459	13.6552	14.7679	14.8041	12.0808	12.7067	11.5213	15.1065	14.5364	10.7504	13.3055	14.1508	14.5767	15.0292	13.8872	14.8288	15.0384	14.5543	15.2509	14.5994	14.6871	15.2063	14.5845	15.081	14.3214
TCGA-D8-A27E	14.5714	8.58429	12.0085	12.215	13.7781	13.6537	14.8036	14.7549	13.6859	14.4955	9.27375	12.8619	13.9623	11.8455	13.7744	13.1935	13.0633	14.3154	9.66689	8.77819	13.1559	14.5832	7.97191	13.7155	14.4455	13.3515	14.6478	14.6624	12.1833	13.2485	12.1212	15.0796	14.5885	9.99448	13.2045	13.2723	14.3834	14.9371	13.6754	14.6817	14.9532	14.4643	15.4556	14.6133	14.6727	15.2475	14.6095	14.6781	14.2788
TCGA-EW-A1IX	14.507	7.20731	11.8881	12.0168	13.6156	12.9286	14.7276	14.736	13.4925	14.2914	9.1729	12.1838	13.8791	11.329	13.223	12.4289	12.85	14.2204	8.99856	9.42706	13.236	14.4523	8.38221	13.9164	14.2015	13.1896	14.677	14.5886	12.3504	12.8641	11.8553	14.9875	14.5921	10.1228	12.9854	13.7443	14.3598	15.0298	13.7063	14.5879	14.9606	14.4549	15.36	14.5951	14.5972	15.2139	14.6145	14.582	14.4142
TCGA-LL-A6FR	14.9947	8.50902	10.7236	12.9385	14.9472	14.0968	14.8807	14.5035	13.4156	14.4931	8.87638	12.9758	13.9214	10.4984	14.4156	12.7303	13.0956	13.7371	6.92024	9.10254	13.3021	14.9924	5.48013	14.1382	14.6748	13.7398	14.6748	14.7149	11.8469	12.4778	11.7141	15.2127	14.7101	10.6755	13.4982	12.9741	14.9756	15.0798	13.7045	14.7675	15.2725	14.3365	15.3406	14.5138	15.0453	15.0397	14.5966	15.4966	14.6104
TCGA-BH-A18M	14.5974	7.35521	11.3483	12.166	13.849	13.1668	14.7609	14.7441	13.3038	14.2842	8.76904	12.3611	13.9567	11.1166	13.6208	12.6991	12.8734	14.0682	8.78072	9.16181	13.1946	14.585	7.94921	13.8626	14.2962	13.2678	14.6727	14.4691	12.343	12.9297	12.1679	14.9868	14.5077	10.2869	13.1054	13.7958	14.3303	14.9228	13.5761	14.6625	14.9451	14.4198	15.4045	14.5445	14.4824	15.1222	14.5722	14.6706	14.4378
TCGA-A8-A08A	14.5446	8.09214	11.3351	12.0387	13.7676	13.4825	14.8395	14.7359	13.4408	14.379	8.70873	12.2954	13.9388	11.147	13.5369	12.873	12.8588	13.9587	8.72224	8.30005	13.1788	14.5213	6.84753	13.8823	14.1988	13.417	14.7093	14.491	11.8892	12.8031	11.8225	15.1161	14.4561	10.0371	12.9155	13.6125	14.5675	15.0787	13.5879	14.5493	14.9434	14.1451	15.4762	14.5289	14.6205	15.1718	14.5328	14.7604	14.2749
TCGA-A8-A082	14.4724	8.59254	11.3437	12.2016	14.0277	13.261	14.8036	14.7441	13.4518	14.422	8.86872	12.8062	14.0457	11.3706	13.5852	12.9422	13.3441	13.843	8.71598	9.4776	13.3438	14.6018	7.9867	13.8869	14.6203	13.5353	14.6668	14.8092	12.4627	13.0512	11.7861	14.9692	14.711	10.0472	13.5156	12.8841	14.3477	14.9731	13.7166	14.6828	14.9946	14.4113	15.2524	14.5831	14.7886	15.1681	14.7712	14.9574	14.7001
TCGA-A8-A086	14.5926	8.61114	11.9098	12.691	13.4194	12.6482	14.8233	14.721	13.4242	14.2791	8.91954	12.4701	13.9082	11.0398	13.6026	12.5777	13.1308	14.0524	8.64177	8.7187	13.2243	14.6231	7.73224	13.8664	14.1915	13.367	14.6824	14.5972	12.2488	12.4084	11.5039	15.0532	14.5196	10.4257	13.0701	13.2989	14.3389	14.8772	13.6482	14.7519	14.9007	14.4991	15.2438	14.4071	14.4716	15.1294	14.3786	14.8356	14.3887
TCGA-GM-A2DK	15.0024	8.85583	11.9253	12.9575	14.5147	13.8463	14.8303	14.7983	13.5405	14.6048	9.12629	12.9118	14.0673	11.6561	13.7586	12.6678	13.2371	14.4859	8.76816	8.42969	13.4439	14.7553	9.07488	14.0681	14.575	13.5209	14.8003	14.9175	12.4432	12.645	11.7721	15.1413	14.779	10.2977	13.6876	13.887	14.8522	15.2358	13.8471	14.8572	15.0208	14.544	15.2417	14.8325	15.0058	15.2825	14.8027	15.035	14.4825
TCGA-AC-A5XU	14.5742	7.99291	10.9494	12.0096	13.3532	12.7411	14.7763	14.7376	13.3678	14.379	8.60609	12.3741	13.769	11.0291	13.5406	12.5592	13.1218	14.3566	8.38254	8.62982	12.9866	14.7737	6.54769	13.7324	14.3599	13.1599	14.498	14.6768	12.0089	12.4849	11.0727	15.0197	14.5273	9.65347	13.0674	13.7317	14.5087	15.2162	13.3179	14.6363	14.9817	14.2128	15.5033	14.4854	14.7403	15.1687	14.5626	14.8481	14.4492
TCGA-D8-A1JF	14.5455	7.39956	12.2404	12.0008	14.4388	13.3451	14.8854	14.864	14.0582	14.289	9.10989	12.68	14.476	11.1603	13.8542	13.0524	12.728	14.1759	8.95018	7.41918	13.3316	14.6298	8.68247	13.8589	14.08	13.5198	14.6043	15.0901	11.9354	13.1864	12.5242	15.3235	14.5529	10.3614	12.994	14.2427	14.2842	15.0994	13.6057	14.6906	15.0095	14.6514	15.455	14.5296	14.6002	15.0314	14.2779	14.8902	14.0681
TCGA-A7-A4SD	14.8341	7.97251	10.5587	12.2569	14.7021	13.0134	14.7584	14.5064	13.595	14.243	7.62326	12.1529	13.7714	9.49533	13.7081	12.5837	12.3661	13.7779	6.05968	8.47967	13.2097	14.7715	5.70905	13.8857	13.9145	13.4027	14.4947	14.6164	11.9322	12.5632	12.9039	14.8913	14.6025	10.4611	13.2181	13.6044	14.5587	15.0771	13.6356	14.7563	15.1904	13.8057	15.4031	14.4043	14.7381	15.0616	14.4429	14.9526	14.3238
TCGA-E2-A159	14.4337	7.16053	10.4942	12.4426	14.0877	12.6378	14.6743	14.5601	13.6249	13.7538	7.42778	12.3761	13.9467	9.63964	13.6992	12.7991	12.4457	13.7733	7.39177	7.81174	13.0809	14.8218	5.28616	13.8625	13.8572	12.9372	14.591	14.5927	11.9132	12.8611	12.4729	15.1088	14.4703	10.3264	13.0745	13.535	14.1764	14.908	13.3508	14.7597	15.073	13.9981	15.8029	14.322	14.3674	14.9913	14.409	14.7087	14.3483
TCGA-E9-A1N6	14.6284	8.6759	11.0438	12.2422	14.2632	13.7974	14.6767	14.7565	13.636	14.1582	8.79638	12.2498	14.2907	10.8242	13.598	12.3823	12.6238	14.1524	8.34195	8.05929	13.299	14.5921	7.09701	13.9638	14.4078	13.5042	14.6528	14.5311	12.1722	13.0198	12.5103	15.113	14.6486	10.6027	13.1807	13.4566	14.3625	14.9557	13.5905	14.6793	14.8626	14.2159	15.3356	14.6237	14.5145	15.0586	14.6734	14.8344	14.4119
TCGA-A8-A09K	14.1937	8.7031	11.0412	11.9442	13.3527	12.6772	14.7865	14.8014	13.1506	14.4682	7.58393	12.6282	13.8219	10.7368	13.3719	12.915	12.8408	13.8383	8.61192	8.52334	12.9815	14.5966	6.16915	13.688	13.9461	13.1626	14.5345	14.494	12.0703	13.3222	11.8034	14.9376	14.4412	9.20357	12.6701	13.7236	14.3177	14.9427	13.3845	14.641	15.0087	14.0285	15.6779	14.3982	14.5418	15.1332	14.2937	14.7065	14.0124
TCGA-E2-A14X	14.2471	7.06475	10.529	11.5806	14.353	12.425	14.8123	14.6599	13.3496	14.113	6.90457	12.4525	13.8866	9.39757	13.7305	12.8021	12.3744	13.6925	6.66138	7.66725	12.9531	14.8856	4.92386	13.8077	13.8099	12.9416	14.5003	14.6653	11.8213	12.816	12.0928	14.9086	14.4529	9.21007	12.489	13.3371	14.2772	14.732	13.505	14.732	14.9668	14.0522	16.0315	14.1971	14.4795	15.0292	14.1582	14.955	14.2927
TCGA-JL-A3YX	14.6957	8.70137	11.2265	12.4863	14.2578	14.0516	14.8222	14.6494	13.3372	14.2783	8.50237	12.6243	14.0074	11.6586	13.813	13.0778	13.1488	13.9221	9.28348	8.72081	13.2923	14.6656	7.34816	13.9853	14.5241	13.5469	14.5725	14.5641	12.009	12.9819	11.7484	15.1534	14.4288	10.2011	13.3101	13.3813	14.5166	15.0235	13.2793	14.5604	15.0062	14.1991	15.4761	14.5318	14.6914	15.0619	14.6805	15.2036	14.6313
TCGA-EW-A1J6	14.9262	8.26653	11.3855	12.8507	13.5339	13.5969	14.9653	14.7294	13.3334	14.1787	7.60077	13.0236	14.1128	11.2464	14.2471	13.1725	12.9063	14.2523	8.3316	6.94671	13.1606	15.1329	7.33594	13.9632	14.582	13.4574	14.6685	14.6832	12.1761	13.0449	12.3693	15.2622	14.3487	9.49323	13.6251	13.0366	14.7813	15.1842	13.3003	15.1074	15.0236	14.5615	15.2867	14.5661	14.8951	15.2247	14.5853	15.4332	14.3531
TCGA-E2-A154	14.5632	8.02712	11.5708	12.2894	13.9134	13.4717	14.8014	14.7601	13.6506	14.2375	8.77488	12.5948	13.8593	11.3445	13.6597	12.9401	13.0148	13.8566	9.23227	8.7485	13.2429	14.6099	6.85814	13.8826	14.2809	13.5778	14.5999	14.7943	12.137	12.8466	11.5389	15.1104	14.4786	10.1369	13.197	12.9558	14.2739	14.9711	13.452	14.6844	15.0073	14.5449	15.2471	14.5442	14.481	15.0546	14.5397	15.0606	14.4498
TCGA-BH-A0E6	14.9096	8.1099	9.98774	12.4502	14.2793	13.6857	14.9538	14.681	13.5933	14.051	8.39512	12.6945	13.8727	10.6706	14.3406	12.5964	12.8994	13.5553	7.07265	7.97485	13.1679	14.9029	4.95802	14.0497	14.5239	13.5198	14.4524	14.8621	11.6481	12.2271	11.8571	15.2399	14.5193	10.3836	13.1052	13.3921	14.7795	15.2641	13.3938	14.8144	14.9034	14.106	15.1776	14.3978	14.8546	14.9453	14.4797	15.3928	14.5164
TCGA-A8-A09B	14.5114	7.86301	11.6955	12.4885	13.9235	13.3566	14.7677	14.6581	13.3787	14.2276	8.77674	12.4673	14.0849	11.2906	13.61	12.9157	12.8036	13.8343	9.08511	8.8047	13.234	14.5614	7.38399	13.8124	14.3657	13.5873	14.609	14.6982	12.235	13.2349	12.1246	15.1112	14.4396	10.0827	13.1241	13.6856	14.4476	15.0506	13.5096	14.5807	14.9403	14.4036	15.4945	14.5236	14.6157	15.0916	14.5572	14.9403	14.6267
TCGA-AO-A03P	14.7756	9.22706	10.9198	12.6378	14.0918	13.9985	14.8974	14.7867	13.454	14.4289	8.36989	12.61	13.7203	10.5921	14.0554	12.8758	12.9997	14.1287	8.287	8.04454	13.1734	14.8867	6.26212	13.8704	14.6371	13.5263	14.647	14.827	11.8903	12.7464	11.4781	15.1848	14.6925	9.82753	13.262	13.1154	14.4749	15.0689	13.5251	14.8492	15.0982	14.4647	15.2786	14.4865	14.7848	15.1681	14.5765	15.2331	14.1452
TCGA-B6-A3ZX	14.3389	6.33544	10.6323	11.5923	13.5265	11.5037	14.7249	14.7029	13.0348	14.1346	6.66813	11.5322	13.3065	9.86991	13.1431	12.1287	12.338	13.8689	6.61617	8.03653	12.8189	14.9529	5.43439	13.7158	13.4081	12.7398	14.4474	14.5483	11.9772	12.3326	11.4706	14.5966	14.3492	9.34986	12.2848	13.1319	14.3444	14.9784	13.2351	14.7703	15.1007	13.4906	15.8763	14.3311	14.5611	15.2144	14.3902	14.7523	14.1166
TCGA-E2-A15L	14.5905	8.329	12.0447	12.3673	14.0503	13.71	14.8579	14.9619	13.8709	14.3013	8.961	12.5009	14.2912	11.5688	13.6133	12.4792	12.9627	13.9107	9.50911	9.09369	13.353	14.4958	7.52179	13.852	14.5753	13.4557	14.6928	14.9156	12.2205	13.3369	12.0688	15.0129	14.6686	10.8998	13.2391	13.4228	14.316	14.9351	13.6442	14.688	15.1439	14.1937	15.2668	14.5323	14.5265	15.1872	14.7323	14.9279	14.3452
TCGA-S3-AA14	14.7014	8.09214	11.8041	12.433	14.0652	13.5045	14.7919	14.7141	13.7438	14.3095	8.52879	12.5024	14.3257	11.6223	13.4898	12.7259	12.8013	13.7851	9.248	8.85992	13.2886	14.5474	8.12209	13.9078	14.408	13.3656	14.6315	14.7751	12.2561	13.6362	12.2958	15.1881	14.6249	10.192	13.0126	14.003	14.4458	14.9681	13.688	14.5725	14.9442	14.2968	15.4013	14.5197	14.6502	15.1381	14.6643	14.8587	14.1952
TCGA-A1-A0SI	14.4674	7.05485	11.1954	12.0596	13.8997	13.101	14.7	14.7722	13.5459	13.9083	8.4276	12.2946	14.2691	10.8851	13.695	12.5485	12.442	13.9596	7.99008	8.49816	13.1125	14.5039	7.91558	13.9116	14.0686	13.0157	14.697	14.4656	12.0795	13.0716	12.3114	15.0684	14.4644	10.4902	12.7205	13.8929	14.3451	15.0079	13.3659	14.5807	15.0651	14.1782	15.6131	14.5044	14.3349	15.0946	14.4703	14.6237	14.3103
TCGA-A2-A0CR	14.9271	6.92165	10.88	12.1352	13.6705	12.8743	14.8951	14.7687	12.8564	14.3642	7.49719	12.2772	13.6317	10.759	13.6442	12.7967	12.5797	13.8012	6.85247	7.97296	13.051	14.8705	6.7756	14.116	14.4257	13.1566	14.7649	14.3931	11.9273	12.3663	11.895	15.0244	14.518	9.55136	12.9091	14.0343	14.9056	15.3571	13.5311	14.7058	15.2935	14.1608	15.5566	14.5597	14.9311	15.413	14.7462	14.8737	14.6178
TCGA-A2-A04Q	14.6916	6.69499	10.2247	11.9363	13.905	13.0502	14.7502	14.7382	13.2956	14.106	7.04008	12.1778	13.6938	9.71112	13.5496	12.5089	12.4712	13.7954	6.48921	7.56623	12.94	14.953	5.42609	13.9597	13.9221	13.2247	14.631	14.5821	11.8728	12.2415	12.3019	14.9233	14.3991	9.95593	12.8414	13.4581	14.5826	15.1743	13.4664	14.8279	15.1916	14.0373	15.5837	14.3992	14.7443	15.2727	14.2689	14.8073	14.3302
TCGA-A2-A0T5	14.6673	8.38361	10.8023	12.3098	14.2926	13.7551	14.8569	14.8163	13.367	14.3585	8.65631	12.5883	14.0253	10.8893	13.8191	12.7163	13.1812	13.8763	8.70868	8.74253	13.1762	14.6365	6.15303	13.9171	14.3381	13.5642	14.6375	14.5726	11.9235	12.5884	11.4356	15.0288	14.4473	10.3862	12.9213	13.1485	14.5013	14.9926	13.6391	14.6623	15.0195	14.1207	15.3442	14.4812	14.6677	15.0938	14.6196	14.9511	14.4879
TCGA-E2-A1IJ	14.6359	6.543	11.6665	12.3843	13.95	13.1379	14.7165	14.7508	13.2724	14.3087	8.54041	12.1559	13.9912	11.258	13.3437	12.4508	12.6808	14.2083	8.5496	8.75949	13.1921	14.6024	8.171	14.0268	14.2328	13.2437	14.6981	14.5015	12.2754	12.6575	11.7644	14.9756	14.4799	10.3748	12.9046	13.8106	14.5378	15.103	13.6906	14.6328	15.07	14.1437	15.3562	14.6094	14.6864	15.2449	14.5804	14.6569	14.446
TCGA-A2-A1FZ	14.5344	7.30916	11.7109	12.2406	13.9945	13.213	14.8038	14.9074	13.6039	14.3076	9.04848	12.3369	14.0538	11.2958	13.4059	12.4699	12.5987	14.1652	9.00769	8.9694	13.3113	14.4752	7.93796	13.8709	14.1506	13.2459	14.7802	14.6156	12.3196	13.0393	12.1287	14.9794	14.6182	10.4679	12.7954	13.8577	14.4515	14.9989	13.6588	14.6579	15.0359	14.2513	15.5226	14.6207	14.4907	15.1829	14.5867	14.6918	14.3281
TCGA-AN-A0AJ	14.3761	8.36189	10.7166	12.3671	13.8598	13.866	14.7742	14.7305	13.3961	13.9204	7.57129	12.5858	14.1083	10.4691	13.6486	13.0161	12.9451	13.7752	8.41077	8.18889	13.0853	14.8282	5.77663	13.7957	14.3079	13.4383	14.5919	14.4881	11.9962	13.3854	12.7776	15.1096	14.5915	9.75637	13.3474	13.1618	14.2037	15.0233	13.2177	14.8206	15.0349	14.2674	15.3969	14.5323	14.4834	15.1362	14.4314	15.0584	14.1975
TCGA-AO-A03R	14.7753	8.65966	10.7834	12.4835	14.018	13.9093	14.9438	14.753	13.2131	14.2244	8.07866	13.0782	14.1943	10.8838	14.2286	13.0154	13.1619	13.6774	8.08173	7.60258	13.0485	14.9267	6.78534	14.0149	14.5394	13.4733	14.7709	14.3849	12.1118	12.7796	11.9179	15.2425	14.4602	10.1149	13.4149	13.4603	14.5717	14.9689	13.377	14.8368	15.0559	14.2725	15.4203	14.455	14.7218	15.1907	14.4885	15.1349	14.3888
TCGA-D8-A27G	14.5867	7.67218	11.7686	12.4772	14.041	13.3917	14.811	14.903	13.4974	14.1007	8.18645	12.3195	14.1745	11.1106	13.5459	12.4219	12.8024	14.1514	9.01128	8.52205	13.2654	14.5757	7.47257	13.8847	14.2419	13.4122	14.6666	14.568	12.1056	13.2715	11.8555	15.0226	14.5839	10.6156	12.9208	13.5571	14.4548	15.0041	13.7077	14.7014	14.9769	14.0635	15.368	14.5644	14.4569	15.2016	14.5721	14.7399	14.248
TCGA-E2-A1B6	14.6589	6.92073	9.66319	11.8066	13.7725	11.9788	14.9151	14.76	12.7768	14.0116	5.94212	12.0029	13.5387	9.54638	14.0029	12.483	12.5149	13.7314	6.08943	7.51118	12.7725	15.0788	4.66027	13.8268	13.8009	12.8637	14.5611	14.2069	11.7925	12.3627	12.1517	14.8453	14.3863	9.22026	12.6192	12.7382	14.4796	15.2547	12.9798	14.843	15.232	13.7027	15.97	14.2624	14.6595	15.3081	14.1589	14.7069	14.3803
TCGA-E2-A3DX	14.5035	6.44476	11.5325	11.9573	13.5363	12.0133	14.731	14.803	13.2419	14.146	7.90617	11.9551	13.772	10.6546	13.0302	12.3133	12.4819	14.036	8.18833	8.42564	13.1304	14.5812	7.7369	13.8636	13.7772	12.9954	14.6296	14.5142	12.1822	12.4535	11.0452	14.8237	14.4631	9.74975	12.2748	14.0641	14.4164	15.0427	13.7023	14.6674	14.9487	13.9326	15.5502	14.4987	14.5689	15.2856	14.5668	14.5544	14.2993
TCGA-AR-A0TQ	14.6035	8.52299	11.0245	12.1932	14.0219	13.8731	14.8353	14.7448	13.5977	14.15	7.35176	12.5779	14.1676	11.1119	13.5902	12.8163	12.9109	14.2501	8.36978	8.42618	13.2893	14.6947	7.9066	13.9432	14.1805	13.3136	14.7141	14.7743	12.3278	13.1423	11.7768	15.1495	14.6754	9.33319	13.3711	14.1729	14.317	14.9523	13.6114	14.6997	14.9748	14.2161	15.5433	14.6536	14.6468	15.2328	14.5675	14.8124	14.3664
TCGA-A8-A08F	14.5035	7.81469	11.0448	12.3236	13.709	13.5609	14.6452	14.5911	13.598	13.9075	8.58749	12.5518	14.0628	10.9057	13.409	12.6475	13.0425	13.8178	8.19564	8.7362	13.0542	14.7321	6.57287	13.8419	14.1539	13.1927	14.6635	14.4826	12.2447	13.2496	12.1416	14.9929	14.5421	9.9852	13.0768	13.0225	14.2833	15.0269	13.4439	14.6746	15.0618	14.3525	15.8089	14.5066	14.497	15.143	14.4098	14.5856	14.434
TCGA-C8-A273	14.7623	9.60646	11.3656	12.5168	14.2676	13.7883	14.7925	14.662	13.626	14.3207	9.18876	12.6371	14.1357	11.4967	13.9301	12.8756	12.9474	14.3018	8.50204	8.63671	13.3342	14.5324	7.97403	13.975	14.336	13.4422	14.7378	14.6744	12.4236	13.2751	12.1119	15.2618	14.6693	10.3091	13.5631	14.0758	14.3332	14.8817	13.6654	14.5748	14.9596	14.5746	15.453	14.5622	14.5457	15.0052	14.5179	14.8889	14.4858
TCGA-A8-A090	14.5469	8.6263	11.7764	12.8152	13.7286	13.3576	14.8177	14.703	13.6006	14.1695	9.02771	12.6614	13.9201	11.3483	13.6114	12.8297	12.9122	13.9922	9.27074	8.74296	13.3382	14.5194	8.34371	13.8372	14.1378	13.4234	14.5972	14.597	12.4868	13.2562	12.3312	15.0022	14.4159	10.616	13.2331	13.725	14.3445	14.9214	13.5753	14.677	14.9358	14.2115	15.6115	14.5071	14.4489	15.1334	14.4573	14.6334	14.6182
TCGA-AC-A3OD	14.4876	6.93465	11.2937	12.0966	13.2202	11.9291	14.7148	14.8798	13.1966	13.8945	8.25202	12.2204	13.6705	10.8746	13.4052	12.8769	12.5183	13.9373	8.48265	8.31443	13.0328	14.6591	7.09083	13.8875	14.0409	13.2529	14.6911	14.4543	12.2212	12.7378	11.7423	14.8381	14.3836	9.71002	12.6463	13.3135	14.4175	14.8979	13.5483	14.7176	15.0557	14.167	15.6032	14.4448	14.5564	15.1656	14.4747	14.7393	14.4364
TCGA-BH-A0HL	14.5726	9.28396	12.2192	12.8602	13.3349	12.665	14.7141	14.571	13.5186	14.4818	10.2515	12.7776	13.8017	11.9618	13.6509	12.6623	13.556	14.0726	9.69388	9.94959	13.2528	14.6543	8.09392	13.5634	14.3808	13.2753	14.4182	14.817	12.3872	13.0525	11.1307	15.0594	14.7232	10.1941	13.1567	13.3401	14.3482	14.8427	13.5011	14.6607	14.9708	14.4491	15.4712	14.4645	14.7387	15.0001	14.6667	14.9054	14.6051
TCGA-A7-A4SE	14.7844	7.88535	10.4135	12.5206	14.6161	12.8152	14.7307	14.5279	13.7516	13.8342	8.64657	12.1528	13.8117	9.65784	13.7376	12.2607	13.1788	13.7848	6.90119	9.29884	13.0504	14.7835	5.45454	13.9885	14.1243	13.1525	14.4436	14.8209	11.945	12.6267	11.7334	14.8184	14.5861	10.5533	13.1473	12.8364	14.4239	14.8061	13.5295	14.7145	14.9494	13.6509	15.338	14.3915	14.6162	14.9114	14.4238	15.0846	14.4988
TCGA-A2-A0ES	14.7	6.91499	11.8443	12.3934	14.1469	12.7811	14.8096	14.9613	13.4631	14.4207	8.68046	12.4911	14.0881	10.9678	13.6078	12.7153	12.8697	14.1603	8.73637	8.97823	13.2581	14.6235	8.28779	13.9126	14.3409	13.3583	14.7184	14.7604	12.364	12.7252	11.7525	14.8561	14.5782	10.0875	12.9247	13.8232	14.4734	14.9686	13.895	14.7627	15.0325	14.3466	15.26	14.6051	14.7243	15.2434	14.6488	14.7329	14.3539
TCGA-AC-A3EH	14.7146	7.99123	11.8357	12.4966	14.2358	13.9954	14.8048	14.6903	13.6661	14.3242	9.44452	12.4901	14.2126	11.5281	13.6635	12.7443	12.8852	14.0692	9.18955	8.55588	13.3085	14.4821	7.77047	14.0169	14.434	13.5952	14.6709	14.7167	12.1018	13.2576	12.3053	15.1029	14.6507	10.3685	13.1341	13.7367	14.6257	15.0278	13.6767	14.5183	15.071	14.5191	15.329	14.7065	14.6752	15.1507	14.7962	14.9765	14.5351
TCGA-A8-A07S	14.5593	8.40022	11.223	12.1784	13.6421	13.796	14.8731	14.8718	13.6218	14.1974	8.80083	12.6472	14.0614	11.3001	13.8992	13.1363	13.0971	13.8714	9.37133	9.13509	13.2501	14.5306	7.20268	13.8675	14.3276	13.51	14.7173	14.6543	12.0923	13.1326	11.9918	15.1177	14.6012	10.4921	12.9214	13.1001	14.3323	14.9696	13.6194	14.6218	15.0586	14.3625	15.3072	14.4985	14.4511	15.1749	14.6195	14.7546	14.2703
TCGA-AR-A1AL	14.4505	6.67817	11.597	12.0247	13.9487	12.6691	14.7702	14.9258	13.4283	14.2724	8.25628	12.2117	14.0202	10.9634	13.2546	12.6211	12.8143	14.0173	8.92162	8.85351	13.163	14.5217	7.50893	13.8142	14.1232	13.1691	14.6211	14.7208	12.266	13.1393	11.8301	14.7849	14.5355	10.0459	12.7043	13.6792	14.2362	14.9723	13.601	14.6984	15.0524	14.0751	15.4038	14.5106	14.4671	15.1856	14.5569	14.7174	14.3614
TCGA-E2-A15P	14.573	7.7212	12.2496	12.3188	13.6868	13.2734	14.8524	14.7478	13.7259	14.1723	9.46042	12.6948	14.0276	11.4095	13.6411	12.6974	12.9275	14.0873	9.41623	8.97906	13.2044	14.5342	7.92505	13.9	14.2706	13.2605	14.6171	14.8051	12.4727	13.2961	12.1739	15.0482	14.5649	10.1692	13.024	13.8918	14.3992	14.8699	13.7166	14.6147	15.1142	14.4013	15.3625	14.5369	14.6463	15.1344	14.487	14.6166	14.2749
TCGA-AR-A1AY	14.4683	7.54856	10.4069	11.9609	14.2639	12.311	14.6426	14.5521	13.7631	13.3906	8.08049	12.1206	14.214	9.55684	13.5991	12.2441	12.6233	13.439	7.21885	8.14575	13.1087	14.7767	5.04575	13.7836	13.7619	13.2742	14.2656	14.8273	12.055	12.7713	11.9175	14.9064	14.4438	10.5527	12.7109	12.5617	14.2021	14.6675	13.2499	14.6892	14.8804	14.0966	15.7958	14.0142	14.4269	14.6697	14.266	15.0088	14.5263
TCGA-A8-A09Z	14.5975	9.33936	11.4902	12.6039	14.0706	13.7414	14.8784	14.7304	13.5931	14.3868	8.22026	12.6278	13.8967	10.9889	13.9485	13.4939	13.1337	13.8007	8.41387	9.02216	13.3355	14.6462	7.62215	13.8592	14.4292	13.5146	14.6923	14.8201	12.297	13.3979	12.807	15.0546	14.6909	9.92484	13.114	13.7444	14.5401	14.8578	13.9859	14.6491	14.9768	14.3044	15.5343	14.5304	14.617	15.1766	14.6098	14.7494	14.4441
TCGA-HN-A2OB	14.7096	7.58849	11.8461	12.4369	14.0692	12.7154	14.716	14.7776	13.3291	14.3869	9.11988	12.0493	13.8401	11.1655	13.3184	12.1366	12.7612	14.2335	8.62908	8.89096	13.1882	14.5138	7.81364	13.9418	14.22	13.2975	14.6444	14.6889	12.2068	12.519	11.2356	14.9308	14.5637	10.4447	12.7006	14.042	14.5342	14.9917	13.8349	14.5663	15.0578	14.2316	15.2633	14.596	14.6761	15.1725	14.6652	14.8592	14.4156
TCGA-S3-A6ZG	14.2656	8.65518	11.5054	11.9119	13.5025	12.8434	14.824	14.8363	13.2944	14.2191	8.15236	12.4311	13.9295	11.1901	13.4227	12.9658	13.1238	13.9666	9.09764	9.16021	13.1768	14.5767	7.32733	13.7695	14.2237	13.5828	14.6663	14.7155	12.246	12.9622	11.7645	14.925	14.4833	9.58099	13.0187	13.4796	14.2873	15.0291	13.4431	14.6206	15.0137	14.1094	15.5617	14.4386	14.5413	15.125	14.5258	14.8201	14.615
TCGA-BH-A0H3	14.5222	6.8513	11.3508	12.0342	13.7566	13.048	14.7709	14.9425	13.3745	14.2129	8.72786	12.1447	13.8572	10.798	13.347	12.5011	12.8128	14.0995	8.86104	8.79623	13.1322	14.5458	7.17242	13.8054	14.1275	13.1272	14.5949	14.6833	12.0723	12.8372	11.5962	14.824	14.5621	10.3418	12.552	13.3172	14.3094	15.0144	13.6705	14.6787	15.123	14.1837	15.4125	14.503	14.53	15.1911	14.4951	14.6692	14.2656
TCGA-C8-A27B	14.4513	8.1422	9.37211	11.9823	14.5749	13.1205	14.7284	14.879	13.8142	13.6663	7.03072	12.4646	13.9363	8.48328	14.2063	12.9107	12.6613	13.574	5.54915	8.33317	13.0098	14.9653	4.59939	13.8652	13.9613	13.0952	14.6883	14.6332	11.7625	12.5433	12.334	14.9604	14.4464	9.81423	12.6536	12.2996	14.2177	14.7426	13.5893	14.8737	15.0509	13.725	15.7184	14.1917	14.6418	14.9963	14.0803	15.0043	14.1646
TCGA-D8-A1JH	14.5202	7.00434	11.8818	12.0759	13.763	12.7447	14.7259	14.8659	13.4103	14.3441	8.90693	12.2538	13.9279	11.1284	13.1944	12.4978	12.7814	14.1764	8.82075	8.95533	13.2004	14.5042	8.15894	13.8448	14.1826	13.2368	14.6971	14.729	12.3683	12.9351	12.0031	14.9025	14.6721	10.046	12.9454	13.5835	14.3793	15.0564	13.7657	14.6874	15.0342	14.3756	15.4405	14.5943	14.6406	15.2171	14.6028	14.5151	14.4111
TCGA-A2-A0YK	14.4718	6.19198	11.394	11.8161	13.5672	11.9573	14.7753	14.9077	13.2174	14.2041	7.47878	11.9588	13.7508	10.3994	13.0727	12.3618	12.3495	14.0458	7.77822	8.18249	12.9637	14.6468	7.30941	13.8272	13.7709	12.7591	14.6422	14.5273	12.1388	12.7095	11.6133	14.7356	14.4034	9.47353	12.3099	13.8595	14.3267	15.0773	13.6966	14.7484	15.0566	14.0832	15.5724	14.4982	14.5127	15.3117	14.5008	14.5173	14.1585
TCGA-AO-A0JM	14.7305	8.29861	11.1921	12.6558	14.2718	14.4199	14.7726	14.6563	13.8732	13.9094	8.26737	12.5946	14.3194	11.2646	14.0978	12.6361	13.1628	14.1391	9.06641	8.61221	13.2105	14.6975	6.93405	14.027	14.4812	13.3442	14.7709	14.4715	12.1191	13.2508	12.6543	15.2422	14.6688	10.573	13.3098	13.6879	14.3425	14.8538	13.5885	14.6662	14.9516	14.3801	15.3848	14.6974	14.4831	15.1519	14.5853	14.8303	14.2694
TCGA-AR-A24Z	14.5432	8.63502	10.7101	12.0863	13.4573	12.6839	14.8211	14.7466	13.6237	14.0653	8.56787	12.5571	13.7434	10.511	13.3265	12.8821	12.84	14.0541	8.65585	8.5646	13.1802	14.5673	6.71601	13.7178	14.2033	13.4251	14.6229	14.8415	12.1681	13.1349	11.9647	15.0645	14.533	9.40443	12.9087	13.0529	14.1094	14.8278	13.4191	14.717	14.9375	14.2277	15.497	14.3761	14.6407	15.082	14.5168	14.6663	14.2184
TCGA-BH-A0H9	14.6636	8.50859	11.8121	12.0371	14.3055	14.0097	14.8376	14.7042	13.8113	14.383	8.8968	12.6217	14.1793	11.4376	13.7949	12.8121	13.0312	14.3667	9.19044	8.62576	13.3492	14.5478	7.54406	13.9068	14.4282	13.5961	14.6664	14.8378	12.2285	13.0528	12.4458	15.2659	14.6599	10.2655	13.5354	14.0519	14.4691	14.987	13.6694	14.6246	14.9461	14.7551	15.3137	14.7198	14.6471	14.9777	14.6713	14.8437	14.4374
TCGA-A2-A4RX	14.4593	7.28295	11.2435	12.2031	14.3575	12.2747	14.7653	14.5976	13.3271	14.1731	7.37086	11.9818	13.8658	10.0566	13.6079	11.8757	12.5596	13.8155	7.08191	9.08352	13.1674	14.7456	6.65362	13.8511	14.1506	12.9659	14.6061	14.571	12.1396	12.5553	12.2271	14.8468	14.7607	10.2931	13.229	13.3629	14.4611	14.8793	13.867	14.7157	14.9843	14.0035	15.7192	14.3969	14.6586	15.0812	14.5726	14.7143	14.8679
TCGA-LD-A9QF	14.8391	7.31127	10.814	12.2125	13.9127	13.1177	14.7417	14.7359	13.3377	14.0615	6.91798	12.102	13.6866	10.4193	13.6478	12.2724	12.3935	13.7863	6.9338	8.05205	13.1846	14.8082	7.13514	14.0793	14.1494	13.181	14.7731	14.5034	12.009	12.3492	11.687	14.9526	14.4715	10.1258	12.9294	13.7353	14.6514	15.2401	13.7446	14.7209	15.1031	13.9083	15.4181	14.6395	14.8016	15.332	14.6456	14.6073	14.4958
TCGA-C8-A131	14.7812	7.42391	10.7189	11.8929	14.7337	13.9595	14.7576	14.7416	13.7113	14.2671	8.00353	12.6879	14.487	10.2161	14.1892	12.4969	12.6053	14.0182	6.89997	7.4268	13.4552	14.8427	6.64476	14.0847	14.507	13.5438	14.7698	14.6383	11.9002	12.4123	12.2785	15.3723	14.5502	10.4597	13.2294	13.4644	14.5747	14.9831	13.6328	14.5927	15.0475	14.2803	15.4219	14.527	14.763	14.9448	14.5324	15.0828	14.5092
TCGA-AC-A2FK	14.561	6.88782	11.8819	12.0132	14.1478	12.421	14.7713	14.895	13.5287	14.3938	8.19784	12.3419	13.7096	10.8964	13.513	12.6165	12.7056	14.2756	8.643	9.20643	13.2564	14.5838	7.87764	13.8402	14.0097	13.15	14.6378	14.9119	12.3275	12.5848	11.393	14.7826	14.5249	9.6545	12.6733	13.9201	14.3572	14.9373	13.9409	14.6802	14.9632	14.2596	15.3655	14.4826	14.7131	15.1867	14.5114	14.591	14.4086
TCGA-D8-A1XW	14.5124	6.94853	11.9904	12.0026	14.728	12.244	14.8128	14.8103	13.8814	14.31	8.29601	12.3361	14.2088	10.564	13.7582	12.955	12.5657	14.0989	7.64674	8.12133	13.116	14.728	7.01342	14.0121	13.9389	13.1632	14.7454	14.8369	12.2136	13.2343	12.6504	14.8851	14.5811	9.86004	12.4725	13.3622	14.5842	14.9322	13.7859	14.8549	14.9164	14.0419	15.6359	14.4664	14.6218	15.1476	14.3287	14.787	14.3016
TCGA-BH-A18P	14.3156	7.93238	10.9663	12.1485	13.7257	12.897	14.7822	15.0035	13.7811	14.1922	8.31763	12.1921	14.1561	10.5614	13.5175	12.5458	12.5728	14.0541	8.60773	8.31937	13.2326	14.55	6.52053	13.8259	14.3212	13.3939	14.6092	14.7968	12.135	13.3312	12.2469	14.9995	14.5515	10.0459	12.9492	13.3094	14.1451	14.7165	13.6589	14.6285	15.0291	14.0425	15.2822	14.4994	14.3958	15.0717	14.547	15.0359	14.1473
TCGA-WT-AB44	14.8596	7.67338	11.7696	12.6659	14.4306	14.3794	14.7561	14.6398	13.4342	14.2248	8.50876	12.8082	14.3256	12.0476	14.3375	13.1613	12.6708	14.1375	9.20245	8.23748	13.3711	14.8352	8.53019	14.3198	14.751	13.6597	14.6738	14.6665	11.959	12.7522	12.0737	15.2166	14.3531	10.7281	13.4549	13.3065	14.6848	14.9852	13.7341	14.6377	15.1119	14.478	15.1136	14.7187	14.8885	15.1262	14.5739	15.4983	14.6352
TCGA-A8-A09V	14.1777	7.47502	11.7053	12.061	13.5094	12.3965	14.6492	14.8274	13.4711	14.0879	8.97794	12.3164	14.0628	11.0011	13.333	12.692	12.9728	13.9494	9.46508	9.48189	13.0904	14.5166	7.43556	13.7283	14.0977	13.2297	14.5691	14.7587	12.3097	12.8904	11.4103	14.9076	14.4646	9.98247	12.5434	13.2905	14.0207	14.6939	13.4603	14.6184	14.9409	14.1538	15.4024	14.3678	14.3502	15.0502	14.3663	14.8091	14.162
TCGA-A2-A3XT	14.65	9.09203	9.47909	12.0486	14.1517	12.9773	14.7941	14.4113	13.1668	13.8293	7.29327	12.2186	13.6325	10.0516	13.9811	12.6176	12.9048	13.3343	6.62686	7.94324	12.8277	14.9111	3.83356	13.835	13.8127	13.117	14.4722	14.3718	11.6083	12.5836	12.0456	15.0296	14.2839	10.2819	12.8346	12.735	14.5621	15.0642	13.3325	14.7181	15.0284	13.4614	15.7419	14.1918	14.4317	15.0491	14.4027	14.7953	14.0113
TCGA-OL-A5S0	14.9684	7.92549	10.9346	12.7187	14.8783	13.8832	14.8651	14.6636	13.5621	14.2176	8.42703	12.433	14.1846	10.5163	14.3477	12.5302	12.8406	13.6818	6.7237	8.90011	13.3058	14.9126	5.83857	14.0855	14.4133	13.5186	14.6352	14.6435	11.9754	12.3537	12.5394	15.1371	14.7993	10.9275	13.288	13.2101	14.867	15.126	13.5768	14.6948	15.234	14.2495	15.4378	14.5417	14.9691	15.1232	14.5258	15.2212	14.5509
TCGA-E9-A1NF	14.8783	7.35471	11.3613	12.2633	14.2385	13.7223	14.8479	14.7666	13.356	14.4241	8.90093	12.5676	14.1489	11.4254	13.7816	12.444	12.6743	14.4075	8.12181	8.3778	13.3117	14.6782	7.81255	14.0467	14.5252	13.4347	14.7465	14.5473	12.1588	12.4521	11.7417	15.2162	14.6543	11.0244	13.2396	13.3559	14.5002	15.1932	13.7035	14.7129	15.0794	14.3904	15.3658	14.7041	14.589	15.2592	14.5846	14.8512	14.4568
TCGA-Z7-A8R6	14.6121	8.86426	11.0097	12.4249	13.8565	13.72	14.8384	14.71	13.2399	14.1306	8.33501	12.6187	14.1933	11.3489	13.8552	12.9747	13.1282	13.5558	8.67304	9.04676	13.1465	14.641	6.84933	13.9598	14.5645	13.5487	14.7117	14.4686	12.0595	12.9456	12.4871	15.1922	14.5616	10.2403	13.3374	13.191	14.3881	14.9171	13.3055	14.6042	15.0144	14.3962	15.407	14.4643	14.5096	15.0603	14.6338	15.0358	14.7858
TCGA-AR-A1AT	14.6188	7.16983	10.5381	12.1366	13.821	13.8936	14.6913	14.7583	13.6069	13.955	7.55771	12.4024	13.8728	10.5049	13.6425	12.9023	12.4984	13.8312	8.39198	8.14384	13.1351	14.6992	6.50197	14.0526	14.2287	13.4915	14.6901	14.6193	11.997	13.0077	12.2	15.0451	14.3346	9.98324	13.0039	13.6745	14.4972	14.9878	13.6721	14.695	15.0096	14.1606	15.3031	14.5893	14.6764	15.2469	14.698	14.8644	14.356
TCGA-E2-A10F	14.5651	7.02064	11.3378	12.2854	13.6498	12.999	14.7554	14.7566	13.3663	14.1166	8.61712	12.2717	13.8978	11.1927	13.5869	12.3615	12.8805	14.1013	8.76124	8.87941	13.1614	14.5717	8.06607	13.9271	14.2287	13.1601	14.6646	14.4901	12.2438	12.4617	11.6549	14.941	14.4591	10.5299	12.8984	13.2505	14.381	15.0149	13.5648	14.6531	14.991	14.1618	15.3828	14.5337	14.4738	15.2061	14.5835	14.6707	14.5421
TCGA-BH-A0DQ	14.745	7.7928	11.5871	12.5361	14.1481	13.6501	14.7906	14.8726	13.6525	14.2185	8.90903	12.4675	14.158	11.2015	13.7352	12.5148	13.0746	14.1266	8.63741	8.73401	13.1933	14.6081	8.24161	14.0152	14.5399	13.3345	14.7915	14.685	12.3035	13.0402	12.2878	15.1004	14.7433	10.5532	13.1622	13.8779	14.5087	15.1144	13.6126	14.6639	15.0599	14.4223	15.3221	14.7492	14.6155	15.2256	14.6553	14.7968	14.2956
TCGA-A7-A2KD	14.3791	7.43101	11.0985	12.2846	13.6924	12.828	14.581	14.8015	13.4941	13.8891	8.01463	12.1398	14.0982	10.8557	13.438	12.5096	12.9005	14.1287	8.54999	9.13729	13.0855	14.6015	7.23244	13.8872	13.9348	13.376	14.6651	14.6876	12.442	12.7883	11.7408	14.8671	14.4294	10.1271	12.9267	13.0382	14.2408	14.9232	13.4778	14.7326	15.0216	14.0535	15.3016	14.4715	14.5913	15.2758	14.4684	14.6259	14.4162
TCGA-AR-A2LM	14.446	6.54123	11.5025	12.1871	13.6223	12.3652	14.7207	14.8674	13.2943	14.2461	9.11545	11.9976	13.9365	10.8884	13.125	12.2503	12.7277	14.1791	8.98385	9.10826	13.1466	14.4472	7.66162	13.8033	14.1054	13.2654	14.6188	14.5948	12.1715	12.697	11.365	14.8467	14.4642	10.1898	12.56	13.412	14.2921	14.9681	13.6385	14.6123	14.9772	14.0287	15.3102	14.4762	14.492	15.1986	14.4699	14.7222	14.3441
TCGA-LL-A442	14.3579	9.05165	11.4004	12.1581	13.3171	12.9303	14.8011	14.6854	13.4118	14.2313	8.45311	12.55	14.0406	11.2744	13.5114	12.9329	13.0954	13.8012	8.97506	8.44592	13.1155	14.5808	7.12526	13.7566	14.3279	13.4068	14.6444	14.5656	12.2328	13.071	11.5791	15.0275	14.4716	9.67198	12.7594	12.9635	14.4952	14.8273	13.4175	14.658	15.0176	13.9483	15.5305	14.4872	14.489	15.2374	14.6902	14.7108	13.9628
TCGA-GM-A2DC	14.5905	8.5826	12.0859	12.3031	13.8453	13.4591	14.917	14.4177	12.9338	14.8038	9.94109	12.8693	13.7295	12.1291	13.8875	13.2925	13.1868	14.2638	10.0375	8.98133	13.296	14.6301	8.55171	13.8255	14.2365	13.5526	14.5696	14.7379	12.3629	12.8805	12.0829	15.0499	14.2933	10.5456	13.2938	13.5381	14.547	14.9136	13.4362	14.5542	14.981	14.385	15.4871	14.5298	14.7274	15.1551	14.3188	14.9854	14.6551
TCGA-E2-A15S	14.4937	9.40799	11.6506	13.2319	13.6599	13.3254	14.6974	14.7659	13.7712	14.1805	8.9457	12.6899	13.8219	11.1821	13.631	12.6852	13.4575	13.8341	9.33478	9.07108	13.1059	14.743	6.93755	13.7071	14.296	13.4341	14.4907	14.919	12.3602	13.2706	11.5625	14.9298	14.6357	10.2082	13.1061	13.0706	14.1667	14.6807	13.4736	14.7487	15.0228	14.4084	15.1582	14.4738	14.6384	15.1379	14.4931	15.1415	14.2275
TCGA-AN-A0XR	14.556	8.76717	11.3288	12.3948	13.6749	13.5826	14.8027	14.8486	13.3853	14.0769	8.74184	12.804	14.3766	11.3599	14.186	13.0696	13.0357	14.0645	9.35217	8.94232	13.152	14.5993	8.17214	13.9595	14.5813	13.5367	14.6848	14.5423	12.3383	13.0833	12.336	15.1975	14.5402	9.95654	13.3139	13.1319	14.3758	14.8591	13.4534	14.5951	15.0482	14.4632	15.3528	14.507	14.5325	15.0826	14.5486	14.845	14.387
TCGA-LD-A7W6	14.5369	8.11196	11.2886	12.0872	13.5502	12.6321	14.7998	14.7553	13.1196	14.1216	8.53608	12.3065	13.454	10.9719	13.5192	12.6364	12.9616	13.8374	8.64867	9.06912	13.0248	14.5717	7.39424	13.8438	14.3283	13.1535	14.6567	14.6985	12.1955	12.7834	11.3464	14.9243	14.4848	9.58555	13.0227	13.5767	14.4029	14.9467	13.38	14.5844	15.106	14.1146	15.5957	14.4081	14.5976	15.1741	14.568	14.917	14.6047
TCGA-D8-A27P	14.4668	7.94598	11.9951	12.118	13.721	12.9802	14.7955	14.9145	13.7007	14.2715	8.94326	12.3844	14.1169	11.2197	13.5922	12.8657	12.815	14.0621	9.57162	9.11195	13.2323	14.4531	7.76633	13.8359	14.2999	13.3964	14.6357	14.8522	12.2558	13.1621	11.9349	15.0384	14.5602	10.0246	12.8156	13.5764	14.2518	14.8467	13.7307	14.6222	14.9986	14.3239	15.3404	14.4913	14.5116	15.1333	14.524	14.698	14.2425
TCGA-E2-A15K	14.4443	8.17556	10.7447	11.9883	13.5122	12.8724	14.8144	14.8091	13.2426	14.2614	7.73922	12.3433	13.9092	11.0201	13.513	13.3136	12.8127	13.6898	8.41358	9.05539	13.1771	14.5656	7.10636	13.8391	14.321	13.3957	14.7073	14.6094	12.0238	13.2738	12.5892	15.0735	14.4815	9.83826	12.9863	13.7073	14.3435	15.06	13.4731	14.5426	15.0955	14.1823	15.4918	14.4737	14.5175	15.1808	14.4733	14.7147	14.3967
TCGA-A7-A3IY	14.8885	8.37889	11.1767	12.4574	14.2119	13.4496	14.9785	14.9529	13.4854	14.3096	8.43076	12.6944	13.9668	11.2735	13.9569	12.7081	13.0898	14.0577	8.07496	8.90939	13.3337	14.6974	7.53213	13.98	14.5682	13.4615	14.8129	14.6344	12.2188	12.3501	11.8089	14.9715	14.7821	10.2924	13.4012	12.7884	14.6368	15.2225	13.7083	14.8022	15.1499	14.2262	15.3078	14.6469	14.8772	15.2944	14.8175	14.6187	14.56
TCGA-A2-A0D2	14.8936	8.86045	10.0724	12.1557	14.4268	12.3958	14.7698	14.7086	13.7941	13.7546	7.16578	12.0185	13.9137	9.67405	14.1912	12.7964	12.9428	13.5559	6.39564	8.84145	12.9581	15.0419	5.10257	13.8324	14.153	13.3953	14.506	14.9206	11.9874	12.9473	12.6037	15.026	14.6876	10.0636	13.3757	12.8871	14.4736	14.9077	13.4055	14.8378	15.0377	14.2827	15.4659	14.1698	14.6706	14.9315	14.3458	15.054	14.6035
TCGA-EW-A1IY	14.422	6.67352	10.8095	11.9822	13.7133	13.0807	14.9202	15.1106	13.4926	14.3204	8.14379	12.3468	14.0008	10.4506	13.4833	12.7621	12.7341	14.1904	8.84052	8.19694	13.0892	14.6153	7.1579	13.692	14.1191	13.2075	14.6577	14.6725	12.0772	12.68	12.1501	14.9113	14.4995	10.1479	12.9541	13.1571	14.1427	15.0785	13.5499	15.004	15.0974	14.108	15.1691	14.5716	14.4697	15.3488	14.374	14.6522	13.9749
TCGA-OL-A5D6	14.8648	7.7737	11.9826	12.3486	14.6004	13.7642	14.9116	14.8202	13.757	14.4778	8.98739	12.6794	14.3777	11.206	13.7858	12.7738	12.6314	14.0712	8.31861	7.96598	13.4017	14.5416	8.16329	14.1096	14.4304	13.5546	14.6656	14.7804	11.9872	12.8423	11.8886	15.2021	14.5964	10.504	13.2468	14.1418	14.7441	15.1067	13.9725	14.5861	15.0562	14.1551	15.3668	14.6786	14.832	15.1345	14.6993	14.8871	14.1459
TCGA-BH-A0EI	14.546	8.01749	12.1427	12.6436	13.6195	13.1405	14.7773	14.8633	13.585	14.4417	9.60403	12.5048	13.934	11.6992	13.4935	12.2909	13.0019	14.167	8.73097	9.13869	13.2656	14.5255	8.87623	13.7709	14.3916	13.383	14.642	14.8992	12.5075	12.6735	11.7628	15.0619	14.7916	10.5744	13.2208	13.0717	14.3061	15.0518	13.8055	14.7592	15.1157	14.8043	15.2071	14.5899	14.6433	15.2188	14.7651	14.8738	14.4208
TCGA-AN-A046	14.7167	8.1216	11.1696	12.5557	13.7267	13.6354	14.7433	14.8169	13.4041	14.0783	8.13593	12.4753	14.0267	10.9129	13.7648	12.8397	12.6094	13.9434	8.49527	7.70169	13.0245	14.7802	6.54515	14.0373	14.4643	13.3275	14.6708	14.3248	11.9544	12.8772	11.8696	15.0808	14.4594	10.1039	12.9409	13.0659	14.4695	14.9807	13.793	14.7988	15.0115	14.3005	15.327	14.5335	14.5621	15.1971	14.5288	14.8984	14.1986
TCGA-A2-A0T3	14.4773	8.76854	10.9341	12.1767	13.652	12.8507	14.7461	14.8443	13.4174	14.0566	8.5319	12.6261	13.9775	11.0614	14.134	13.0558	13.0105	13.9067	8.66276	8.9228	13.2337	14.7066	7.75508	13.7924	14.1796	13.5924	14.5705	15.0198	12.5349	13.3454	11.8597	15.0489	14.6048	9.68408	13.3534	13.3849	14.3044	14.738	13.4431	14.596	15.0627	14.3667	15.5477	14.3555	14.6241	14.8897	14.4493	14.7701	14.75
TCGA-EW-A1OW	14.7642	7.54878	9.88129	12.1773	14.4316	13.0588	14.6854	14.6275	13.8962	13.8522	8.123	12.1003	13.9661	9.95001	13.9484	12.2735	12.7858	13.9368	7.39569	8.73389	13.0199	14.8416	5.0427	13.9625	14.0687	13.1953	14.5261	14.721	12.0641	12.933	12.5535	15.0697	14.4816	10.6426	12.8764	12.8759	14.3529	14.924	13.2674	14.7346	15.0429	13.9552	15.389	14.279	14.5189	14.9354	14.3194	14.8459	14.2237
TCGA-E2-A10E	14.6866	8.12411	11.4544	12.346	13.7991	13.8098	14.8663	14.956	13.6953	14.2706	8.6922	12.5877	14.1169	11.3297	13.7203	12.7997	12.8271	14.1445	9.33741	8.4639	13.3352	14.5916	7.59892	13.9228	14.4924	13.5403	14.7135	14.8735	12.1804	13.2356	12.0391	15.0493	14.5947	10.0309	13.2989	13.4153	14.2946	15.0003	13.6699	14.7391	15.0277	14.4683	15.2473	14.6881	14.5526	15.1939	14.6635	15.0121	14.4193
TCGA-E2-A1B5	14.6576	6.66484	11.3852	12.0975	13.6715	13.1112	14.8919	14.9594	13.0662	14.1838	7.33387	12.4394	13.7222	10.5134	13.5431	12.9889	12.798	14.0803	7.90506	7.99907	13.0259	14.8196	7.22588	13.8472	14.1337	13.0586	14.7156	14.5218	12.1436	12.6299	12.0229	14.831	14.4548	9.81041	12.7253	13.7341	14.4924	15.1738	13.5908	14.8784	15.0941	13.9725	15.6212	14.5872	14.6907	15.4171	14.4354	14.5876	14.1231
TCGA-A8-A09X	14.6491	7.14343	10.9291	12.1713	14.059	13.6753	14.8153	14.8749	13.3325	14.0669	7.71984	12.5643	14.2508	10.5239	13.8836	12.9795	12.5523	13.7343	8.05508	7.67993	13.1624	14.7206	6.11481	13.9791	14.2495	13.3484	14.6013	14.2897	11.9087	13.147	12.2611	15.07	14.3867	10.1606	12.9216	13.6358	14.3775	14.9826	13.5783	14.7204	15.0224	14.0145	15.5375	14.538	14.4648	15.1804	14.5171	14.8113	13.9784
TCGA-BH-A1ET	14.4229	7.31047	11.8376	11.9422	13.4823	13.0862	14.8149	14.9011	13.552	14.3451	8.56876	12.5744	14.3282	11.4641	13.5569	13.0297	12.864	14.2319	9.82633	8.42257	13.1352	14.5277	8.11943	13.8344	14.4848	13.3193	14.6787	14.7417	12.2685	13.4857	12.4624	15.0906	14.5179	9.94162	13.0214	13.7042	14.2739	14.9593	13.5993	14.7112	15.0279	14.3088	15.3264	14.5921	14.5029	15.1764	14.4714	14.6024	14.0194
TCGA-A2-A0CU	14.5962	8.60564	12.1449	12.5174	14.1312	13.3829	14.8731	14.7958	13.4782	14.5966	9.77282	12.8881	13.8274	11.4582	13.3677	12.6128	13.1729	14.1831	9.33027	8.92054	13.3265	14.6272	8.25322	13.8165	14.1497	13.5964	14.5604	14.9322	12.5788	12.8269	11.6366	15.0062	14.5946	10.2728	13.2866	13.7963	14.56	15.0856	13.7755	14.7798	14.8395	14.6175	15.3146	14.6261	14.7139	15.2155	14.6504	14.8538	14.5415
TCGA-MS-A51U	14.6892	7.55454	12.1388	12.1276	14.0784	13.1187	14.8503	14.7076	13.2362	14.453	8.68623	12.4997	13.9663	11.7123	13.4679	12.7719	12.8695	14.0915	9.06895	9.235	13.3008	14.5206	9.04786	13.9442	14.3142	13.4423	14.6743	14.6981	12.4869	12.7557	11.7595	14.9893	14.5561	9.95682	13.2119	14.1544	14.6022	15.1194	13.6893	14.6247	14.9605	14.1918	15.4906	14.6485	14.7533	15.2411	14.6685	14.8654	14.5978
TCGA-AO-A0J7	14.6376	8.57817	11.6025	12.3742	13.8945	14.1838	14.8935	14.853	13.736	14.4238	9.41244	13.0166	13.9352	11.4503	13.8748	13.3801	13.3765	13.8442	9.43727	8.49345	13.2607	14.7098	7.4984	13.8631	14.7583	13.755	14.595	15.013	12.0055	13.0126	11.8706	15.0456	14.6557	10.0632	13.5646	13.2392	14.5974	15.1367	13.46	14.8106	14.972	14.5768	15.2202	14.6054	14.8601	15.1126	14.7039	15.2804	14.728
TCGA-A1-A0SG	14.5347	7.75061	12.0547	12.2366	13.8822	13.2251	14.8898	14.8003	13.4057	14.4809	9.43063	12.5681	14.4109	11.604	13.5374	13.047	12.8433	14.1587	9.18547	8.92635	13.2877	14.4143	8.83656	14.0176	14.3207	13.3684	14.7054	14.4016	12.3143	13.3739	12.6837	15.1972	14.6138	10.1078	13.1212	13.8171	14.4696	15.0246	13.5759	14.5207	14.9033	14.5363	15.5408	14.6562	14.5399	15.1605	14.5814	14.8355	14.3877
TCGA-A8-A09Q	14.4749	7.9705	11.1161	12.2848	13.6988	13.3347	14.8401	14.7611	13.4656	14.1213	7.73643	12.6468	14.2568	10.7457	13.4866	13.1801	12.8186	13.5868	8.70524	8.16046	13.0065	14.7163	6.58683	13.7841	14.3309	13.4001	14.5974	14.5109	11.9689	13.3239	12.4682	15.058	14.4284	9.90639	13.0839	13.69	14.3642	15.0661	13.3291	14.7515	14.9258	14.1074	15.5532	14.4913	14.5269	15.1857	14.4491	14.8535	14.1196
TCGA-E2-A14Y	14.692	10.5752	10.5966	13.1638	14.8218	14.1604	14.8202	14.6425	13.7841	13.9034	7.40898	13.0783	14.266	9.32504	14.3794	12.6887	13.0787	13.9093	7.54804	8.16595	13.4547	14.9065	5.48265	14.003	14.2884	13.882	14.5994	14.8095	11.8659	12.3552	11.6837	15.2326	14.6282	10.818	13.6708	13.1742	14.3527	14.6489	13.8205	14.7594	14.7881	13.8761	15.3214	14.2803	14.6094	14.864	14.2834	15.3173	14.5477
TCGA-BH-A0AY	14.7152	7.54713	11.5112	12.5293	14.3462	13.7565	14.8149	14.6708	13.3638	14.2694	8.84041	12.4569	14.2016	10.9116	13.7993	12.5077	12.7989	14.1702	8.18455	8.0291	13.1828	14.6644	7.39334	14.0765	14.2867	13.2981	14.7166	14.3644	12.0849	12.8587	12.3415	15.1918	14.5537	10.4857	13.0865	13.3876	14.5355	15.0726	13.5603	14.6638	14.9561	14.3777	15.3596	14.6638	14.5289	15.1985	14.561	14.9229	14.1544
TCGA-S3-AA17	14.4331	7.27523	10.8581	11.9238	13.1189	12.5229	14.6762	14.6014	13.0212	13.9233	7.1758	12.0511	13.5152	10.9127	13.572	12.9754	12.359	13.8647	7.74557	7.9326	12.9064	14.7848	6.65424	13.9252	13.8101	13.0898	14.6365	14.3202	12.0751	12.8507	12.1087	14.9345	14.1487	9.45687	12.7003	13.8478	14.4091	14.9794	13.3726	14.699	14.9672	13.8703	15.7029	14.4626	14.5573	15.2656	14.4192	14.9339	14.2602
TCGA-EW-A1P4	14.6969	8.56102	9.73176	12.5219	14.6533	12.206	14.8693	14.7547	13.483	13.9239	7.32069	12.4782	13.9782	8.80327	14.2053	12.1607	12.514	14.0669	4.78018	8.03904	13.4067	14.9323	4.97076	13.9529	13.8359	13.1767	14.5414	14.5489	12.027	11.6922	11.4926	15.0932	14.6162	10.3452	13.1654	13.2348	14.5598	14.6658	13.7185	14.7829	14.9241	13.6436	15.4373	14.2397	14.7663	14.8619	14.4422	14.9062	14.2285
TCGA-A8-A09N	14.6339	8.55469	11.7063	12.983	13.9095	13.6803	14.9674	14.7575	13.824	14.248	9.72139	12.7111	14.3168	11.4863	13.6276	13.0441	12.7606	13.825	9.32529	9.06065	13.2931	14.4486	8.2551	13.9239	14.3679	13.4723	14.6112	14.6062	12.3077	13.4859	12.632	15.2156	14.6677	10.3407	13.0904	13.6028	14.2703	14.7793	13.4537	14.6259	14.9948	14.5918	15.5555	14.508	14.3522	15.0744	14.5052	14.7536	14.1493
TCGA-AR-A24P	14.489	7.4005	11.4234	12.2127	13.8572	13.4299	14.8167	14.8535	13.5077	14.2822	8.93659	12.7228	13.9324	11.2426	13.5912	12.6638	13.015	14.1694	9.20769	9.34137	13.3263	14.5762	7.93934	13.8164	14.1223	13.3749	14.6035	14.6901	12.377	12.5893	11.5979	14.9419	14.4304	10.5654	13.0147	13.6018	14.2539	14.9599	13.6163	14.728	14.9065	14.3328	15.3083	14.4827	14.4612	15.1317	14.4857	14.6995	14.4575
TCGA-BH-A1FC	14.3303	7.65999	9.73227	12.1938	13.6587	13.0187	14.7257	14.6907	13.5064	13.298	6.95017	12.4026	13.4801	8.9008	13.7827	12.8314	12.9988	13.2492	6.59131	8.17002	12.7246	15.0701	3.91343	13.8188	13.8677	13.0147	14.2922	14.7127	11.8451	12.2426	11.3962	14.846	14.3242	9.92265	12.5504	12.557	14.2739	14.7575	13.0758	14.8234	14.9105	13.7229	15.7499	13.8911	14.3792	14.9849	14.0916	14.9847	14.109
TCGA-BH-A0HN	14.5583	9.17147	11.4626	12.1228	13.8041	13.5069	14.7851	14.6137	13.3403	14.5318	8.88396	12.7688	14.2716	12.1558	14.0977	13.5758	12.7587	13.6891	9.54145	8.01169	13.0574	14.6677	7.74218	13.9556	14.7155	13.7865	14.6921	14.7423	12.0329	13.6257	12.5873	15.2794	14.4358	9.8514	13.3948	12.9065	14.7163	15.1137	13.3723	14.5608	15.2341	14.5214	15.3516	14.5971	14.8027	15.1389	14.6038	15.0836	14.3557
TCGA-A8-A08X	14.5806	7.09424	10.6337	11.9771	14.4278	13.6658	14.6611	14.6812	13.4396	14.0383	7.44366	12.1981	14.0389	10.0696	13.8847	12.7009	12.4009	13.6706	6.81677	7.13076	13.0751	14.8931	5.31261	14.0188	14.1326	13.2049	14.5762	14.6631	11.7576	12.7001	11.9944	15.0522	14.481	10.2249	12.8261	13.8454	14.5041	15.052	13.5156	14.733	15.0968	13.9524	15.5777	14.4592	14.6187	15.1564	14.5144	15.1135	14.2501
TCGA-D8-A1X9	14.6189	7.7948	11.6051	12.6763	13.9402	13.6073	14.7319	14.8431	13.7157	14.0882	8.78837	12.6045	14.1065	11.224	13.7667	12.5856	12.8376	14.3048	8.88346	8.98846	13.2316	14.6193	8.3895	13.9533	14.4735	13.2256	14.6436	14.7301	12.5089	13.1594	12.205	15.0117	14.6707	10.2416	13.3724	13.399	14.2006	14.9059	13.7463	14.7408	15.048	14.3926	15.4978	14.6598	14.5897	15.2306	14.5243	14.7712	14.398
TCGA-E2-A15A	14.528	8.61504	11.4819	12.4581	13.7231	13.2235	14.7729	14.618	13.6638	14.2223	8.5333	12.5269	13.9121	11.046	13.3576	12.7605	13.0048	14.2091	8.47306	8.52192	13.3063	14.6332	7.37162	13.8796	13.9899	13.2763	14.6349	14.5726	12.2775	13.1626	12.2109	15.1314	14.5284	9.92168	13.1138	13.8673	14.1833	14.9499	13.4715	14.6702	14.9172	14.4302	15.6488	14.5477	14.3735	15.1083	14.3777	14.77	14.3551
TCGA-AR-A1AQ	14.6762	7.43807	9.57158	11.5696	13.7933	12.5745	14.8038	14.6229	13.3261	13.9492	7.69145	12.268	13.5255	9.44474	13.9025	12.5911	12.8596	13.7785	6.5379	7.75136	12.8618	14.9481	4.69328	13.8028	13.8464	13.0109	14.4824	14.7384	11.7566	12.2239	12.354	14.8476	14.4155	10.0243	13.0034	13.053	14.4335	15.0853	13.226	14.84	15.1108	13.7662	15.5506	14.1866	14.5285	15.1225	14.2921	14.8654	14.4228
TCGA-BH-A0HF	14.8298	8.60226	11.4669	12.6093	14.1085	13.287	14.8142	14.8919	13.5571	14.383	8.65735	12.6188	14.145	10.9144	13.7481	12.5187	12.9909	14.1498	8.40639	8.76753	13.2891	14.6083	7.69624	13.9609	14.3303	13.5714	14.8269	14.5479	12.124	12.5563	11.9499	15.09	14.6741	10.6515	13.2701	13.784	14.5391	15.1256	13.8522	14.7227	15.0903	14.3725	15.2975	14.6315	14.8191	15.2008	14.5423	14.7171	14.4275
TCGA-AR-A24K	14.4778	8.54428	10.6821	12.0902	13.6214	13.9173	14.8114	14.8128	13.5194	14.0816	8.2999	12.8875	14.1798	10.9992	13.986	13.0829	13.003	13.4306	9.1965	8.73582	13.1227	14.7085	6.07095	13.6946	14.3873	13.4476	14.5132	14.6001	12.0939	13.3673	12.0524	15.1862	14.4298	10.2464	13.1755	12.8185	14.1205	14.7762	13.2739	14.7771	14.9471	14.328	15.4393	14.1715	14.3858	14.9119	14.3314	14.997	14.2756
TCGA-AC-A2QI	14.5094	6.95296	11.5836	11.9607	13.6796	12.7462	14.7303	14.8311	13.3032	14.1718	8.60008	11.8115	13.8105	11.1158	13.2825	12.5042	12.5177	14.0347	8.54793	8.64493	13.0725	14.4234	7.78264	13.9131	14.2118	13.0437	14.6983	14.4968	12.0592	12.8617	11.9216	14.9161	14.5085	10.1136	12.553	13.8883	14.4808	15.1174	13.6127	14.4823	15.1167	14.1398	15.6272	14.6056	14.5514	15.2225	14.6064	14.6277	14.5309
TCGA-AR-A1AP	14.8077	8.56233	11.6966	12.2088	13.9409	13.0669	14.8659	14.6486	13.4841	14.4644	9.57017	12.7704	14.1258	11.1308	13.5081	13.07	12.9087	14.2944	8.39168	9.25289	13.4786	14.5083	8.21189	13.9221	14.3196	13.6101	14.6325	14.8813	12.3488	12.981	12.2174	15.1109	14.5657	10.055	13.4982	13.8612	14.3563	15.0739	13.7747	14.6146	14.9813	14.3519	15.4036	14.6288	14.5029	15.0843	14.6767	14.9029	14.667
TCGA-AR-A254	14.4469	7.48971	10.6555	12.133	14.158	13.5219	14.78	14.6677	13.3293	14.0555	7.3984	12.3975	13.9157	10.3042	13.7434	12.4826	12.7685	13.8783	8.12091	7.93798	13.135	14.8067	6.05668	13.8569	14.1215	13.1942	14.6858	14.5515	12.0096	12.9055	11.8147	15.0236	14.4176	10.1147	12.9792	13.3822	14.2069	15.059	13.5716	14.7697	15.0453	13.9845	15.2934	14.5454	14.5813	15.2272	14.3992	14.9126	14.2906
TCGA-A1-A0SN	14.6016	8.46309	11.3759	12.5798	13.6387	13.7219	14.8219	14.5871	13.4514	13.9464	8.05859	12.3195	13.7513	10.9941	13.4052	12.625	12.7264	14.0088	8.43476	8.18139	13.329	14.5877	7.49731	13.9167	14.1396	13.2063	14.6998	14.6231	12.1335	13.0022	11.5167	15.0209	14.5071	10.0099	13.1764	13.6286	14.3555	15.0766	13.6453	14.7022	14.8342	14.3796	15.5826	14.5845	14.532	15.1021	14.5842	14.775	14.4994
TCGA-BH-A0DV	14.8844	7.16803	11.9711	12.4325	14.4178	13.8287	14.8296	14.869	13.6212	14.4291	9.40797	12.3414	14.1082	11.3101	13.5001	12.3038	12.9998	14.39	8.93927	9.02366	13.3172	14.5176	8.51098	14.012	14.3523	13.2861	14.748	14.6847	12.1605	12.8087	11.7918	14.9818	14.7129	11.0012	12.8405	14.0726	14.6597	15.1463	13.9074	14.6536	15.0163	14.3821	15.2404	14.7472	14.6109	15.2866	14.7389	14.6634	14.2773
TCGA-BH-A0BF	14.588	6.61221	10.918	12.0095	13.8542	12.9159	14.7326	14.7502	13.2039	14.0351	7.86257	12.1017	13.7753	10.6978	13.2682	12.4368	12.5016	14.1495	7.67437	8.16056	13.0203	14.7251	6.95856	13.8799	13.9895	13.0518	14.6308	14.514	12.0302	12.5939	11.998	14.8518	14.4139	10.0091	12.7918	13.5544	14.3598	15.1709	13.4194	14.7396	15.0842	13.9761	15.6216	14.5426	14.4786	15.3175	14.4259	14.6214	14.2938
TCGA-D8-A1XR	14.422	8.301	11.6299	12.3508	13.6531	13.3771	14.7648	14.7346	13.5644	14.1171	9.00664	12.4868	14.0532	11.4391	13.7413	13.1874	13.0222	13.9824	9.52266	8.51856	13.2499	14.561	7.48107	13.7195	14.3645	13.3433	14.5395	14.7505	12.0523	13.4807	12.0412	15.0589	14.546	10.2178	12.9281	13.0866	14.2198	14.9597	13.2506	14.6619	15.1995	14.2424	15.409	14.5131	14.5761	15.1191	14.583	14.9034	14.1656
TCGA-E2-A1IL	14.4974	7.86229	12.1819	12.2176	13.5054	13.2563	14.8043	14.7551	13.7504	14.1985	9.50322	12.3843	13.9562	11.3903	13.437	12.6131	12.9166	14.0402	9.75926	9.15384	13.2173	14.4177	8.25094	13.8629	14.2251	13.1581	14.616	14.6899	12.2752	13.2369	12.1624	15.0188	14.5377	10.1615	12.6978	13.9424	14.3721	14.8513	13.7681	14.5228	15.0312	14.4174	15.2552	14.5461	14.5448	15.111	14.5562	14.6596	14.127
TCGA-E2-A1L9	14.6293	6.95823	11.2782	12.0915	14.2607	13.7568	14.8004	14.9102	13.4308	14.3296	8.44112	12.2815	14.2619	11.3551	13.9006	12.5403	12.7903	14.2407	9.02371	8.8719	13.2062	14.5762	7.84204	13.9623	14.4145	13.3796	14.7587	14.6009	12.1321	12.7874	12.3992	15.0521	14.6454	10.7495	13.1213	13.2018	14.3646	15.0998	13.6625	14.6907	15.1137	14.2733	15.2536	14.7336	14.5372	15.274	14.5624	14.7297	14.4201
TCGA-GM-A2D9	14.7296	8.56371	11.0562	12.3228	13.9431	13.7962	14.9052	14.7264	13.1618	14.4919	8.68872	12.6525	14.2963	11.3842	14.0113	12.998	12.9691	14.0002	8.91133	8.60816	13.2618	14.7101	7.50163	14.0115	14.7919	13.6816	14.7735	14.5307	12.0058	13.1947	12.4442	15.1682	14.5458	10.3025	13.2862	13.3149	14.6262	15.0613	13.6541	14.6263	15.1472	14.1422	15.3411	14.7238	14.763	15.2814	14.7458	15.0821	14.3775
TCGA-GM-A5PV	14.7803	8.75107	11.9942	12.3315	14.027	13.6172	14.9107	14.9731	13.2965	14.5149	8.88458	12.7519	14.1387	11.6243	13.93	13.3963	12.9897	14.0219	9.44623	8.60695	13.2405	14.5639	7.61358	13.9805	14.6664	13.6776	14.8012	14.6778	12.1361	13.1602	12.3789	15.1821	14.5984	9.93823	13.2668	13.6335	14.672	15.0885	13.5806	14.6598	15.1614	14.4084	15.4113	14.6263	14.8012	15.2455	14.6113	14.9464	14.3633
TCGA-GM-A3NW	14.7105	9.28764	12.086	12.8072	13.9881	13.7492	14.9494	14.8034	13.2738	14.3828	8.71121	12.6698	14.039	11.7557	13.6275	13.0786	13.0464	13.8495	9.45126	8.52309	13.2962	14.5843	8.06406	13.9128	14.6104	13.5609	14.6599	14.6078	12.1487	13.2015	11.8559	15.0068	14.5639	10.1112	13.2911	13.7254	14.565	14.909	13.6153	14.6774	15.1112	14.188	15.5304	14.6182	14.7054	15.2144	14.721	15.0813	14.2806
TCGA-A2-A0CS	14.9191	8.12623	11.9167	12.6	14.0639	14.2585	14.9392	14.8244	13.6353	14.3661	9.61479	12.7021	14.0944	11.8608	14.1346	13.3369	12.9628	14.2129	9.58577	8.67675	13.3735	14.547	8.53826	14.0055	14.5932	13.7152	14.7488	14.7973	12.0778	13.0209	12.6341	15.2005	14.6711	10.614	13.2886	12.9533	14.6291	15.2416	13.4816	14.6931	15.043	14.7586	15.3356	14.7796	14.7124	15.2452	14.6778	14.8501	14.4559
TCGA-A2-A0CW	14.6567	8.53781	11.4112	12.5208	13.9612	13.8197	14.7448	14.5964	13.6049	14.0603	8.83306	12.907	14.182	10.977	13.8642	13.1205	13.0511	14.1443	8.82053	8.5217	13.2438	14.628	7.04503	13.9632	14.3881	13.4546	14.6421	14.696	12.2847	13.1301	12.44	15.1824	14.6142	10.1581	13.3532	13.5788	14.3294	14.8915	13.5191	14.6637	14.9568	14.6594	15.3474	14.6403	14.6134	15.0088	14.4582	14.921	14.3206
TCGA-A7-A3IZ	14.3447	9.05162	11.797	12.3983	13.1698	12.9952	14.8058	14.868	13.4745	14.2563	8.4337	12.6451	14.1732	11.3717	13.1224	12.9325	13.1232	13.7277	9.43851	8.91329	13.0955	14.5875	7.46982	13.7502	14.4667	13.3619	14.6291	14.5687	12.1674	13.2948	11.7058	14.9328	14.5315	9.47932	12.8857	13.0627	14.3121	14.706	13.4646	14.7269	15.0264	14.1181	15.5129	14.428	14.5327	15.1141	14.8033	15.0021	14.0573
TCGA-EW-A1J2	14.5311	6.90964	11.9007	12.1782	13.785	12.8019	14.7547	14.8719	13.4667	14.2722	8.7831	12.2728	13.9036	11.1437	13.374	12.5381	12.8151	14.1723	9.24159	9.3117	13.2089	14.5074	8.15766	13.9015	14.1828	13.2371	14.6853	14.7499	12.3425	12.7782	11.7203	14.8333	14.5312	10.2403	12.847	13.7038	14.3283	14.96	13.8134	14.6379	15.0451	14.2208	15.3135	14.5789	14.5649	15.2307	14.5561	14.6449	14.4623
TCGA-AC-A2FB	14.4899	6.68661	11.1911	12.1095	13.6157	12.555	14.7994	14.9403	13.1999	14.1396	7.58628	12.3298	13.8489	10.5192	13.1615	12.8429	12.4944	14.0517	8.19874	8.12574	13.024	14.6828	7.1568	13.8647	14.0099	13.0496	14.746	14.4315	12.0956	12.7558	11.8771	14.798	14.4319	9.61331	12.6105	13.828	14.4236	15.0888	13.7482	14.7922	15.0293	14.1866	15.4973	14.5619	14.6347	15.3614	14.5446	14.5655	14.1647
TCGA-EW-A2FS	14.7675	8.54076	11.2925	12.6225	14.2245	13.6408	14.9518	14.8919	13.317	14.4317	7.48385	12.831	14.2389	11.5348	13.8623	12.6215	13.0079	14.3774	8.63166	8.02234	13.2136	14.863	7.3124	13.9936	14.4018	13.4335	14.7401	14.6999	12.1842	12.7461	11.7214	15.0419	14.521	9.72745	13.3721	13.7291	14.549	15.0961	13.5958	14.8395	15.0132	14.2652	15.5071	14.6658	14.7841	15.301	14.5069	15.1842	14.5013
TCGA-EW-A1PE	14.5429	7.36165	11.3184	12.1363	13.3399	13.1175	14.8058	14.8245	13.5119	13.8928	8.01031	12.3289	14.059	11.015	13.3843	12.871	12.3835	14.1412	8.54796	8.19445	13.1634	14.4952	8.35399	13.9647	14.2437	13.1683	14.7622	14.5038	12.2151	13.032	12.0916	15.0029	14.4846	9.62763	12.8291	14.0649	14.4317	15.1012	13.6243	14.6904	15.0558	14.298	15.5817	14.6178	14.5723	15.3045	14.6134	14.5186	14.2887
TCGA-BH-A18G	14.9926	9.05012	10.3767	12.3005	14.7246	14.5429	14.8431	14.7391	13.8042	14.3921	7.73985	13.0326	14.1683	10.5716	14.4643	12.7338	12.8468	14.2793	7.3509	7.55621	13.4158	14.9046	5.64414	14.1199	14.6558	13.7468	14.7964	14.9446	11.873	12.6175	11.8234	15.2683	14.4884	10.5007	13.5619	12.9493	14.745	14.813	13.7458	14.7576	14.9499	14.213	15.0967	14.5274	14.8938	15.0219	14.507	15.456	14.3154
TCGA-BH-A0DX	14.5423	7.151	11.5971	11.8458	13.9854	13.5631	14.7423	14.7499	13.4537	14.3307	8.24767	12.3668	14.2957	11.1779	13.6818	12.4284	12.7081	14.1996	8.4956	8.33933	13.3127	14.5731	8.38939	13.9648	14.2768	13.318	14.7576	14.4794	12.0728	12.8128	12.5106	15.0425	14.5168	10.4378	12.9449	13.9953	14.499	15.0234	13.6903	14.6306	14.9785	14.2658	15.4744	14.6816	14.606	15.1616	14.6374	14.6485	14.3441
TCGA-LL-A5YM	15.1027	9.17903	11.1976	12.9424	14.2126	14.72	14.9999	14.4929	13.5009	14.4157	9.61767	13.1363	13.7867	11.5603	14.3807	13.2342	13.2205	13.8672	8.0322	7.81984	13.5149	14.8438	7.07681	14.1514	14.8618	13.7387	14.7287	14.737	11.8919	12.7847	12.1095	15.409	14.6552	10.6756	13.6128	13.8845	15.0254	15.1736	13.51	14.5473	15.1892	14.4712	15.4138	14.616	15.1087	15.2076	14.7688	15.2453	14.7285
TCGA-A2-A4S2	14.558	7.99437	11.4686	12.2321	13.7352	13.1212	14.858	14.5793	13.242	14.2796	8.6496	12.1816	13.7639	11.1873	13.4035	12.6881	12.5705	14.0033	8.57057	8.38698	13.188	14.467	8.28881	13.9126	14.0602	13.2209	14.7531	14.4322	12.3173	12.9395	12.3275	14.9132	14.4211	9.78622	13.0169	13.7515	14.4945	15.0302	13.5947	14.5342	15.0217	14.1839	15.5798	14.5963	14.6208	15.2683	14.4917	14.6635	14.4796
TCGA-BH-A0BV	14.6071	8.07378	11.3131	12.1953	13.4713	13.4609	14.7726	14.6266	13.5125	14.2063	8.7924	12.6389	13.8844	11.454	13.3913	13.0247	12.8993	14.1329	9.07585	9.08914	13.1793	14.5984	7.54193	13.8868	14.3015	13.4456	14.6708	14.6108	12.3607	13.0179	12.0823	15.0364	14.5285	10.0375	13.2066	13.8908	14.4322	15.0235	13.4259	14.6755	14.9794	14.5584	15.5155	14.6504	14.5124	15.1853	14.5937	14.6302	14.2958
TCGA-AR-A251	14.2842	7.83193	11.3128	12.6559	14.9355	12.3287	14.8792	14.9651	13.7157	13.9362	8.10256	12.3654	14.1793	9.74215	13.7053	13.0846	13.1407	13.8651	7.50429	8.6184	13.2242	14.7682	5.71055	13.7206	13.6821	13.2426	14.3485	15.1646	12.148	13.3425	12.5914	14.6464	14.8946	10.4361	12.7874	13.0269	14.1375	14.828	13.506	14.8639	14.9332	13.9368	15.804	14.1908	14.4854	14.8811	14.1471	14.9462	14.366
TCGA-AR-A24O	14.5906	6.38001	11.5436	12.1337	13.5534	12.5576	14.7972	14.9392	13.4927	14.2006	8.07875	12.2578	13.9698	10.7763	13.3698	12.3524	12.7211	14.1591	8.56852	8.47528	13.1761	14.591	8.04156	13.8604	14.1475	13.0586	14.682	14.6498	12.2623	12.7048	11.8041	14.8802	14.5275	10.182	12.8139	13.8259	14.3415	15.077	13.5994	14.8143	15.0199	14.1493	15.2679	14.5438	14.5418	15.2747	14.5798	14.6226	14.2415
TCGA-AO-A12H	14.5943	8.92468	11.3463	12.3454	13.5048	13.534	14.8313	14.7404	13.5042	14.3841	9.18471	12.7926	13.9132	11.4769	13.9764	13.2729	13.1752	14.3229	8.99189	8.53082	13.1773	14.6767	7.64449	13.8152	14.6422	13.4444	14.7257	14.741	12.1379	13.2895	12.1439	15.2078	14.638	9.97295	13.1945	13.0288	14.5583	14.9943	13.542	14.7371	14.9802	14.6147	15.4977	14.6127	14.7748	15.1564	14.7053	14.7884	14.3581
TCGA-BH-A0W4	14.5998	7.75007	11.7964	12.5119	13.7709	13.1989	14.8264	14.9546	13.6173	14.2128	9.1266	12.4816	14.1674	11.3667	13.6691	12.4483	12.8773	14.0582	9.26922	9.1094	13.2836	14.5251	8.15046	13.8913	14.4228	13.4491	14.6374	14.8042	12.2886	13.0389	11.8823	14.9943	14.6848	10.4625	13.0402	13.5553	14.3723	14.9177	13.7909	14.7122	14.9968	14.4564	15.2282	14.5385	14.6375	15.1109	14.7389	14.8071	14.5362
TCGA-AO-A03M	14.4891	7.6115	11.0432	12.1817	14.1068	12.9464	14.6371	14.7949	13.3821	14.2421	7.66053	12.3062	14.2388	10.8003	13.6985	12.7888	12.4388	14.3103	7.8699	7.88542	13.0456	14.7186	6.75842	13.8657	13.8826	13.3475	14.6889	14.5072	12.2547	12.9988	12.4716	15.1508	14.5459	9.69742	13.0589	14.0529	14.4138	14.9808	13.5609	14.6733	15.039	14.4067	15.3617	14.5238	14.6226	15.1528	14.4891	14.6923	14.1183
TCGA-BH-A0DH	14.6434	8.38409	11.8414	12.7554	13.3557	13.4776	14.9284	14.7606	13.7599	14.2407	9.68027	12.9275	14.3393	11.6808	13.9185	13.3508	13.1922	13.7549	9.4093	8.51421	13.219	14.5773	8.75229	13.9157	14.7155	13.6167	14.7967	14.7547	12.4186	13.6364	12.662	15.2764	14.5739	10.2598	13.2688	14.3903	14.4948	14.9275	13.5146	14.5708	14.9638	14.6571	15.4569	14.6004	14.6387	15.1633	14.6068	14.851	14.3991
TCGA-A7-A4SB	14.7869	8.63309	12.0413	12.9713	14.2242	13.3536	14.7339	14.7483	13.4742	14.4005	9.33327	12.7516	14.2098	11.5229	13.5159	13.1442	12.8011	14.2549	8.93874	9.03389	13.3771	14.7096	8.71873	14.0301	14.3886	13.6357	14.5487	14.8911	12.5633	13.4936	12.064	15.1639	14.384	9.89788	13.3281	13.958	14.5167	14.8442	13.5989	14.6523	14.9682	14.2511	15.4438	14.4847	14.7341	15.0216	14.6471	15.1993	14.4168
TCGA-AR-A2LJ	14.943	7.76857	10.8977	12.6091	14.091	13.5336	14.7916	14.6899	13.0625	14.3634	8.35007	12.3943	13.8607	11.1259	13.7646	12.6159	12.7856	13.9024	7.76615	8.23909	13.1747	14.8114	6.57491	14.0913	14.5126	13.4102	14.7801	14.4679	11.878	12.4373	11.5291	15.1367	14.5076	10.332	12.9314	14.1027	14.9281	15.2185	13.6765	14.6529	15.1943	14.1409	15.3899	14.576	14.9233	15.3089	14.8364	14.9443	14.4411
TCGA-A2-A0CK	14.6913	8.10091	11.0905	12.4725	13.8889	12.9312	14.7542	14.8133	13.1006	14.3302	8.81621	12.3197	13.6248	10.9231	13.5287	12.6349	12.9979	13.9518	8.18006	8.81291	13.1387	14.6787	6.91159	13.898	14.407	13.3073	14.647	14.722	12.067	12.4753	11.3534	14.9487	14.4908	10.0718	12.9028	13.5835	14.635	15.0552	13.5404	14.6197	15.2383	14.1848	15.3493	14.4775	14.7995	15.2093	14.6689	14.9944	14.4444
TCGA-AC-A7VC	15.1036	6.37677	9.90012	12.4205	14.2113	14.01	14.7809	14.5305	13.0602	14.0441	7.67489	11.6402	13.6661	10.0486	13.8153	11.2388	12.7451	13.4313	6.03026	7.59952	12.9816	15.0843	4.61817	13.9344	14.4182	13.2139	14.525	14.5495	11.6724	11.9757	11.1755	14.9405	14.7815	11.2183	12.9413	12.1475	14.8116	15.2537	13.2913	14.8607	15.4613	13.7015	15.2882	14.4577	14.9214	15.1907	14.8548	14.8988	14.5734
TCGA-B6-A402	14.6019	8.93305	10.1349	12.3421	14.7916	13.4254	14.9188	14.5412	13.523	14.0661	8.54241	12.8796	13.8617	10.1957	14.2895	13.2721	13.2946	13.9024	7.32742	8.98474	13.234	14.9119	4.68122	13.9901	14.1739	13.4767	14.4298	14.8671	11.7146	12.8397	12.0057	15.1046	14.3929	10.2527	13.1823	12.3757	14.4048	14.7131	13.5522	14.6713	15.0805	14.2689	15.4078	14.1513	14.6812	14.8229	14.0723	15.4291	14.5335
TCGA-AN-A04C	14.6359	8.38022	11.13	12.0088	14.425	13.8149	14.6688	14.8833	13.7644	14.4314	7.28551	12.5039	14.1637	10.3555	14.0933	12.8977	12.9625	13.9311	8.06846	7.64901	13.1521	14.8394	5.367	13.9841	14.3784	13.6881	14.6667	14.6858	11.8788	13.0908	12.3404	15.2582	14.4496	9.81232	13.0403	13.3441	14.4209	14.8604	13.4775	14.7228	15.0135	13.9443	15.3105	14.4323	14.7658	14.972	14.2705	15.1512	14.1605
TCGA-A8-A091	14.1735	7.97853	11.7972	11.8429	12.9468	11.6192	14.826	14.7725	13.3662	14.368	8.34587	12.4031	13.9582	11.1138	13.3259	12.8329	12.9463	14.0353	8.82541	8.78735	12.9806	14.6231	7.99322	13.7605	14.2131	13.1377	14.5955	14.8037	12.2171	13.1967	11.3779	15.0638	14.4825	9.16921	12.7674	13.6629	14.3003	14.934	13.5586	14.6085	14.923	14.3686	15.39	14.4129	14.4974	15.107	14.4701	14.8393	14.3344
TCGA-AN-A0FT	14.7945	8.44959	11.4009	12.2756	14.859	14.9068	14.7901	14.7769	13.4891	14.5069	7.95993	12.9693	14.3943	11.2166	13.9507	13.1378	13.1076	14.0917	8.5973	7.88578	13.3337	14.9038	7.44097	14.2302	14.8899	13.8581	14.8121	14.7212	11.8723	13.0107	12.2007	15.2869	14.5624	10.5378	13.5847	13.4289	14.8607	15.3244	13.6934	14.7125	15.0367	14.4723	15.1637	14.8346	14.9884	15.2911	14.6575	15.477	14.6045
TCGA-AR-A2LL	14.405	8.08515	11.424	12.3401	13.6153	13.3805	14.7326	14.6475	13.3585	14.1513	8.42251	12.57	13.8277	11.0811	13.555	12.8401	12.7954	13.9637	8.86255	8.72285	13.245	14.6153	6.70004	13.8404	14.0596	13.498	14.6625	14.6485	12.1583	13.0154	12.1649	15.028	14.3114	9.9973	13.0228	13.3798	14.3509	14.9773	13.5096	14.6261	14.9214	14.2531	15.5521	14.4441	14.5335	15.1993	14.3717	14.8996	14.4845
TCGA-D8-A3Z6	14.74	8.74395	11.6818	12.2706	13.9042	13.6895	14.8115	14.6437	13.5196	14.3446	9.12022	12.6167	14.1235	11.7236	13.7691	12.9955	12.8773	14.0818	9.32186	8.95274	13.3018	14.4074	8.189	14.0407	14.3954	13.5893	14.7652	14.6229	12.1171	13.0988	12.1075	15.2067	14.4806	10.3006	13.1196	13.9116	14.4935	14.9378	13.5745	14.4422	15.01	14.2543	15.4257	14.6393	14.608	15.1444	14.5833	14.9444	14.4827
TCGA-A2-A25F	14.5433	5.2029	10.2553	11.6589	13.6618	11.9505	14.7455	14.8377	12.9565	13.95	6.40198	11.7986	13.4434	9.34945	13.1892	12.1746	12.3647	13.6049	6.04702	7.90223	12.8112	14.9282	5.88492	13.744	13.5754	12.7188	14.5577	14.5044	11.9971	12.0105	11.9127	14.5493	14.418	9.9454	12.5601	13.2708	14.3488	15.2258	13.4657	15.0064	15.0974	13.7636	15.6962	14.3391	14.4761	15.4215	14.3737	14.3495	14.1917
TCGA-A8-A07Z	14.7915	9.01011	11.4164	12.5506	13.9444	13.8328	14.8762	14.6114	13.5216	14.4095	9.51023	12.8539	13.7701	11.5184	13.9217	13.6396	13.1044	14.1212	9.06635	9.03451	13.3522	14.4955	8.2822	13.9023	14.2968	13.7463	14.6519	14.7738	12.2811	12.8974	12.3749	15.1706	14.5415	10.0512	13.1923	13.7664	14.61	15.1561	13.43	14.5878	14.9449	14.5741	15.3958	14.62	14.6565	15.1685	14.7565	14.8369	14.2643
TCGA-D8-A1XV	14.7276	8.91438	11.5047	12.7056	13.9672	14.53	14.9472	14.7856	13.8703	14.354	8.61494	13.4878	14.3794	11.4791	14.2142	13.4061	13.3555	14.218	9.54559	8.19996	13.1604	14.9184	7.47749	13.827	14.8148	13.6227	14.6557	14.9584	12.0801	13.2813	11.9658	15.2083	14.5361	10.2195	13.3649	12.3171	14.4781	14.9691	13.6708	14.9401	15.0117	14.7718	15.1947	14.5353	14.9036	15.1429	14.6445	15.0852	14.2607
TCGA-E9-A5FK	14.8596	7.09121	11.1499	12.1921	13.6479	12.9064	14.8268	14.664	12.8054	14.3076	7.70841	12.4325	13.7672	11.0611	13.8033	13.1379	12.5248	14.0447	7.87883	7.41299	13.051	14.8535	7.6356	14.1121	14.4493	13.3004	14.7353	14.3702	11.9953	12.5702	12.1211	15.1314	14.3408	9.43569	13.1389	14.0584	14.8465	15.2218	13.4511	14.6514	15.1999	14.3336	15.598	14.641	14.8578	15.2905	14.5877	14.9946	14.5425
TCGA-EW-A3U0	14.5281	6.62154	10.335	11.9408	13.7725	12.0399	14.72	14.6971	13.2838	13.9434	6.5769	11.8289	13.6077	9.35934	13.3057	12.0162	12.7736	13.7586	6.36589	8.68993	12.8648	14.9888	5.13345	13.7889	13.6848	12.6309	14.5598	14.3857	11.9636	12.2554	11.715	14.7039	14.4606	9.34476	12.3698	13.1642	14.4782	15.1809	13.2845	14.8488	14.9771	13.7326	15.675	14.3394	14.7058	15.2429	14.5158	14.6635	14.1905
TCGA-EW-A1P7	14.4597	5.81307	11.0427	11.6282	13.8697	11.5589	14.7594	14.7604	13.1775	14.1619	7.21835	12.0354	13.9103	9.90742	13.1882	12.1799	12.2147	14.0265	6.6618	8.41294	12.944	14.7943	6.40384	13.9041	13.7868	12.8071	14.6096	14.4781	12.2516	12.5313	11.9637	14.673	14.5522	9.71976	12.6003	13.6088	14.4891	15.0249	13.7528	14.8535	15.0481	13.9827	15.6967	14.4394	14.6086	15.3294	14.488	14.6345	14.4253
TCGA-OL-A6VQ	14.6261	7.66946	11.7352	12.1997	14.1235	13.246	14.7725	14.8136	13.4158	14.2937	8.69197	12.4583	14.1534	11.418	13.5776	12.6826	12.9505	14.1168	9.13952	9.1049	13.271	14.554	8.54513	13.9623	14.2831	13.3231	14.6614	14.6062	12.2954	12.8477	11.8671	14.905	14.5249	10.2498	13.0078	14.1984	14.4348	15.0256	13.6942	14.6263	14.9409	14.1858	15.3773	14.639	14.5815	15.1717	14.729	14.8548	14.4314
TCGA-BH-A18N	14.4919	8.26586	11.7422	12.2254	13.4728	12.9833	14.903	14.7858	13.2368	14.4812	8.83913	12.7509	13.7466	11.4034	13.5422	12.9998	13.0843	14.2256	9.17896	9.61315	13.3648	14.5066	8.31324	13.7547	14.2456	13.5321	14.6259	14.7702	12.3618	12.843	11.7654	15.0116	14.5131	9.59369	13.0433	13.0646	14.4088	15.0151	13.5464	14.6531	14.9285	14.3968	15.664	14.5765	14.6073	15.1654	14.6131	14.7528	14.5393
TCGA-A2-A0T1	14.7517	7.32878	11.1596	12.2152	14.0068	13.4621	14.6642	14.7959	13.5146	14.1735	7.51402	12.4462	14.0315	10.4738	13.6024	12.7307	12.4415	13.9548	7.33502	7.7432	13.2163	14.8005	7.08753	14.1219	14.1296	13.2363	14.696	14.4986	12.0485	12.9563	12.4389	15.1246	14.498	10.2509	12.9387	14.1132	14.6221	15.0939	13.6563	14.7018	14.9853	14.0645	15.3222	14.5872	14.7121	15.1913	14.4843	14.7389	14.2012
TCGA-A2-A0YI	14.4935	6.61378	11.1985	11.8794	13.4415	12.8596	14.7567	14.86	13.3933	14.2136	8.37973	12.1941	13.8082	10.7975	13.4665	12.6679	12.6431	14.0609	8.64443	8.30335	12.9538	14.6008	7.1372	13.8586	14.0605	13.2008	14.7422	14.6092	12.1341	12.7283	11.9196	14.8793	14.4852	9.92294	12.7114	13.7873	14.3387	15.0401	13.6291	14.7437	15.0515	14.1788	15.4895	14.6868	14.5993	15.337	14.4476	14.5017	14.1166
TCGA-AO-A0JF	14.6497	7.25919	11.8109	12.2425	13.9366	13.1147	14.8115	14.9201	13.5519	14.3004	8.77415	12.2166	14.1386	11.1278	13.6398	12.4994	12.7829	14.2393	8.85468	8.72847	13.2434	14.5128	8.25613	13.8848	14.2813	13.3143	14.7466	14.6276	12.2744	12.8803	11.9168	15.0161	14.6673	10.6457	12.9786	13.6931	14.4329	15.1011	13.796	14.6559	15.1	14.2244	15.3523	14.65	14.4814	15.2784	14.583	14.5418	14.2222
TCGA-EW-A1PG	14.786	7.64315	11.1915	12.3909	14.5836	13.6671	14.7836	15.0451	13.7288	14.2114	8.47008	12.6071	14.1219	11.051	13.8843	12.5745	12.9399	14.1722	8.82122	8.95673	13.2597	14.6774	7.75027	13.9242	14.3791	13.5459	14.5793	14.9584	12.0827	12.4819	11.7856	14.8558	14.652	10.6655	13.0935	13.5318	14.3966	14.886	14.0699	14.8572	14.8909	14.3764	15.1493	14.6279	14.7593	15.079	14.5899	14.9043	14.5467
TCGA-A2-A1G4	14.4416	8.18559	11.4834	12.4274	13.4525	12.858	14.8243	14.9216	13.4739	14.1876	8.72974	12.7938	13.9759	11.0225	13.6928	13.1153	12.8743	13.77	8.87311	8.50905	13.1496	14.6751	7.26243	13.8889	14.3511	13.4109	14.5748	14.7427	12.3202	13.2589	11.7748	15.0601	14.5133	9.844	13.2212	13.581	14.2102	14.9418	13.6612	14.8016	15.0617	14.5992	15.2379	14.3714	14.6292	15.0711	14.4893	14.9856	14.4533
TCGA-D8-A1XY	14.5502	8.39603	11.9959	12.6236	13.8546	13.3757	14.754	14.6858	13.6475	14.0709	8.88688	12.4132	14.1811	11.5851	13.6615	12.6661	13.1013	14.3304	9.61725	8.79038	13.2692	14.4683	8.45539	13.8344	14.2013	13.3598	14.6405	14.5381	12.2334	13.2721	12.3884	15.0661	14.555	10.4796	13.0916	13.3066	14.2936	15.117	13.5678	14.6657	14.9603	14.3404	15.3546	14.6489	14.4357	15.1937	14.3837	14.6102	14.2363
TCGA-A8-A06R	14.6382	7.54407	11.0738	12.0843	13.7921	13.1723	14.7787	14.7471	13.3593	14.1882	7.7157	12.5719	14.0698	10.628	13.6618	12.585	12.8356	14.1883	7.73593	8.08549	13.1882	14.7094	6.74285	13.9852	14.4544	13.2249	14.6602	14.4876	12.0072	12.6357	11.7414	15.1224	14.5319	10.044	13.2796	13.893	14.3458	15.1226	13.3568	14.7268	15.1001	14.1184	15.3296	14.582	14.5884	15.1037	14.5056	14.8936	14.5127
TCGA-LL-A5YL	14.8332	8.86657	11.4189	12.527	14.3859	14.311	14.959	14.7606	13.3723	14.489	8.64065	12.7515	14.2532	11.778	14.2051	13.2198	13.0848	14.1034	8.72275	7.96254	13.4471	14.744	7.69721	14.1534	14.6779	13.8101	14.7665	14.6306	11.9707	13.1018	12.3692	15.2392	14.5567	10.2075	13.4633	13.569	14.7548	15.1083	13.5184	14.5884	15.2664	14.1694	15.3359	14.7169	14.843	15.2146	14.7268	15.3694	14.5458
TCGA-B6-A409	14.7616	9.07801	10.6704	12.2509	15.3496	14.1577	14.8235	14.5097	13.6349	14.2947	9.28019	12.6358	14.1218	10.4447	14.2188	12.8394	13.121	13.9171	7.04933	8.4547	13.3023	14.7865	5.72537	14.1387	14.2247	13.5604	14.6206	14.9029	11.9178	12.6604	12.4909	15.2289	14.661	10.4073	13.2838	13.4269	14.6518	14.9404	13.7346	14.617	15.039	14.3885	15.5129	14.4117	14.7829	14.8412	14.3665	15.2535	14.492
TCGA-D8-A1XF	14.2823	9.87383	10.5903	12.2182	13.3177	13.0718	14.6796	14.6926	13.5644	13.9172	8.03518	12.5151	13.757	10.5587	13.8175	12.8627	13.3401	13.9634	8.10078	7.51471	13.1018	14.7828	6.16367	13.8081	14.1225	13.2439	14.4653	14.5903	12.0616	12.8897	11.2571	15.0832	14.507	9.49289	12.8891	13.4759	14.1135	14.7228	13.1918	14.6221	14.9265	14.2262	15.4989	14.1555	14.4337	14.8492	14.328	15.0803	14.8445
TCGA-E9-A22A	14.8194	7.48079	11.0872	12.3926	14.7021	14.4095	14.8534	14.8652	13.5954	14.2701	8.45068	12.4396	14.1412	11.0634	13.6331	12.3843	12.9414	14.47	8.24682	7.98947	13.2068	14.7279	7.48986	14.0444	14.4427	13.2199	14.7769	14.451	12.1491	12.7899	11.6911	15.0971	14.7266	10.4299	13.3742	13.7481	14.4777	15.1865	13.5137	14.8292	15.121	14.4637	15.5528	14.7698	14.5629	15.3132	14.4505	14.7679	14.4232
TCGA-AO-A0J9	14.9834	6.99394	11.2729	12.7205	14.1808	13.8747	14.8936	14.7834	13.2828	14.3872	8.59414	12.7328	14.0336	10.9278	13.9152	12.8096	12.9433	14.0264	7.87045	7.98991	13.3272	14.8953	7.60854	14.1636	14.7167	13.6141	14.803	14.6469	12.089	12.4277	11.8956	15.1387	14.4278	10.5911	13.324	13.2563	14.8343	15.2217	13.7324	14.8854	15.0389	14.429	15.1028	14.6838	14.9619	15.3257	14.7269	15.3584	14.5187
TCGA-B6-A408	14.5585	7.95895	11.386	12.2065	13.6418	12.9659	14.8905	14.5982	13.1201	14.2073	8.36219	12.3776	13.9197	11.2514	13.5359	12.6459	12.795	13.8993	8.35336	8.82899	13.0445	14.6153	7.62671	13.8977	14.2245	13.0058	14.656	14.366	12.1013	12.686	12.2891	15.0119	14.3597	9.66098	12.94	13.5007	14.517	15.0764	13.4647	14.6107	15.0268	14.2694	15.7227	14.4959	14.5476	15.2919	14.4732	14.751	14.4236
TCGA-E9-A1N9	14.339	7.2094	11.1819	11.9675	13.5061	12.4799	14.6287	14.8015	13.5004	13.9109	8.37351	12.3783	13.9744	9.94938	13.2177	12.5153	12.6356	14.0477	8.15711	8.54922	13.1432	14.8071	6.2116	13.6897	13.9815	13.2218	14.4505	14.5719	12.3007	12.7934	11.5359	15.0633	14.4264	9.79621	12.9036	13.225	14.1274	14.8028	13.3531	14.7819	14.8696	14.5255	15.5231	14.2968	14.4526	14.9521	14.2731	14.8546	14.4165
TCGA-D8-A13Y	14.3441	8.63662	11.7354	12.8445	13.2485	11.7309	14.7947	14.6254	13.2457	14.354	9.80288	12.6518	13.68	11.0697	13.715	12.9037	13.84	13.8976	8.86014	10.5918	13.0169	14.8038	7.07719	13.3587	14.1949	12.6399	14.3397	15.0068	12.4718	12.7319	11.6083	15.0599	14.6666	10.5299	12.9728	12.2816	14.0651	15.144	12.96	14.8191	14.8261	14.287	15.5963	14.333	14.5691	14.9334	14.4452	14.8029	14.4719
TCGA-A2-A04V	14.7567	7.94734	11.4689	12.7029	13.9835	13.7027	14.8048	14.8532	13.4259	14.4515	8.43386	12.7528	14.2182	11.0277	13.6944	12.5062	13.0927	14.1164	8.46743	8.4278	13.1424	14.8227	7.17484	14.0154	14.6482	13.4072	14.7382	14.7165	12.0592	12.7041	11.6741	15.119	14.5476	10.1779	13.2841	13.0809	14.5633	14.9698	13.6279	14.8473	14.9804	14.5231	15.1709	14.5349	14.7666	15.1918	14.6111	15.1539	14.4841
TCGA-C8-A3M7	14.6436	7.3803	11.7458	12.4929	14.2689	12.9501	14.8373	14.9882	13.491	14.2787	8.76037	12.3232	14.1794	11.0835	13.5622	12.7168	12.6557	14.0204	8.57174	8.28063	13.2405	14.5831	8.20008	13.9227	14.3679	13.2812	14.5923	14.7363	12.2084	12.9887	11.7199	14.9989	14.5479	10.2546	12.8018	13.8887	14.3229	14.9758	13.6079	14.6247	15.1987	14.2245	15.5183	14.5695	14.5267	15.1734	14.4914	14.8336	14.2289
TCGA-E2-A15C	14.3568	7.33008	12.1028	12.0053	13.7043	12.645	14.8377	14.7865	13.4046	14.3796	8.29873	12.3974	14.1864	11.2548	13.5728	12.8748	12.8627	14.0088	9.29922	9.10343	13.1672	14.5731	8.22549	13.9083	14.2352	13.2124	14.6261	14.6077	12.3188	13.0145	12.168	15.0326	14.5031	9.73968	12.9204	13.9916	14.2384	14.8937	13.6251	14.5922	14.9201	14.3935	15.387	14.479	14.3986	15.1308	14.3906	14.7536	14.3189
TCGA-A2-A3XW	14.9161	8.30244	11.1668	13.1059	14.6263	13.5798	14.6163	14.3713	12.8391	14.4082	7.69371	12.6231	13.3978	10.9285	13.7534	12.6345	13.0083	13.678	7.54111	8.9671	13.2858	14.7346	6.55253	14.1682	14.2752	13.4899	14.7641	14.1674	12.2826	12.009	11.2791	15.0444	14.5892	10.3878	13.413	13.8237	14.8728	15.1748	13.8102	14.4853	15.0697	13.9822	15.6834	14.5032	15.0411	15.1338	14.7094	14.8249	15.1283
TCGA-E2-A15M	14.4225	5.85851	11.1583	11.8742	13.6858	12.2126	14.8028	14.8822	13.2166	14.0965	7.70106	12.3399	13.937	10.3504	13.2026	12.5488	12.6107	14.0158	8.07161	8.13605	13.0351	14.7025	7.33078	13.7218	13.994	13.0243	14.6411	14.6482	12.3631	12.7928	12.2107	14.8248	14.494	9.74835	12.78	13.2991	14.232	15.0426	13.4109	14.8743	15.0951	14.1151	15.5276	14.5246	14.4827	15.297	14.4593	14.6322	14.1963
TCGA-EW-A1P5	14.7555	8.24424	11.105	12.468	13.5557	13.2104	14.8686	14.5424	13.1582	14.2615	8.93246	12.6591	13.6768	11.3991	13.7479	12.9945	12.8351	14.3632	8.87593	9.11557	13.3605	14.5613	8.1177	13.8689	14.4194	13.498	14.736	14.4743	12.4582	12.7998	12.4536	15.1359	14.3602	10.1795	13.487	13.2427	14.4168	14.9994	13.4914	14.6361	14.975	14.6861	15.6563	14.6023	14.665	15.2171	14.6127	14.5491	14.7585
TCGA-AO-A0JJ	14.6401	7.56442	11.2626	12.1876	13.5552	12.8204	14.8977	14.9168	13.2902	14.3335	8.74125	12.4157	13.7633	11.0397	13.4525	12.7008	12.8976	14.1347	8.55031	8.71695	13.1982	14.5457	7.95103	13.86	14.13	13.2306	14.7538	14.6673	12.2848	12.6062	11.5897	14.9413	14.5427	10.2373	12.8062	14.0868	14.4436	15.2172	13.6128	14.7222	15.114	14.137	15.5139	14.5263	14.5296	15.3274	14.5445	14.5132	14.1997
TCGA-A2-A04X	14.6729	8.56899	11.1901	12.4772	14.0879	14.5453	14.8519	14.8096	13.8605	14.0817	8.10151	12.8571	14.4623	11.2363	13.9556	13.0924	12.9933	13.8237	8.86107	7.99082	13.1724	14.7616	7.29258	13.9755	14.6897	13.4528	14.8152	14.5358	12.0438	13.6536	12.8456	15.2381	14.791	10.1137	13.3075	14.0109	14.5124	15.0034	13.6039	14.7796	15.2192	14.2104	15.3519	14.7242	14.7638	15.3572	14.5758	14.7835	14.1767
TCGA-A2-A3XV	15.0233	9.26277	11.6701	12.8956	14.62	15.2317	14.9564	14.755	13.5895	14.3816	8.23365	13.2431	14.5863	11.8862	14.725	13.2903	12.9983	13.7472	8.5566	7.39319	13.3313	14.903	6.94048	14.2077	15.1456	13.8936	14.7446	14.4618	11.855	13.2034	12.4592	15.4441	14.6649	10.8054	13.6503	13.2909	15.0756	15.1117	13.6759	14.6522	15.4195	14.3332	15.2104	14.5609	15.1569	15.1926	14.7651	15.1259	14.2839
TCGA-A8-A092	14.4605	8.09358	11.2007	12.6596	13.7146	13.5351	14.738	14.6775	13.6052	13.9681	8.82883	12.6356	13.8532	11.1066	13.7192	13.2027	12.8803	13.7606	9.0281	8.50552	13.2137	14.6095	7.16371	13.8126	14.1104	13.7412	14.5262	14.6359	12.1051	12.9908	12.2891	15.1595	14.4057	9.94812	13.0256	13.1266	14.1889	14.8476	13.1883	14.6211	14.8696	14.4802	15.3435	14.4406	14.3841	15.0834	14.3532	14.9772	14.3082
TCGA-A2-A1G6	14.7118	7.06189	11.831	12.3356	14.3145	12.6768	14.824	14.9924	13.3458	14.5309	8.82805	12.3886	13.7323	11.0739	13.7725	12.6565	12.9985	14.1771	8.82755	9.27829	13.173	14.6449	7.81549	13.8409	14.2599	13.2819	14.6812	14.9619	12.3246	12.4747	11.5282	14.8006	14.657	10.089	12.7733	13.7057	14.4308	15.0115	13.8253	14.7942	15.1555	14.3638	15.2772	14.5548	14.7461	15.2624	14.5182	14.7178	14.3979
TCGA-A8-A08J	14.6748	8.17248	11.7209	12.5723	14.0438	13.9178	14.7966	14.7646	13.7752	14.3171	8.94435	12.8408	14.0869	11.4505	13.4578	12.8527	12.9932	14.5501	9.10736	8.68866	13.4106	14.5787	8.49732	13.9797	14.3264	13.5829	14.6475	14.9045	12.2882	12.928	12.0092	15.2094	14.6883	10.0542	13.5349	14.06	14.3628	15.1901	13.6411	14.6458	15.1177	14.5365	15.3885	14.7901	14.61	15.2945	14.5414	14.8344	14.5621
TCGA-A8-A099	14.4328	8.36799	11.9085	12.3198	13.7619	14.1154	14.9297	14.8463	13.7676	14.2687	9.30471	12.5609	14.0576	11.62	13.4838	12.9061	13.1222	14.1256	10.2245	8.76113	13.3052	14.3632	7.69932	13.7886	14.3526	13.5736	14.688	14.7847	12.2477	13.6276	12.3934	14.9705	14.6518	10.227	12.9517	13.5559	14.2629	14.958	13.609	14.6352	15.027	14.224	15.6509	14.6846	14.326	15.2617	14.5028	14.7121	14.2808
TCGA-A2-A0EQ	14.5068	7.17129	10.2112	11.7121	13.3654	12.5803	14.675	15.0091	13.3136	14.1244	6.35138	11.9312	13.809	9.73189	13.3969	12.7624	12.4295	13.7365	6.90724	7.13855	12.8831	14.9148	5.34892	13.7844	14.0001	13.1944	14.6539	14.5248	11.7956	12.7639	11.8828	14.9704	14.4579	8.90493	12.6534	13.5255	14.2891	15.124	13.2751	14.8521	15.0183	13.8467	15.6104	14.3038	14.5925	15.2368	14.4148	14.7082	14.1428
TCGA-EW-A1P6	14.4436	7.84532	11.7779	12.272	14.1792	13.4499	14.8601	14.7484	13.3956	14.444	9.09608	12.6472	14.1816	11.3248	13.5845	13.0127	13.1099	13.7815	9.28181	8.72014	13.1502	14.5674	7.30031	13.967	14.3331	13.4699	14.6357	14.5355	12.1728	13.1481	12.4513	15.1543	14.5281	9.88783	13.1426	13.5736	14.3224	14.9386	13.462	14.5779	14.8793	14.4426	15.4044	14.4904	14.4661	15.1056	14.3714	14.9361	14.3468
TCGA-S3-A6ZF	14.6427	8.13434	11.6096	12.5489	13.8654	13.6041	14.8903	14.7402	13.7531	14.1338	8.59317	12.42	14.0763	11.2939	13.385	13.0109	12.6825	14.1357	8.84978	8.25517	13.2177	14.5889	7.7766	14.0004	14.1191	13.4395	14.6297	14.7429	12.1642	13.3347	12.1045	15.0157	14.6044	10.0274	13.225	13.3237	14.2732	15.0528	13.4346	14.7582	15.0538	14.4393	15.3592	14.5912	14.4332	15.21	14.5781	15.0378	14.3979
TCGA-GI-A2C8	14.7234	7.79215	12.1043	12.6061	14.042	13.3494	14.882	14.754	13.4308	14.3591	8.5345	12.5026	13.9449	11.4866	13.7874	12.6803	12.6678	14.4314	8.77175	8.51228	13.285	14.6428	8.85793	13.9433	14.3816	13.2605	14.7746	14.6959	12.1904	12.6928	11.7923	15.0593	14.5077	10.3707	13.0159	13.4041	14.4578	15.0958	13.8839	14.7141	14.8932	14.6139	15.456	14.7921	14.6465	15.2595	14.5536	14.7504	14.459
TCGA-AR-A24N	14.3972	8.81764	11.1403	12.0655	14.1947	13.7875	14.909	14.7176	13.5546	14.3255	9.37232	12.788	14.3078	11.0138	13.7473	13.0171	13.0632	14.1148	9.20669	8.78776	13.241	14.5017	7.24943	13.8009	14.274	13.4649	14.6372	14.5611	12.2607	13.3121	12.427	15.1251	14.4605	10.5237	13.1395	13.7144	14.179	14.9286	13.4108	14.6652	14.9987	14.2759	15.5033	14.5088	14.3294	15.1649	14.3409	14.8068	14.2095
TCGA-D8-A27V	14.4615	8.54009	12.2789	12.3803	14.3132	13.4246	14.7895	14.8988	13.5341	14.3372	8.67203	12.4659	14.119	10.9093	13.7947	12.8726	13.1152	13.9254	9.52421	8.8122	13.1683	14.5	8.04591	13.8462	14.2952	13.4263	14.6742	14.7511	12.2127	13.2661	12.2428	14.9137	14.5929	10.2993	13.0883	13.4497	14.3103	14.8411	13.7689	14.6286	15.019	14.2695	15.2919	14.6018	14.5947	15.1607	14.3494	14.8527	14.2203
TCGA-E2-A106	14.6561	9.56837	12.5418	12.9638	13.849	13.7316	14.9563	14.7097	13.7884	14.523	9.69001	13.1373	13.8203	11.617	13.6167	13.0734	13.2835	14.4216	9.64752	9.10079	13.5402	14.5231	8.47239	13.9706	14.6288	13.7366	14.6972	14.7562	12.2646	12.9123	12.1334	15.2323	14.6286	10.3367	13.3136	14.1239	14.5588	14.9194	13.8148	14.5738	14.7748	14.5792	15.4375	14.8268	14.8128	15.0787	14.5566	15.0288	14.32
TCGA-B6-A40C	14.5669	7.73686	11.2666	12.2702	13.7234	13.4566	14.7776	14.5703	13.3377	13.9588	8.11748	12.3487	13.9837	11.354	13.7724	12.8346	12.9839	13.7659	8.52574	8.83578	13.1421	14.6971	7.65331	14.0132	14.3824	13.1914	14.581	14.4793	12.1126	12.944	11.9231	15.0717	14.3744	10.0663	13.0987	13.4222	14.4957	14.9906	13.2701	14.498	15.038	14.0618	15.4217	14.4377	14.5574	15.1139	14.5968	15.0434	14.6489
TCGA-A8-A0A6	14.6938	7.64436	11.1768	12.4486	14.0083	13.2051	14.8888	14.9313	13.4448	14.3033	7.77649	12.4978	14.0343	10.8652	13.6631	12.6532	12.6039	14.2292	8.65453	8.08558	13.2503	14.7269	7.69577	13.8847	14.4415	13.3754	14.6826	14.6702	12.2138	12.9917	12.047	14.9539	14.4713	9.90476	13.1036	13.8664	14.4417	15.0189	13.6369	14.7953	15.0659	14.0213	15.4891	14.6473	14.639	15.2432	14.6538	14.7499	14.2665
TCGA-AC-A3BB	14.7936	6.68935	11.3479	12.0017	13.8556	13.1589	14.8215	14.7199	13.1804	14.3285	8.87965	12.2448	13.8161	11.3462	13.4484	12.4914	12.7674	14.0203	8.31416	8.43422	13.1641	14.5648	7.8837	14.0187	14.2234	13.2134	14.7175	14.5419	12.1612	12.4901	11.9133	15.0021	14.5499	10.1835	12.9256	14.0518	14.6159	15.2415	13.5648	14.6014	15.0891	14.2908	15.4291	14.6761	14.6696	15.2855	14.667	14.7658	14.479
TCGA-AR-A1AX	14.4313	6.74002	10.9152	11.8065	13.3714	12.1233	14.7784	14.7344	13.2046	14.0692	7.343	12.0467	13.8121	10.055	12.9323	12.5197	12.389	13.9881	7.81574	7.89863	12.9675	14.6603	6.6921	13.8347	13.8022	12.8937	14.6375	14.3982	12.1148	13.0411	12.0805	14.8182	14.3406	9.3359	12.4378	13.6522	14.2587	15.1244	13.4485	14.7038	14.9603	13.8225	15.6697	14.4212	14.4472	15.3169	14.3842	14.4693	14.2111
TCGA-LL-A50Y	14.78	8.33112	11.476	12.1643	13.917	13.9615	14.8895	14.7421	13.1897	14.4358	8.50028	12.707	14.1126	11.8825	13.9778	13.162	12.9737	13.7976	9.16353	8.88386	13.2881	14.5664	7.38547	14.0372	14.6514	13.6005	14.7938	14.5531	11.9438	12.9333	12.2192	15.2487	14.5659	10.1734	13.3142	13.8873	14.7093	15.1239	13.3361	14.5014	15.2568	14.2184	15.5549	14.6119	14.7523	15.2644	14.6984	14.9989	14.4745
TCGA-GM-A2DL	14.8683	8.06628	11.6137	12.5986	14.1427	13.7021	14.7975	14.8433	13.5563	14.1624	8.88627	12.5266	14.3635	11.3365	13.9255	12.4712	12.7531	13.9498	8.2607	8.31439	13.2651	14.7057	7.70903	14.0882	14.6046	13.4179	14.7308	14.6156	12.272	12.8491	12.2063	15.1595	14.6936	10.8253	13.487	13.481	14.5517	15.0401	13.76	14.7875	15.101	14.4739	15.2211	14.6036	14.6773	15.1323	14.6667	15.0411	14.5406
TCGA-A7-A13H	14.4806	7.27931	11.4594	12.1648	13.6185	12.4811	14.7163	14.6545	13.0183	14.2664	8.29045	12.0415	13.5967	10.9198	13.4026	12.6233	12.6206	14.0159	8.52244	8.92919	13.1169	14.5625	7.45201	13.9301	13.963	13.1279	14.6782	14.511	12.0342	12.4581	11.7016	14.8774	14.3339	9.71897	12.7271	13.9049	14.545	14.9933	13.6147	14.4908	15.031	14.068	15.5544	14.5264	14.6559	15.2238	14.5454	14.6922	14.4264
TCGA-E9-A6HE	14.9493	8.52687	10.9403	12.7334	14.1507	14.0109	14.8761	14.6999	13.2662	14.3257	8.78251	12.7835	14.1565	11.435	14.1611	12.8136	12.8859	13.8473	8.54103	8.39874	13.2909	14.7035	7.22629	14.094	14.7475	13.6469	14.7244	14.4141	11.9809	12.6432	12.3544	15.2526	14.532	10.7505	13.3837	13.6449	14.8344	15.1653	13.4065	14.6061	15.1806	14.1631	15.2901	14.557	14.8056	15.1672	14.7521	15.1461	14.5914
TCGA-E2-A15R	14.3347	8.86374	11.7034	12.6083	12.6363	13.0065	14.7962	14.7406	13.4061	14.4164	9.27801	12.5573	13.8838	11.6684	13.6222	12.625	12.9865	13.942	10.0857	8.30006	12.9735	14.6248	7.63439	13.637	14.402	13.0043	14.4209	14.5465	12.2066	13.4255	11.2906	15.0827	14.5748	10.1696	12.9744	13.3526	14.1421	14.8903	13.3425	14.7644	14.962	14.447	15.3555	14.4913	14.5617	15.0141	14.5196	14.9655	14.6207
TCGA-B6-A400	14.7726	8.2058	10.3828	12.2721	14.564	12.7172	14.834	14.5342	13.6148	14.0063	8.19584	12.2287	13.9562	9.90505	13.7508	12.2189	13.0735	13.7215	7.04314	9.35146	13.1527	14.8828	5.67505	14.0888	14.0263	13.3312	14.5195	14.5651	12.0802	12.4882	11.8042	14.9372	14.5427	10.1797	13.1887	12.7078	14.5151	14.8006	13.627	14.7632	15.0039	13.8227	15.3557	14.3181	14.7331	14.9964	14.3998	15.0977	14.7802
TCGA-E9-A54Y	14.7324	10.1141	11.0648	13.1195	13.7172	14.3212	14.7993	14.3564	13.2525	14.2184	7.95614	13.2682	14.1436	11.463	14.4428	13.5834	13.2932	13.6396	8.61058	7.23963	13.2062	15.0155	6.61628	14.1324	14.9424	13.8985	14.6949	14.4425	11.8623	13.0797	12.0159	15.428	14.179	9.99754	13.5961	13.1336	14.8144	14.8205	13.189	14.5933	15.0828	14.5399	15.3399	14.4229	14.9135	15.0701	14.5901	15.659	14.6569
TCGA-C8-A12N	14.7355	7.49985	11.5401	12.2651	13.9896	13.4882	14.8574	14.826	13.3507	14.4247	8.5999	12.5002	14.2237	11.4132	13.8701	12.6939	12.9763	14.17	8.90544	8.98646	13.2314	14.591	7.7413	13.9852	14.4257	13.4788	14.7808	14.5916	12.1729	12.709	12.2025	15.155	14.621	10.3941	13.1557	12.942	14.4427	15.1642	13.581	14.6595	15.0591	14.4063	15.3699	14.6486	14.6006	15.2862	14.5272	14.7567	14.5702
TCGA-C8-A26X	14.779	6.94989	10.5304	11.9777	14.2194	13.8204	14.8897	14.8949	13.3065	14.2366	7.81517	12.7161	14.1825	9.99743	13.8549	12.5634	12.3669	13.9158	7.09254	6.80634	13.1594	14.8545	5.75654	13.9833	14.2176	13.3029	14.6694	14.4932	11.6892	12.3884	11.7718	15.1373	14.4863	10.2419	12.9035	14.107	14.6174	15.2916	13.6578	14.7885	15.1576	14.0332	15.6713	14.6029	14.7059	15.281	14.4585	14.7602	14.0968
TCGA-C8-A1HI	14.7689	8.26964	11.6128	12.6724	14.4813	14.1808	14.8823	14.8981	13.4183	14.6267	9.29648	12.9962	14.2632	11.5358	13.8904	13.0043	13.05	14.4477	9.85754	8.94479	13.3691	14.49	7.8248	13.8581	14.3834	13.712	14.7033	14.7743	12.2412	12.9066	11.78	15.0872	14.5806	10.2701	13.2916	13.9866	14.4021	15.1211	13.5716	14.6532	15.1189	14.3984	15.4057	14.7595	14.6797	15.2537	14.5235	14.752	14.3078
TCGA-BH-A0WA	14.6749	7.46392	10.959	12.8732	14.7137	12.4846	14.8274	14.8562	13.9288	13.9967	8.76168	12.433	14.4817	9.90889	14.0703	12.3309	12.8954	14.0518	7.17473	8.97754	13.3458	14.7777	6.14101	14.0135	13.9797	13.1393	14.5287	14.6077	12.156	12.8943	12.7194	14.9594	14.7526	10.6922	12.9217	12.8998	14.467	14.716	13.8287	14.7974	15.0518	14.131	15.3529	14.3137	14.701	14.9653	14.2599	14.9311	14.3049
TCGA-E2-A14V	14.662	8.7352	11.4285	12.792	14.1834	14.181	14.7684	14.7923	13.8497	14.2204	8.57266	12.839	14.3236	11.4798	13.9576	12.8882	12.9197	13.9226	8.97483	8.41978	13.4536	14.7379	7.64231	13.9325	14.491	13.7267	14.6421	14.8895	12.3993	13.389	12.5524	15.2547	14.709	10.5104	13.4008	13.4994	14.3273	15.0111	13.681	14.8043	14.8944	14.7395	15.1858	14.5472	14.5917	14.965	14.6524	15.0754	14.4983
TCGA-AN-A0FL	14.8547	10.355	11.6521	12.4756	14.7888	14.1234	14.9275	14.7161	14.0946	14.2573	9.07696	13.3328	14.4014	10.5878	14.6465	13.2512	13.0215	14.098	7.2858	7.74112	13.2928	14.8044	7.79798	14.1009	14.3847	13.6685	14.8062	14.9354	11.9032	13.338	13.0344	15.4652	14.5786	10.3923	13.2588	13.482	14.8411	14.6887	13.8289	14.5845	14.8728	14.4731	15.391	14.5222	14.8143	14.8047	14.3006	15.1825	13.9903
TCGA-A2-A0T0	14.5943	7.67784	10.0944	11.8933	14.2841	13.6086	14.5888	14.6713	13.3495	13.8484	7.56566	12.2147	13.9288	9.9255	13.9642	12.4505	12.5927	13.84	7.31193	7.70003	13.1042	14.789	4.70683	13.8542	14.1872	13.5184	14.5514	14.6694	11.8056	12.8367	11.7393	15.1067	14.3444	10.2533	13.1369	12.7111	14.4158	14.7652	13.3375	14.6679	15.0987	14.0297	15.6883	14.2696	14.5373	14.8523	14.3098	14.8881	14.6306
TCGA-E2-A15H	14.6856	8.24978	11.267	12.5035	14.2484	14.3447	14.8456	14.6706	13.85	14.2293	8.99156	12.7317	14.2048	11.3842	13.7087	12.7397	12.9097	14.1351	9.10194	8.94979	13.321	14.5569	7.30994	14.0742	14.3929	13.4642	14.6473	14.6156	12.1421	12.6354	11.8099	15.1453	14.5378	10.3612	13.1863	13.9932	14.2527	14.8114	13.6259	14.5799	14.9066	14.4426	15.2525	14.6697	14.5085	15.0775	14.5908	15.141	14.4164
TCGA-D8-A1XL	14.6113	8.20845	10.325	12.3716	13.9275	13.7755	14.7393	14.9235	13.2944	13.9312	8.05569	12.3681	13.8474	10.7369	13.9437	12.9557	12.6961	13.8151	7.97647	8.06457	12.9006	14.751	5.61969	13.9189	14.0725	13.3198	14.724	14.2834	11.88	12.7324	12.1481	15.1715	14.5083	9.99	12.7955	13.0272	14.3652	15.0287	13.1397	14.6876	15.2185	14.2379	15.5351	14.5224	14.5583	15.2544	14.2757	15.0396	14.3012
TCGA-A8-A07C	14.169	7.65343	10.1528	11.9079	13.9338	13.1474	14.6868	15.0813	13.8101	13.4286	6.23398	12.0261	13.8692	8.76905	13.7044	11.9427	12.998	13.8398	6.91968	7.7664	12.8617	15.042	3.09059	13.5357	13.7976	12.7925	14.3626	14.5822	11.7693	12.604	11.3735	14.6827	14.5173	9.9686	12.2478	12.3368	14.0819	14.7198	13.2188	15.0077	15.1387	13.5319	15.4876	14.0756	14.4611	15.0226	14.1306	14.8935	13.9545
TCGA-AO-A0JB	15.0837	9.87	10.6881	12.6511	14.3881	14.3936	14.8236	14.5136	13.3318	14.41	7.27046	13.2419	14.3398	10.91	14.6085	13.1172	13.1747	13.9801	7.0703	7.24206	13.1162	15.2324	6.12909	14.2611	14.8905	13.7767	14.7704	14.4517	11.882	12.5515	11.2584	15.4364	14.359	9.99768	13.6647	13.2113	14.9547	15.0847	13.7821	14.8194	15.1011	14.5201	14.9408	14.468	15.202	15.031	14.7096	15.6231	14.425
TCGA-AN-A0FJ	14.619	7.37647	10.783	11.9429	14.4423	12.2472	14.7598	14.9243	13.7778	13.9585	8.29546	12.3804	13.885	9.4726	13.521	11.7068	12.6932	13.668	6.35151	8.26473	13.1491	14.8593	4.2007	13.7411	13.8749	13.3647	14.377	14.5875	12.1785	12.4272	11.9019	14.9394	14.5938	10.877	12.6364	12.4443	14.4582	14.7338	13.5597	14.8482	14.8449	13.9585	15.41	14.0856	14.6236	14.8076	14.2891	15.06	14.5545
TCGA-A2-A3KD	14.5501	8.69569	11.2884	12.4533	13.6606	13.0012	14.8246	14.7959	13.4332	14.1942	9.91119	12.7643	14.1305	11.5657	13.6098	13.1957	13.0099	13.9766	9.21431	8.94379	13.2738	14.5109	8.48811	13.8431	14.2706	13.5255	14.5651	14.664	12.2737	13.1059	11.9479	15.0287	14.4721	10.3205	12.9166	14.2358	14.4068	14.8022	13.838	14.5357	14.8434	14.43	15.3581	14.4996	14.552	15.0459	14.6474	14.8213	14.3857
TCGA-A8-A09T	14.6072	8.14684	11.6179	12.2907	14.0578	13.8086	14.9272	14.9359	13.436	14.5081	8.83811	12.8877	14.3155	11.6088	13.9909	13.0542	13.0449	14.0828	9.26503	9.23223	13.3866	14.5808	8.34867	13.8968	14.5967	13.6405	14.747	14.7718	12.3409	13.0906	12.3475	15.1829	14.718	10.1792	13.451	13.1132	14.4529	15.1511	13.5667	14.6866	15.0015	14.614	15.4023	14.5908	14.6378	15.1582	14.6481	14.8342	14.4357
TCGA-E2-A150	14.5489	7.98032	11.3223	11.8521	14.6382	12.4203	14.7413	14.5823	13.8114	14.1036	8.79166	12.6058	14.1102	9.81919	13.7689	12.917	12.8057	14.0754	6.73842	8.39611	13.2606	14.7737	6.34918	13.9701	13.8835	13.3207	14.606	14.7927	12.1416	13.0036	13.0363	15.0481	14.5286	10.6365	13.2002	13.1328	14.5026	14.7319	13.8079	14.7173	14.945	14.188	15.486	14.2806	14.6689	14.8749	14.1402	14.9992	14.3664
TCGA-E2-A1IF	14.8334	7.99715	11.4152	12.4217	14.2856	14.1078	14.8192	14.7102	13.4292	14.313	8.83008	12.6039	14.2145	11.6548	13.8268	12.7744	12.9867	14.0535	8.69152	8.78796	13.3353	14.6251	7.99987	14.0852	14.5708	13.5304	14.7164	14.6737	12.0014	12.7992	12.1711	15.1172	14.5092	10.7712	13.24	13.8645	14.6893	15.111	13.4901	14.5585	15.0419	14.1324	15.2744	14.6584	14.6785	15.1517	14.6641	15.0238	14.4754
TCGA-BH-A0EA	14.5688	7.58314	11.9001	12.1828	13.9961	12.8941	14.7867	14.7875	13.4596	14.3753	9.38594	12.232	13.8823	11.2263	13.3188	12.5195	12.8437	14.0913	9.20366	9.08054	13.1537	14.4792	7.75024	13.8545	14.0976	13.286	14.6081	14.8044	12.2662	12.6296	11.3114	14.9	14.4913	10.3934	12.6522	13.8007	14.4368	15.028	13.7235	14.573	14.9973	14.2299	15.2979	14.6196	14.5214	15.2029	14.6106	14.7479	14.2711
TCGA-E9-A1NG	14.8184	6.91748	11.7569	12.3677	14.1446	13.353	14.78	14.857	13.5972	14.3226	8.57838	12.2619	14.293	11.3348	13.6054	12.2101	12.7382	14.3166	8.34258	9.01519	13.3467	14.5754	8.8318	14.0123	14.4113	13.4038	14.775	14.7521	12.4104	12.5545	12.1526	15.0431	14.7806	10.9355	13.3209	13.2667	14.45	15.1955	13.8071	14.7236	15.0932	14.2348	15.1862	14.7214	14.5609	15.2874	14.6868	14.6427	14.4691
TCGA-E2-A158	14.5238	7.51396	10.5076	12.2482	14.2466	12.5218	14.6243	14.694	13.9169	13.9837	9.0239	12.8193	13.694	9.77154	14.0171	12.5961	13.1773	13.7152	6.86977	8.33262	12.9128	14.9893	4.04484	13.7918	13.7513	13.2208	14.3423	15.0885	11.9388	12.682	11.5277	14.9765	14.4914	10.0355	12.5761	12.1991	14.3667	14.6641	13.6374	14.8025	15.1208	14.26	15.3251	14.0047	14.8995	14.7925	14.2337	15.4357	14.3808
TCGA-BH-A0BG	14.6538	8.57788	10.5251	11.8124	14.5116	12.9108	14.8219	14.7626	13.5781	14.2687	7.55776	12.5213	14.0134	9.69029	13.9273	12.5589	13.0005	14.1775	6.92203	9.02651	13.2146	14.8275	5.44759	13.922	13.9493	13.4554	14.6185	14.4857	12.1023	12.5748	12.6614	14.9633	14.5081	10.009	12.8886	12.9522	14.4221	14.8118	13.7424	14.7647	14.9917	13.9424	15.3475	14.3296	14.6597	15.0525	14.2082	14.7652	14.2604
TCGA-D8-A1XJ	14.6235	8.46018	10.7439	12.3019	14.2263	13.6499	14.7537	14.6233	13.8482	13.94	8.77295	12.8569	14.4154	10.6075	14.1535	13.1811	12.9467	13.9875	8.49419	8.21766	13.2001	14.7618	6.53333	13.9442	14.592	13.5905	14.6508	14.6714	11.9428	13.4244	12.6515	15.3625	14.527	10.5258	13.2176	13.4762	14.4886	14.8136	13.5273	14.7149	14.9683	14.6066	15.4714	14.6272	14.5621	14.9145	14.6444	14.9216	14.2689
TCGA-E2-A2P5	14.6432	8.67162	10.951	12.527	13.8796	13.5797	14.8515	14.7615	13.4798	14.1435	7.78191	12.6112	14.2957	10.9705	13.9435	12.9728	12.8238	13.5272	8.57336	8.01604	13.115	14.6958	6.58525	13.9773	14.6421	13.572	14.6475	14.326	11.9318	13.0427	12.4954	15.2083	14.4397	10.1799	13.0792	13.1222	14.5236	14.9376	13.302	14.5469	14.8725	14.3669	15.5247	14.4455	14.5217	15.0406	14.559	15.1211	14.2881
TCGA-C8-A1HG	14.6057	8.60925	10.9297	12.8782	13.6827	13.0839	14.8307	14.8087	12.9366	14.469	8.2725	12.3299	13.4639	10.8661	13.5312	12.7993	13.1263	13.95	8.14442	8.32793	12.9754	14.8259	6.27637	13.5965	14.2325	13.2471	14.5148	14.4941	12.135	12.6087	12.0602	14.925	14.6642	10.1965	13.2157	13.3907	14.4091	15.2713	13.2823	14.9164	15.1261	14.2552	15.7839	14.4654	14.6849	15.4054	14.4026	14.7676	14.5926
TCGA-A2-A1G0	14.3859	6.77361	12.0024	12.2353	13.4845	12.2052	14.7327	14.7248	13.2404	14.3073	8.73821	12.2134	13.8346	11.1704	13.1576	12.6177	12.6867	14.0824	8.92068	8.69928	13.1361	14.5654	8.10419	13.7319	13.9828	13.1031	14.586	14.7139	12.4403	12.957	11.6656	14.868	14.4148	9.93425	12.8847	14.0201	14.3043	14.9073	13.6999	14.6556	15.0369	14.1413	15.5028	14.3811	14.5803	15.2356	14.3845	14.5745	14.3368
TCGA-AO-A0J8	14.6391	7.22744	11.5263	11.971	13.8715	13.719	14.9136	14.7949	13.4685	14.428	9.48996	12.6664	14.0328	11.6395	13.6564	13.0324	12.8956	14.1483	9.49812	9.23408	13.2507	14.4792	8.14414	13.9451	14.4493	13.421	14.7158	14.732	12.28	13.0029	12.3128	15.076	14.5564	10.3944	13.1231	13.5127	14.4119	15.0885	13.5812	14.587	15.1056	14.4756	15.356	14.6043	14.5394	15.1847	14.5798	14.6711	14.4936
TCGA-OL-A5DA	14.5129	7.88295	11.4729	12.4811	13.5013	12.6775	14.6779	14.8863	13.1294	14.2679	8.46933	12.1267	13.8621	11.1368	13.4664	12.5426	12.658	13.9839	8.86152	8.27953	13.0008	14.6693	6.54851	13.8606	14.3801	13.3519	14.6268	14.574	11.9675	12.945	11.7572	14.9535	14.4878	9.69282	12.873	13.3351	14.4679	14.8691	13.5567	14.6386	15.1597	14.3304	15.4387	14.4814	14.6709	15.1675	14.5628	15.0454	14.5405
TCGA-A8-A0A4	14.5215	7.79842	12.2142	12.7385	13.715	12.7168	14.794	14.7084	13.5421	14.0643	9.97712	12.4811	14.0683	11.3621	13.4102	12.5749	12.8317	14.028	8.95835	8.81089	13.2642	14.5435	7.66776	13.891	14.3412	13.2755	14.5279	14.5257	12.4946	12.9924	11.6785	15.0344	14.4773	10.3211	12.8038	13.644	14.3901	14.694	13.7429	14.5601	15.0529	14.4058	15.4519	14.4838	14.5237	15.054	14.5664	14.8291	14.2738
TCGA-E9-A1NI	14.7293	8.10465	11.3639	12.3865	14.1704	13.9057	14.8762	14.7152	13.3988	14.4192	8.82699	12.8298	14.1288	11.6099	13.6892	13.1618	13.0585	14.2234	9.11956	9.18198	13.3712	14.5961	7.64943	13.8976	14.4918	13.6651	14.6596	14.7194	12.1707	12.9095	12.2381	15.2187	14.568	10.1465	13.3726	13.4009	14.4194	15.1474	13.3841	14.6634	15.0384	14.5669	15.385	14.6691	14.5584	15.1768	14.5296	15.03	14.4118
TCGA-BH-A0H7	14.7225	8.47253	11.8691	12.8031	14.1063	13.779	14.8695	14.658	13.6894	14.4951	10.1809	12.7981	13.9587	11.402	13.7883	13.0213	13.0714	14.2853	8.83821	8.4949	13.4423	14.5834	8.78238	13.9963	14.3168	13.6315	14.7526	14.7371	12.2492	12.8978	12.5035	15.2604	14.6427	10.6796	13.3934	13.8476	14.453	14.9824	13.6515	14.6426	14.9782	14.6838	15.2934	14.6846	14.6318	15.1678	14.3368	14.9908	14.4845
TCGA-A2-A25C	14.4231	7.45169	11.1652	12.0456	13.5229	13.3999	14.7527	14.8811	13.7752	14.0682	8.23763	12.482	13.8751	10.8595	13.5959	12.8542	12.8965	14.305	8.82234	8.28884	13.1929	14.5855	7.77268	13.8433	14.3844	13.2157	14.7615	14.722	12.1017	13.0525	12.0885	15.0233	14.6071	9.61291	13.0859	13.6733	14.0146	14.9392	13.4531	14.6986	15.0585	14.6639	15.4216	14.6583	14.5089	15.191	14.5133	14.7858	14.3319
TCGA-A7-A13E	14.5658	8.90768	11.1804	12.0746	14.5922	13.3361	14.8363	14.563	14.0636	13.7701	8.88739	12.3198	13.9633	9.59676	13.826	12.8275	13.0571	13.8794	7.02597	8.84926	13.3652	14.7645	4.80226	13.9303	14.1786	13.2716	14.373	15.0202	12.0953	13.1512	12.0097	15.1287	14.7479	10.6568	13.049	13.0016	14.4337	14.7443	13.5858	14.6077	15.0313	14.125	15.495	14.0003	14.6953	14.7848	14.2243	15.196	14.4008
TCGA-D8-A27M	14.4597	6.96342	11.0382	11.8924	13.9948	10.9699	14.8989	14.8213	13.6811	14.0861	7.63738	12.3377	13.8121	10.0304	13.5617	12.6638	12.3731	14.1887	6.52145	9.17117	13.2789	14.6942	7.4385	13.9811	13.5484	13.0035	14.5966	14.7755	12.4436	12.2435	12.1461	14.7961	14.5295	10.0435	12.9211	13.3151	14.243	14.6671	13.9093	14.7347	14.9211	13.9874	15.3752	14.2845	14.529	15.1092	14.1747	14.7253	14.5975
TCGA-A2-A0SV	14.7783	8.19933	10.9372	12.4634	14.4415	14.3483	14.8969	14.5471	13.2539	14.2418	9.52633	12.7055	13.7907	11.1005	13.8569	12.9412	13.0316	13.9158	8.46136	8.84135	13.3565	14.6629	7.06925	14.0083	14.5074	13.4255	14.692	14.4284	12.1339	13.0719	12.7318	15.1262	14.5504	10.8739	13.5205	12.9302	14.5468	15.1256	13.394	14.6657	15.1299	14.4328	15.5724	14.6749	14.618	15.2564	14.5816	14.8187	14.548
TCGA-A2-A0D3	14.2955	7.87429	11.0177	11.6758	13.7818	13.427	14.7916	14.8703	13.27	14.2634	8.57776	12.407	13.9533	10.977	13.6743	13.2432	12.8711	13.8949	9.37474	8.43483	13.0918	14.4976	6.23794	13.788	14.1805	13.4403	14.5731	14.4798	11.9543	13.0256	11.9032	14.9842	14.3485	9.87817	12.643	13.3406	14.2658	14.8707	13.5696	14.5497	15.0091	14.1058	15.5029	14.4489	14.4508	15.091	14.3617	14.7898	14.252
TCGA-AR-A252	14.4541	5.94771	10.8646	11.8184	13.3205	12.4352	14.7932	14.8983	13.3051	14.1708	6.99543	12.296	13.6063	10.2447	13.1052	12.4423	12.6331	14.2436	7.97616	7.88363	12.9985	14.7277	6.38283	13.6115	13.7454	12.8741	14.6314	14.6515	12.0878	12.4588	11.7599	14.8101	14.4041	9.53225	12.4909	13.8881	14.2159	15.1547	13.5094	14.867	15.0781	14.1323	15.5659	14.5488	14.4904	15.4335	14.3657	14.2151	14.0329
TCGA-BH-A0DG	14.7157	7.28145	11.5061	12.1148	13.8088	13.3106	14.6564	14.7812	13.6796	14.3687	8.21927	12.3055	14.0383	10.9875	13.5555	12.4339	12.611	14.5385	8.59653	8.67966	13.204	14.5878	7.67126	13.8954	14.0994	13.2569	14.7355	14.6599	12.1977	12.8816	11.751	15.0883	14.5152	9.74532	12.8679	14.0544	14.3829	14.8705	13.6581	14.5941	14.9206	14.2557	15.3387	14.6402	14.5689	15.1746	14.5012	14.7149	14.138
TCGA-AC-A23G	14.8312	7.22233	11.443	12.3682	14.073	13.3357	14.7608	14.6376	13.3958	14.3282	8.84564	12.1161	13.7917	11.1031	13.6543	12.2324	12.8405	14.1478	8.04876	9.02716	13.3583	14.6377	8.20279	14.0542	14.2336	13.2714	14.7068	14.6126	12.2422	12.3373	11.5183	14.9754	14.5753	10.7579	13.0569	13.8365	14.7128	15.1683	13.8318	14.6418	14.9109	14.2141	15.3305	14.6096	14.6823	15.1881	14.7379	14.7598	14.6356
TCGA-BH-A1F5	14.4037	7.73763	11.9663	12.3302	13.7058	13.3302	14.9507	15.0924	13.4772	14.5977	9.12547	13.1051	14.3258	11.4275	13.9485	13.2916	13.2676	14.4359	10.3145	8.97607	13.2361	14.5692	9.1384	13.8043	14.4018	13.4088	14.7005	14.7682	12.2836	13.2006	12.5324	15.1851	14.508	9.88083	13.1874	13.3926	14.2221	14.9526	13.5162	14.9316	14.8427	14.6845	15.2952	14.5866	14.5441	15.1642	14.3586	14.9487	14.0877
TCGA-A2-A4RY	14.6205	7.24876	11.6081	12.1085	13.8278	12.1577	14.7424	14.6921	13.1789	14.3959	8.5835	12.0674	13.592	11.1136	13.1387	12.2513	12.6704	14.0501	8.42849	9.23743	13.1466	14.5621	7.71271	13.907	14.0454	13.0801	14.5939	14.6651	12.2804	12.481	11.2904	14.7671	14.4592	9.89332	12.6681	13.8326	14.4354	14.9625	13.7078	14.5581	15.1072	14.0968	15.4356	14.4693	14.6884	15.2108	14.5966	14.816	14.5885
TCGA-EW-A1J5	14.323	7.58683	11.0331	12.1182	13.3856	12.9529	14.6943	14.7902	13.1754	14.0593	8.20036	12.2743	13.5855	11.0555	13.255	12.9531	12.6919	14.0289	8.79225	8.76761	13.0381	14.5747	7.44284	13.8006	13.9461	13.0557	14.6804	14.5283	12.1257	13.094	12.0091	14.8517	14.3674	9.82564	12.6803	13.3242	14.2777	14.9766	13.542	14.7084	15.183	14.276	15.4724	14.458	14.5065	15.3091	14.5048	14.6601	14.3554
TCGA-AR-A24H	14.2183	7.38027	10.1322	12.1652	13.8188	13.5557	14.7563	14.7359	13.1615	14.0213	7.66601	12.32	13.8003	10.2299	13.4877	13.0062	13.1888	13.9044	8.90201	8.47382	12.9987	14.7334	5.24342	13.6925	14.0641	13.0865	14.4159	14.3992	11.8575	13.1663	11.6378	14.857	14.3068	9.48987	12.8669	12.7512	13.9907	14.8928	13.0006	14.6933	15.2306	13.7876	15.5652	14.4279	14.4326	15.2326	14.3778	14.8566	14.187
TCGA-AN-A03Y	14.6495	8.34694	10.8351	12.6049	13.7806	13.4557	14.9269	14.748	13.0843	14.2331	8.23547	12.7985	13.7568	10.6311	13.6956	13.3445	12.9555	13.6882	8.48205	8.17269	13.149	14.8698	6.35504	13.8324	14.4969	13.7267	14.532	14.6665	11.934	13.143	11.9598	15.0058	14.3562	9.5366	13.1011	13.2992	14.4669	14.9664	13.3422	14.7654	15.0546	14.4761	15.6672	14.4231	14.6468	15.1032	14.5651	15.3752	14.5357
TCGA-EW-A2FW	14.6999	9.21912	11.5505	12.9648	14.1335	14.2854	14.8754	14.8478	13.6402	14.1663	8.46703	12.7805	14.1692	11.4951	13.8941	13.093	13.1975	13.8585	8.8649	8.67013	13.2911	14.7862	7.60634	13.8901	14.8159	13.5661	14.6471	14.7573	12.2813	13.5416	12.2634	15.2512	14.8061	10.4282	13.41	13.8146	14.4391	15.1211	13.3807	14.7436	15.1901	14.4706	15.6216	14.6253	14.6668	15.1599	14.8034	15.091	14.5322
TCGA-E2-A1B1	14.5619	6.49232	11.4039	12.1706	14.019	12.9231	14.7453	14.9865	13.6289	14.0007	7.4618	12.4606	13.9071	10.6925	13.3573	12.2624	12.5254	14.4474	8.38223	8.54578	13.1886	14.6449	8.28244	13.909	14.0922	13.0527	14.7521	14.8349	12.3653	12.6672	11.7132	14.907	14.6303	9.77135	13.1145	13.5845	14.2213	15.1004	13.724	14.8439	15.0636	14.2523	15.3493	14.5987	14.6257	15.2937	14.4109	14.54	14.3223
TCGA-AN-A0AM	14.8029	8.28307	10.8053	12.4717	14.564	14.0442	14.791	14.5353	13.3988	14.3165	8.63711	12.9632	14.0953	11.0989	13.8637	13.1005	13.1314	14.3106	8.04665	8.64922	13.3088	14.7757	6.42021	13.8802	14.4305	13.8001	14.5943	14.8142	12.0433	12.9347	12.4963	15.1642	14.4445	10.2142	13.5704	13.6042	14.602	15.0613	13.7426	14.6973	15.129	14.429	15.4861	14.6959	14.8443	15.1002	14.7382	14.7455	14.606
TCGA-AN-A0FS	14.6535	7.91249	11.9594	12.3233	14.1443	13.6743	14.7675	14.9638	13.4	14.3954	9.54126	12.3376	13.9266	11.4493	13.5481	12.8621	13.0663	13.9939	9.44795	9.19604	13.1595	14.4833	8.11201	13.8596	14.3923	13.4775	14.684	14.8149	12.1885	13.0978	11.8971	14.985	14.6712	10.5766	12.887	13.8451	14.4272	15.0379	13.6462	14.6245	15.1363	14.3766	15.2991	14.6027	14.5593	15.2058	14.5686	14.8709	14.2348
TCGA-A8-A08G	14.3378	8.39764	11.2463	12.5302	13.5337	13.38	14.7459	14.6087	13.1272	14.2597	8.71435	12.5359	13.5406	11.3002	13.3502	12.7681	12.7799	14.2301	8.75057	9.06732	13.3105	14.5395	8.01334	13.7958	14.0404	13.3082	14.504	14.5237	12.2002	12.5382	11.1209	15.0283	14.4644	10.0831	13.0361	13.2466	14.2312	14.9648	13.4608	14.6097	14.976	14.2057	15.6761	14.5406	14.4378	15.1883	14.558	14.7636	14.306
TCGA-E9-A3X8	15.0616	8.07078	11.3568	12.7406	14.0443	13.7416	14.9244	14.5015	12.9194	14.4469	8.28182	12.7321	14.0038	11.6873	14.4268	13.1662	12.8139	13.8406	7.73136	7.89327	13.2567	14.9365	7.79485	14.2453	14.8299	13.6146	14.7259	14.461	12.0508	12.4825	11.7213	15.2978	14.5001	10.4056	13.5599	14.0294	14.983	15.2708	13.5159	14.6227	15.2349	14.3591	15.3576	14.5681	14.952	15.1803	14.7751	15.2868	14.6952
TCGA-D8-A1JK	14.7382	7.37241	11.1359	11.9772	14.5378	13.1716	14.7521	14.7527	13.6908	14.2026	8.20574	12.8524	14.3744	10.628	13.9913	12.9654	12.3399	14.0538	7.51921	8.30307	13.4216	14.7079	7.37505	14.0874	14.2186	13.5227	14.7647	14.7564	12.1119	12.6725	12.6266	15.3528	14.4967	10.6303	13.3013	14.0788	14.5279	15.0671	13.8078	14.6137	14.985	14.3696	15.6477	14.5864	14.6932	15.0844	14.3894	14.7297	14.4269
TCGA-BH-A0C1	14.3716	6.71214	11.3423	11.932	13.4737	12.5709	14.7803	14.8155	13.5157	14.1805	8.36051	12.0752	13.9159	10.6254	13.5725	12.5303	12.6011	14.0575	8.9184	7.82771	13.1663	14.5557	7.14842	13.8533	14.1273	13.1841	14.5521	14.6747	11.9936	12.8257	11.8922	14.9486	14.3149	10.2535	12.7968	13.6505	14.2263	14.8838	13.4826	14.5999	14.9293	14.3199	15.4762	14.4846	14.4049	15.0285	14.4168	15.0483	14.3032
TCGA-D8-A1XQ	14.6065	7.87122	10.5495	12.3787	14.6068	13.4836	14.8422	14.7622	13.7431	13.727	7.66182	12.4478	14.2173	9.83821	13.6486	12.4356	12.9687	13.794	6.89149	8.34689	13.093	14.8155	5.8828	13.9251	14.0746	13.1425	14.6073	14.7164	11.7295	12.5816	12.3688	14.8856	14.6687	10.022	12.9379	13.4106	14.3895	14.8712	13.5525	14.7474	15.0522	14.1181	15.6564	14.4842	14.4615	15.0811	14.2204	14.881	14.4831
TCGA-BH-A1EY	14.6315	7.99047	12.2422	12.2422	14.0124	13.3429	14.8648	14.8507	13.6477	14.2094	8.56183	12.6531	14.372	11.3294	13.3071	12.7202	12.6968	14.1353	8.73366	8.68913	13.3528	14.4614	8.15481	13.9588	14.0629	13.354	14.7621	14.4913	12.4113	12.7683	11.8396	14.9892	14.6788	10.4621	13.1918	13.7176	14.3879	15.038	13.7811	14.7442	15.0027	14.3031	15.3867	14.6374	14.499	15.2118	14.5129	14.7239	14.2935
TCGA-E2-A1LH	14.8345	7.81266	10.4623	12.1321	14.7965	13.6044	14.9595	14.5651	13.2423	14.3986	7.16571	12.6342	14.1142	10.1204	14.1137	12.9664	12.7944	14.0427	6.45559	7.67496	13.2198	15.02	5.39536	14.1398	14.338	13.3254	14.7141	14.6305	11.7388	12.3928	12.225	15.0299	14.5076	10.1511	13.3327	13.8276	14.7774	15.036	13.7635	14.8044	14.9952	14.0038	15.5339	14.4798	14.8236	15.1675	14.4408	15.1829	14.5876
TCGA-AO-A1KS	14.1722	7.07023	10.9349	12.1483	13.2533	12.31	14.746	15.0552	13.384	14.0258	7.50337	12.2384	13.6632	10.1772	13.2773	12.8119	12.7802	14.2347	8.98506	7.60318	13.0169	14.741	7.034	13.5514	14.0062	13.1569	14.4991	14.6821	12.0578	12.9867	11.9037	14.9453	14.2723	9.08021	12.6774	12.6388	13.9196	14.7761	13.2241	14.9302	14.7822	14.54	15.5036	14.3689	14.3099	15.0615	14.3678	14.9497	14.173
TCGA-AO-A1KT	14.7633	8.91738	11.4203	12.8809	14.3342	14.2333	14.8992	14.8139	13.7182	14.4564	9.35911	12.6974	14.239	11.4293	13.7397	12.7495	13.1469	13.9619	8.76456	8.99719	13.249	14.7052	8.02597	14.0395	14.5385	13.3871	14.7206	14.7237	12.1132	13.1391	12.4356	15.057	14.7517	10.8904	13.3964	13.4215	14.4225	15.0434	13.6421	14.7896	15.1645	14.591	15.2498	14.7663	14.6707	15.2901	14.6285	14.9907	14.325
TCGA-C8-A26Y	14.3675	8.42216	11.0265	12.4253	14.2772	13.4209	14.8323	14.7674	14.0028	14.1268	8.56336	12.9898	14.2515	10.3365	14.1793	13.2497	13.0802	13.9531	8.56843	9.17072	13.4434	14.7105	6.47473	13.9887	14.2815	13.5056	14.5663	14.8681	12.0219	13.0888	12.1362	15.2053	14.5823	10.7377	13.1126	13.2344	14.4786	15.113	13.8018	14.7123	15.167	14.1218	15.3448	14.5451	14.7025	14.9801	14.5079	14.7699	14.2299
TCGA-LQ-A4E4	14.4936	7.94275	11.5263	12.4612	13.9757	13.1704	14.7901	14.7455	13.64	14.3564	9.66313	12.524	13.9599	11.2184	13.645	12.9596	12.9661	13.7558	9.04948	8.45387	13.1832	14.5009	7.31411	13.927	14.372	13.5411	14.5581	14.8897	12.1801	13.3261	11.8822	15.052	14.46	9.95458	13.0917	13.341	14.395	14.8112	13.5585	14.4828	15.1408	14.1094	15.3723	14.495	14.6993	15.0375	14.5917	14.9578	14.2065
TCGA-C8-A3M8	14.6322	8.87345	11.7727	12.6259	13.9303	13.7682	14.8453	14.7626	13.5927	14.3295	9.56819	12.7059	14.0279	11.6285	13.7955	12.6691	12.8941	13.9959	9.18548	8.58122	13.3964	14.5491	7.45498	13.8719	14.2591	13.5033	14.6196	14.6532	12.3366	13.1275	12.1293	15.1087	14.5818	10.6447	13.0182	13.7731	14.492	14.8468	13.6804	14.5946	14.9922	14.237	15.3411	14.5771	14.5878	15.0758	14.5573	15.0191	14.3523
TCGA-OL-A66O	14.8665	10.0059	11.0527	12.6278	13.8771	14.0908	14.9818	14.6394	13.3102	14.5074	8.86597	12.9567	13.8499	11.6464	14.1553	12.9858	13.2432	13.6743	8.53694	8.65217	13.33	14.7553	6.70013	14.0256	14.8022	13.6222	14.741	14.6023	11.8695	12.8683	11.9141	15.3232	14.6761	10.3056	13.3822	13.5822	14.7745	15.1289	13.2385	14.5657	15.2593	14.3163	15.3888	14.4761	14.9331	15.1531	14.7662	15.3488	14.699
TCGA-C8-A1HO	14.3236	9.07705	11.4076	12.5639	12.8305	12.8807	14.7642	14.831	13.3378	14.1624	8.73538	12.7505	13.8399	10.8626	13.5039	12.7152	12.9814	14.1989	8.93853	8.47979	12.9385	14.6663	7.38763	13.6676	14.5057	13.1086	14.6186	14.4688	12.1733	13.1315	11.8974	15.0997	14.6363	9.48229	13.0661	13.3912	14.1219	14.7405	13.6676	14.7429	15.0663	14.6017	15.572	14.5269	14.5598	15.147	14.333	14.874	14.3264
TCGA-E2-A15T	14.236	9.36974	11.6017	12.4528	13.5327	13.5019	14.6656	14.9347	13.7572	14.2619	9.05171	12.7171	13.8508	11.2512	13.2269	12.8419	13.1187	13.9573	9.63223	8.86952	13.2052	14.5786	7.16028	13.7069	14.2566	13.4599	14.556	14.9251	12.3222	13.0914	11.5447	14.9702	14.6008	10.0231	13.0889	13.5883	14.2561	14.7324	13.6155	14.7056	14.9019	14.4013	15.2899	14.442	14.4835	15.1142	14.5487	14.9169	14.3222
TCGA-AO-A1KP	14.4899	8.17958	11.3497	12.4806	13.8861	13.7487	14.9374	14.9077	13.4381	14.4306	8.89709	12.8879	13.9451	11.2956	13.97	13.0738	13.3789	14.3677	9.66026	7.93416	13.1455	14.7941	7.4399	13.8439	14.602	13.4149	14.6217	15.016	11.9902	12.8844	11.6262	15.1053	14.462	9.66519	13.2934	12.6158	14.1547	14.863	13.1584	14.8805	15.0491	14.7237	15.2394	14.553	14.4958	15.1159	14.3545	15.4237	14.2394
TCGA-E2-A1BD	14.6463	7.46598	11.7107	12.3887	14.1342	13.7492	14.8175	14.6787	13.4059	14.4037	9.42569	12.6791	14.1105	11.465	13.8564	13.2207	13.0013	13.9787	9.04868	8.7243	13.2421	14.6023	7.93785	14.0059	14.6148	13.6016	14.6552	14.7897	12.2029	12.91	12.038	15.1784	14.4042	10.4412	13.2048	13.2476	14.5463	14.98	13.4311	14.5282	15.094	14.4997	15.3329	14.5609	14.6796	15.1018	14.5853	15.1546	14.4945
TCGA-AN-A03X	14.887	7.77415	11.7401	12.7429	14.3681	14.2149	14.884	14.7752	13.5615	14.6096	9.53204	12.6384	14.3167	11.5042	13.7855	12.2766	12.9627	14.6175	8.82759	7.92646	13.4186	14.6423	8.38246	14.0085	14.499	13.6491	14.8306	14.6951	12.107	12.9305	12.0442	15.265	14.6519	10.8638	13.3653	13.7517	14.7027	15.2356	13.8417	14.7823	14.9921	14.571	15.2373	14.8334	14.6315	15.2118	14.6024	15.0433	14.3305
TCGA-A2-A0CO	14.6113	6.88739	11.3395	12.0486	13.6163	12.3341	14.7927	14.7341	13.125	14.1563	7.94953	12.0411	13.5996	10.7129	13.2542	12.5476	12.5659	13.9557	7.90871	8.58545	13.1162	14.6041	7.90416	13.9493	13.965	13.0335	14.6657	14.5132	12.1806	12.4775	11.484	14.8088	14.408	9.72485	12.5898	14.0509	14.6497	15.0941	13.7302	14.5872	14.9701	14.0812	15.5245	14.5929	14.6545	15.2598	14.604	14.602	14.4274
TCGA-E2-A153	14.7296	7.15709	11.8693	12.4295	14.1308	13.6482	14.7654	14.7088	13.39	14.4019	9.5135	12.532	14.1103	11.6574	13.7357	12.579	12.8959	14.2983	8.93416	9.0249	13.3362	14.5893	8.71698	14.0368	14.4201	13.5021	14.7272	14.6579	12.3459	12.5464	11.8998	15.1125	14.561	10.8875	13.1968	13.1521	14.5372	15.121	13.8488	14.6477	15.0031	14.5178	15.2926	14.6993	14.6244	15.2204	14.6557	14.8189	14.594
TCGA-D8-A13Z	14.515	6.76187	10.546	11.7918	13.9633	12.5493	14.6878	14.7189	13.5559	13.9977	7.94626	12.4477	13.8117	9.94634	13.6387	12.8049	12.7343	13.8723	7.52397	8.41838	13.2028	14.6428	6.33123	13.7379	14.0502	13.3728	14.5638	14.7194	12.0636	12.5741	12.3555	15.0739	14.5033	10.265	13.1062	13.3525	14.2446	14.9126	13.4852	14.6561	15.0302	14.0963	15.4894	14.5133	14.4756	15.0372	14.3836	14.6605	14.3618
TCGA-BH-A1F6	14.6196	7.72428	10.7359	12.0854	14.6462	13.015	14.7618	14.5376	13.5153	14.121	8.12202	12.3868	13.7325	9.845	13.935	12.8709	12.8037	13.5949	6.73202	7.98851	13.1695	14.7551	5.36473	13.892	13.7276	13.0741	14.4659	14.6857	11.9208	12.3461	12.0728	15.042	14.5285	10.263	12.8122	13.4738	14.4767	14.863	13.481	14.732	15.0122	14.0586	15.6774	14.2799	14.6129	14.9548	14.295	14.9186	14.1444
TCGA-XX-A89A	14.8254	7.00091	11.4511	12.4674	13.7949	12.5297	14.7774	14.6746	13.462	14.2743	8.68049	11.987	13.7247	10.8189	13.1919	11.9544	12.5677	13.9927	7.63568	8.62186	13.1697	14.6234	7.90765	13.9824	14.0495	13.0675	14.6611	14.7042	12.1863	12.4267	11.5751	14.8704	14.5413	10.055	12.6862	13.9052	14.5271	15.0919	13.7045	14.6761	15.0979	14.0895	15.5088	14.6016	14.6749	15.2727	14.6798	14.706	14.2958
TCGA-A8-A06P	14.6709	7.90976	12.2174	12.509	14.2006	13.5373	14.8343	14.7585	13.5787	14.3551	9.43201	12.7131	14.3556	11.6121	13.781	12.7902	13.1436	14.2707	9.15484	9.25388	13.3166	14.5776	8.80933	14.0399	14.429	13.427	14.6794	14.6311	12.3138	12.9834	12.3168	15.0822	14.6761	10.5281	13.1772	13.9574	14.5154	15.0217	13.8263	14.6255	14.9294	14.4323	15.4075	14.7064	14.6492	15.2044	14.5906	14.8171	14.3835
TCGA-C8-A8HP	14.685	7.25796	11.4189	12.582	14.5892	13.7613	14.6844	14.5834	13.5167	14.2296	8.44157	12.6371	14.3025	10.725	13.7428	12.6192	12.7464	13.9741	7.97287	7.71508	13.3271	14.825	7.21119	14.0979	14.3098	13.3386	14.597	14.2995	12.1391	12.8924	12.3637	15.0251	14.4545	10.4581	13.0209	13.989	14.6521	15.1145	13.637	14.6353	15.0237	13.8477	15.3485	14.6298	14.8952	15.1079	14.5596	14.9406	14.4228
TCGA-C8-A12T	14.8743	8.28111	11.3738	12.7068	13.991	13.5576	14.7265	14.8265	13.7312	14.1086	8.38782	12.5498	14.48	11.0555	13.7161	12.4819	12.8703	13.8369	8.19158	8.01417	13.2313	14.7242	7.45868	13.9931	14.7043	13.6113	14.7139	14.6231	12.1641	13.1541	12.1356	15.2963	14.6912	10.2456	13.3908	13.8022	14.4777	15.0677	13.7651	14.7763	15.0217	14.5281	15.234	14.4631	14.6726	15.075	14.7683	14.8984	14.6296
TCGA-A2-A04R	14.652	9.66282	11.7083	12.7136	13.6518	13.6932	14.8847	14.8576	13.8405	14.2375	8.93213	12.9473	14.1489	11.3621	13.7873	12.8643	13.2014	14.3053	9.14815	8.33313	13.3201	14.6677	7.82838	13.9501	14.4608	13.5594	14.6721	14.9079	12.2171	13.0426	11.9131	15.2052	14.5116	10.3661	13.3212	13.7617	14.2427	14.7882	13.4077	14.702	14.7963	14.5599	15.4407	14.5315	14.4445	14.9933	14.5395	15.2925	14.4648
TCGA-BH-A0B1	14.7054	8.85722	11.9672	12.7758	13.7954	13.2961	14.9746	14.6878	13.7161	14.4686	9.21508	12.8906	14.1202	10.9304	13.583	12.7735	12.973	14.3174	8.81618	8.39657	13.4355	14.5564	8.48844	13.9803	14.1693	13.5382	14.6896	14.658	12.4024	12.8865	12.2506	15.143	14.5119	10.3785	13.2115	13.8755	14.3252	14.8948	13.6542	14.6732	14.9541	14.3892	15.405	14.5156	14.5246	15.1258	14.3395	14.8465	14.3305
TCGA-A2-A0EY	14.5016	7.64662	11.3349	12.1962	13.654	13.1356	14.7059	14.8071	13.8072	14.049	7.72292	12.3699	14.4067	11.2389	13.6922	13.2999	12.5561	14.1036	8.69328	7.41491	13.14	14.654	7.20182	13.9322	14.2603	13.5142	14.6207	14.6873	11.9137	13.3738	12.2879	15.1245	14.511	10.105	12.8834	13.8612	14.4453	14.9985	13.4246	14.5835	15.0384	14.3014	15.5313	14.6042	14.5529	15.0569	14.551	14.9295	14.3089
TCGA-E2-A1IK	14.7634	8.43705	11.5101	12.4874	13.8152	13.579	14.9102	14.8122	13.5196	14.4689	9.12365	12.8961	13.9536	11.7107	13.8067	13.3414	13.1341	14.3021	9.1405	8.69845	13.1614	14.671	7.91704	13.8076	14.5727	13.3648	14.692	14.5932	12.247	13.0513	12.318	15.0891	14.67	9.86306	13.3172	13.9524	14.5773	15.0751	13.5834	14.7422	15.0692	14.5303	15.5393	14.6481	14.8392	15.312	14.6547	14.611	14.4168
TCGA-BH-A0DS	14.7321	8.37253	11.6207	12.3314	14.1206	13.5139	14.9619	14.8881	13.4518	14.4644	9.25704	12.5895	14.1221	11.3065	13.8076	13.0828	12.8751	14.0265	8.85699	8.33333	13.3199	14.5544	8.09841	14.035	14.502	13.489	14.7742	14.7754	12.0871	12.9319	12.2177	15.1457	14.5311	10.4458	13.1924	13.7858	14.5611	15.1263	13.7088	14.6004	15.0356	14.461	15.3665	14.6422	14.6265	15.2373	14.5289	15.0612	14.4882
TCGA-E2-A14Z	14.5914	6.81874	10.7839	12.1755	14.129	13.3193	14.8392	14.699	13.0499	14.3033	7.4586	12.213	13.715	10.4043	13.4888	12.558	12.6135	13.6068	7.66652	7.87981	12.9989	14.7782	5.80919	13.8542	14.3477	13.3412	14.664	14.433	12.0001	12.8169	12.3831	14.984	14.4548	9.62094	13.0251	13.5545	14.4201	15.2808	13.3767	14.7558	15.1527	14.1583	15.5766	14.5559	14.5593	15.3223	14.5873	14.7296	14.4814
TCGA-AC-A2QH	14.93	6.76536	9.44505	12.1074	14.6212	13.58	14.7337	14.5598	12.9977	14.559	7.5972	11.4556	13.0029	8.83979	13.507	10.3722	12.7919	13.8348	5.84123	7.24285	13.1146	15.0928	3.61641	13.708	13.9537	13.1061	14.3803	14.4784	11.5005	12.1588	10.4744	14.8911	14.665	10.6926	12.5464	11.4717	14.7193	14.9955	13.2018	14.8701	15.3088	13.361	15.126	14.4378	15.0651	15.1556	14.7451	15.129	14.3086
TCGA-BH-A0HO	14.67	9.12596	11.1092	12.1978	13.4629	13.6238	14.9072	14.8158	13.5299	14.2012	8.79117	12.7407	14.0424	11.426	13.854	13.2752	13.0429	14.0591	9.27975	8.39809	13.187	14.565	7.2215	13.807	14.4123	13.5218	14.7021	14.6658	11.9776	13.2538	12.1806	15.1104	14.5685	10.2017	13.1486	13.4185	14.5271	15.0162	13.5894	14.6553	15.0565	14.1835	15.4415	14.55	14.6419	15.2564	14.6192	14.6927	14.1807
TCGA-A2-A0EW	14.5739	6.84913	11.9346	12.0361	13.6045	12.499	14.7478	14.9256	13.3521	14.3812	8.44049	12.1877	13.9446	10.9363	13.258	12.4873	12.6186	14.13	8.64379	8.54474	13.1917	14.568	8.04234	13.8583	14.2053	13.0851	14.67	14.6734	12.2829	12.7485	11.6181	14.8633	14.5219	10.0835	12.7697	13.835	14.4029	15.0116	13.7144	14.6732	15.0396	14.16	15.4033	14.5896	14.5661	15.2499	14.6143	14.691	14.1765
TCGA-AO-A0J3	14.601	10.0052	11.3322	12.6654	13.2115	13.7323	14.911	14.6327	13.5492	14.2716	8.82621	12.8599	13.7951	11.4476	13.812	13.0335	13.2958	14.1324	9.25538	8.34038	13.0212	14.7496	6.72697	13.7038	14.5305	13.2092	14.61	14.6071	12.2004	13.0683	11.7952	15.2194	14.6804	9.90839	13.3131	13.0948	14.2969	14.916	13.1034	14.8026	14.9728	14.5902	15.4884	14.4838	14.5814	15.1136	14.4983	14.9963	14.2068
TCGA-D8-A73U	14.5523	5.86831	11.1662	11.9976	13.1842	12.1614	14.7202	14.7072	13.1133	14.0471	7.29699	11.783	13.3924	10.5584	13.1649	12.5234	12.2364	14.1067	7.345	7.71695	12.9561	14.7222	7.46383	13.9902	13.9307	12.9068	14.7107	14.5176	11.8615	12.0145	11.2987	14.792	14.2923	9.43479	12.332	13.7726	14.5033	15.2364	13.6343	14.7279	15.1183	14.0276	15.6829	14.6093	14.6251	15.4348	14.5683	14.5889	14.3607
TCGA-AQ-A7U7	14.4716	5.94925	10.9436	11.7874	13.0488	12.0578	14.7437	14.6253	12.9612	13.9413	7.35672	11.6344	13.516	10.5857	12.9547	12.0918	12.4304	14.0535	7.66423	8.54212	12.929	14.7141	7.26534	13.8438	13.8008	12.6312	14.6113	14.3804	12.1787	12.5545	11.6849	14.6974	14.416	9.40421	12.5494	13.6126	14.4017	15.1112	13.3975	14.6695	15.1947	13.8445	15.7668	14.4978	14.5279	15.4017	14.492	14.5142	14.3302
TCGA-EW-A1OY	14.6511	8.72883	10.8054	12.3914	14.0366	13.8704	14.8266	14.6481	13.537	14.3921	9.08991	12.9381	13.7929	11.1187	13.815	13.1977	13.1125	13.8413	8.53624	8.93126	13.1648	14.7409	7.27658	13.8517	14.3585	13.6147	14.5784	14.9212	12.0982	12.8344	12.0529	15.2223	14.5041	9.99455	13.4965	13.4845	14.5186	14.9891	13.4611	14.7456	14.9549	14.7865	15.4206	14.506	14.7175	15.1202	14.4787	15.0252	14.4722
TCGA-BH-A0GZ	14.8712	8.45065	11.8484	12.5873	14.2892	14.0828	14.9214	14.7775	13.606	14.6114	9.39696	13.0179	14.1302	11.6958	13.9863	12.8574	13.0716	14.4295	9.21688	8.10016	13.5108	14.707	8.1401	13.9794	14.7407	13.6843	14.7764	14.8363	12.2283	12.868	12.1866	15.2218	14.6528	10.7528	13.5908	13.6339	14.6995	15.233	13.5916	14.7515	15.0255	14.6853	15.3895	14.7664	14.8383	15.1854	14.6139	15.1382	14.6114
TCGA-GM-A3XG	14.9452	8.28202	11.8115	12.5071	14.4846	13.6801	14.9084	14.8659	13.3249	14.6215	9.15098	12.7204	13.9238	11.5947	13.9467	12.7493	13.0628	14.0649	8.80951	9.09762	13.3369	14.6424	7.61045	14.0165	14.6169	13.649	14.7366	14.8434	12.1529	12.5379	11.7187	15.0489	14.7018	10.3414	13.3375	13.4581	14.7228	15.0299	13.7382	14.6637	15.1754	14.4505	15.2671	14.6373	14.9705	15.1889	14.6813	15.0811	14.7184
TCGA-AQ-A54N	15.0334	8.80878	10.6623	12.5919	14.4211	13.5886	14.8573	14.6612	13.6377	14.4641	8.90112	12.97	14.1227	10.5337	14.1868	12.8345	12.8975	13.5982	7.08642	8.18069	13.2324	14.9523	4.8672	13.9999	14.45	13.9307	14.5502	14.9629	11.9205	12.5796	12.3764	15.2284	14.538	10.3091	13.286	12.2362	14.8088	14.8688	13.4949	14.7461	15.0291	13.9656	15.1142	14.295	14.898	14.9323	14.5577	15.6812	14.5276
TCGA-A7-A26E	14.3411	7.11899	11.7778	12.0819	13.6866	12.8648	14.7685	15.0292	13.5759	14.3422	8.89677	12.3933	14.1046	10.8907	13.4699	12.6946	12.6771	14.2915	9.2892	8.65457	13.2197	14.5449	7.51246	13.8333	14.3861	13.4367	14.6606	14.8212	12.3332	13.0909	11.8537	14.9384	14.4919	10.2397	13.0749	13.4588	14.1993	14.9287	13.7062	14.7166	15.0644	14.3449	15.1942	14.5641	14.5238	15.209	14.4648	14.894	14.1792
TCGA-A8-A08P	14.5296	7.86649	11.1865	12.1373	13.8839	13.6463	14.8022	14.7304	13.2954	14.1154	7.81609	12.3049	13.8009	10.6874	13.6285	12.9227	12.8469	13.9635	8.18263	8.20799	13.2114	14.6856	6.6115	13.8801	14.1837	13.4411	14.7051	14.5106	12.0433	13.04	12.3529	15.0019	14.5441	9.97702	13.0316	13.4775	14.3156	15.1179	13.4357	14.6619	15.1031	14.024	15.6216	14.5752	14.5151	15.2659	14.3309	14.7599	14.3937
TCGA-E2-A14T	14.5974	8.12136	11.8799	12.4612	13.6828	13.7027	14.7472	14.5268	13.5402	14.4709	9.12175	12.8603	13.7105	11.6091	13.433	12.9778	13.1402	14.2698	9.36094	9.13717	13.3273	14.6584	7.88258	13.7644	14.2434	13.3653	14.6024	14.6418	12.3249	12.9129	11.8129	15.1927	14.4892	10.1373	13.2986	13.5418	14.4693	15.0787	13.5771	14.719	14.8482	14.5447	15.5166	14.6129	14.7413	15.1864	14.5058	14.7187	14.5928
TCGA-AC-A2FO	14.4668	6.95548	11.8225	12.012	13.753	12.4566	14.7626	14.8759	13.1708	14.3816	8.39823	12.171	13.8537	11.2793	13.2053	12.6367	12.7547	14.2011	8.75585	8.6396	13.105	14.5674	8.10168	13.7865	14.0554	13.125	14.7011	14.6384	12.29	12.8254	11.84	14.8765	14.526	9.85787	12.8175	14.1442	14.4023	15.1016	13.5868	14.6356	15.0789	14.2181	15.5973	14.6033	14.5453	15.2709	14.4917	14.6338	14.2096
TCGA-BH-A0DZ	14.7742	8.39079	11.2681	12.4516	14.2953	14.2001	14.8878	15.0884	13.662	14.2939	7.41776	12.5725	14.4567	10.6671	13.9472	12.3215	12.9063	14.2328	7.92094	7.79346	13.3502	14.8385	7.15421	14.047	14.6952	13.5916	14.8552	14.6499	12.0347	12.8487	11.8784	15.1655	14.7912	10.1733	13.4542	13.9691	14.5942	15.1877	13.9402	14.881	15.0463	14.3267	15.1995	14.7119	14.7134	15.2297	14.6436	14.8661	14.5372
TCGA-A2-A0CL	14.4718	5.90534	10.3255	11.4343	13.3631	12.0975	14.6847	14.7683	12.9542	14.0485	6.34874	11.7271	13.2744	10.095	13.1918	12.2839	12.1023	13.9412	6.36138	7.80561	12.8925	14.8201	6.15483	13.6937	13.5543	12.6819	14.6356	14.4475	12.0461	12.4016	11.7507	14.8045	14.3959	9.15531	12.6946	13.6233	14.2063	15.272	13.24	14.8698	15.0212	13.9398	15.6673	14.4645	14.3922	15.3611	14.3769	14.491	14.3149
TCGA-D8-A1JL	14.5844	7.17838	10.7156	12.3197	14.6095	12.4251	14.7508	14.7204	13.6051	13.9759	8.33197	12.2736	13.9785	9.57665	13.5736	12.5599	12.7257	13.9435	7.10356	9.02295	13.0311	14.7995	6.43171	13.8202	13.7891	12.9453	14.5489	14.4807	12.0543	12.7968	12.3714	14.8881	14.6389	10.1542	12.7097	12.9216	14.409	14.9182	13.5794	14.8666	15.0347	13.9777	15.5434	14.3637	14.6186	15.0642	14.3517	14.5731	14.2251
TCGA-A2-A0SX	14.3984	5.6989	10.1654	11.6109	13.6126	11.7122	14.6921	14.7397	13.199	13.7852	7.41192	12.1569	13.5599	9.25434	13.47	12.4814	12.5723	13.8207	6.2727	8.60172	13.0175	14.8562	5.23268	13.7411	13.696	12.9736	14.4568	14.7607	11.9898	12.0721	11.5965	14.7903	14.4893	9.54676	12.6793	13.118	14.3159	14.8391	13.3995	14.8044	14.9434	13.6973	15.6635	14.2303	14.4962	15.0069	14.2335	14.8958	14.3749
TCGA-BH-A0E9	14.432	7.57533	11.8816	12.118	13.6671	12.5046	14.745	14.8528	13.4166	14.268	9.15676	12.3274	13.8603	11.2252	13.6697	12.8488	12.669	14.1764	9.18173	8.46523	13.1169	14.5271	7.70887	13.8425	14.03	13.1567	14.6336	14.7695	12.2638	12.8501	11.6423	14.8997	14.4399	10.1477	12.6827	13.6918	14.3195	14.9483	13.6551	14.6395	15.0174	14.3527	15.3851	14.5369	14.5498	15.09	14.4505	14.8259	14.1817
TCGA-E2-A108	14.644	6.21068	11.0404	11.8969	14.123	12.6481	14.8072	14.7823	13.0374	14.2632	7.82495	12.0101	13.7886	10.2993	13.2582	12.3481	12.4888	13.9677	7.34767	8.17903	13.0842	14.7201	7.52077	13.929	13.9631	12.9021	14.7328	14.3762	12.189	12.4287	12.0294	14.8604	14.5183	10.1639	12.631	13.9428	14.5169	15.3422	13.5976	14.7447	15.0546	14.0031	15.6696	14.5944	14.577	15.3861	14.5418	14.4614	14.3473
TCGA-AR-A1AM	14.6115	7.7192	11.7282	12.1126	13.9895	12.8185	14.7652	14.7605	13.1788	14.3307	8.70673	12.2222	13.7606	11.168	13.3328	12.7851	12.7035	14.0703	8.86344	9.20872	13.1748	14.4764	7.6288	13.9163	14.1778	13.2557	14.6541	14.5892	12.2131	12.7906	11.8063	14.9121	14.4859	9.92244	12.885	13.9866	14.5406	15.0835	13.5829	14.5502	15.164	14.1794	15.5339	14.5726	14.6771	15.2418	14.5758	14.7012	14.396
TCGA-D8-A1XB	14.4431	7.60776	11.7498	12.2803	13.866	13.2744	14.7245	14.769	13.4646	14.2017	9.35951	12.0784	14.0707	11.382	13.4139	12.5212	12.9042	14.1553	9.47478	9.31757	13.1959	14.4885	8.19013	13.8627	14.2262	13.3756	14.5693	14.5884	12.3794	13.2179	11.9526	14.9537	14.5949	10.3637	12.983	13.4106	14.2568	14.898	13.6669	14.5859	14.9734	14.354	15.2987	14.52	14.5242	15.0977	14.6455	14.7521	14.5338
TCGA-A7-A3RF	14.7738	9.65395	11.9472	12.4686	13.7597	13.8562	14.8521	14.5611	13.6908	14.5524	10.0321	13.0621	14.0065	12.2743	13.7378	13.0912	13.3227	14.3659	9.60572	9.08391	13.264	14.5892	8.36915	13.7817	14.7022	13.3238	14.6128	14.6124	12.2354	13.3473	12.1833	15.2101	14.7298	10.263	13.3251	13.7111	14.6958	15.1472	13.6467	14.6071	14.8551	14.5599	15.535	14.6842	14.8129	15.1726	14.9021	14.7576	14.6051
TCGA-BH-A0W7	14.5315	6.83446	11.1859	12.1302	13.515	12.7431	14.8576	14.7508	13.1984	14.0635	7.99376	12.3058	13.9964	10.8728	13.589	12.8369	12.6788	14.0083	8.13754	8.26629	13.1309	14.6981	7.75776	13.9304	14.2806	13.0978	14.6663	14.451	12.1041	12.6547	12.2399	15.0636	14.4656	9.75055	13.0398	13.5365	14.4227	15.0941	13.5245	14.702	15.0711	14.3674	15.4214	14.5735	14.6437	15.2538	14.5101	14.7183	14.4153
TCGA-BH-A1FG	14.6355	8.58876	11.855	12.6948	14.1998	14.0452	14.9133	14.8747	13.5339	14.4961	9.13847	13.1221	14.2761	11.5806	14.3153	13.4501	13.3088	14.1302	9.45436	8.49138	13.2318	14.6743	8.32942	13.9812	14.5942	13.6474	14.7893	14.7077	12.1395	13.1939	12.6332	15.2688	14.5799	10.2184	13.2869	13.8315	14.538	14.9917	13.7246	14.7531	15.0319	14.6626	15.3887	14.5921	14.7129	15.2192	14.4329	14.7477	14.3005
TCGA-BH-A0HB	14.7741	9.0863	10.9943	12.3584	13.949	13.7641	14.8091	14.8368	13.3611	14.2805	8.45846	12.8099	14.1683	10.8181	13.7564	12.7655	13.0469	13.8447	8.27113	7.89398	13.1056	14.7213	6.91735	13.9496	14.4275	13.5011	14.7847	14.5605	12.0666	12.7211	12.113	15.2217	14.5289	9.98023	13.5388	13.6119	14.5345	15.0792	13.595	14.7145	14.9521	14.6095	15.5585	14.5428	14.6838	15.12	14.3583	14.862	14.6641
TCGA-E9-A1NA	14.6132	8.97417	10.7297	12.0268	13.5964	13.1706	14.7263	14.7294	13.2758	14.0462	8.77636	12.5116	13.7947	10.8748	13.7289	12.4087	12.7858	14.3804	8.07395	8.17309	13.2781	14.5976	6.78297	13.813	14.1692	13.4761	14.7004	14.6029	12.1564	12.244	11.308	15.1417	14.5003	10.3159	13.2684	13.3162	14.3621	14.9535	13.6658	14.6449	14.7929	14.3385	15.6429	14.4686	14.5791	15.0168	14.433	14.9291	14.75
TCGA-E2-A572	15.0303	10.5307	11.5362	12.9117	14.0291	14.4892	15.0031	14.4825	13.3714	14.7043	9.65316	13.3682	13.9847	12.0605	14.5888	13.6226	13.2354	13.9196	8.56776	8.43989	13.4658	14.8082	7.94233	14.0998	14.9512	13.8719	14.816	14.5956	12.053	13.1282	12.3878	15.418	14.6734	10.3651	13.7074	13.8741	15.0284	15.0744	13.6623	14.512	15.2078	14.6414	15.297	14.7165	15.062	15.185	14.8172	15.2293	14.5082
TCGA-A1-A0SP	14.6287	8.05604	10.1786	11.9828	14.4415	12.1719	14.8576	14.7965	13.3809	13.9252	7.45991	12.3349	14.0849	9.24968	14.1219	12.5625	12.9395	13.7786	6.64765	8.55812	13.0497	15.0067	4.11043	13.8535	13.8509	13.1642	14.4301	14.4131	11.9457	12.2371	11.8167	14.917	14.4274	10.4299	12.864	12.8081	14.4991	14.8148	13.3622	14.8362	15.0184	13.7121	15.5241	13.953	14.7641	14.8398	14.2588	14.9432	14.4475
TCGA-AO-A126	14.8048	8.15767	11.6845	12.6673	13.9416	13.6568	14.8079	14.816	13.1948	14.568	9.31757	12.6188	14.0103	11.6817	13.8538	12.5081	12.9683	14.0955	8.62322	8.74721	13.2686	14.6891	7.77382	13.9767	14.6137	13.5835	14.7402	14.6679	12.2078	12.803	12.1377	15.2318	14.6054	10.6464	13.241	13.3164	14.686	15.0874	13.6675	14.6707	15.113	14.5149	15.179	14.6267	14.8043	15.3101	14.5971	15.1071	14.5423
TCGA-A2-A0ER	14.6646	9.28849	11.9352	12.6937	14.0469	14.0098	14.89	14.9443	13.8482	14.3687	9.1944	13.2027	14.4514	11.4476	13.7493	13.2423	13.3033	14.0504	9.23968	8.83206	13.3844	14.6872	8.35029	13.8735	14.6449	13.5597	14.7261	14.892	12.4216	13.6458	12.43	15.0921	14.7558	10.2595	13.5931	13.7634	14.4608	14.8439	13.8452	14.883	14.9723	14.7345	15.3472	14.62	14.7178	15.1622	14.7393	15.0026	14.2003
TCGA-AR-A0TS	14.1494	5.12041	10.7231	11.5983	13.792	11.241	14.7325	14.6772	13.4548	14.1139	7.40802	11.8004	13.968	9.43703	13.2048	12.2525	12.4576	13.9337	6.39313	8.56302	13.0383	14.8176	6.29882	13.8416	13.4119	12.4927	14.5359	14.3224	12.1973	12.5787	12.1658	14.8318	14.3443	9.47705	12.2094	13.2272	14.2361	14.7556	13.294	14.7484	14.8871	13.8308	15.8598	14.161	14.4704	15.0692	14.1312	14.646	14.1951
[truncated: 378 more columns]
