# Supplementary material for: Cancer drug sensitivity prediction from routine histology images
Source: NPJ Precis Oncol. 2024 Jan 6;8:5. doi: 10.1038/s41698-023-00491-9 (PMC10771481; doi:10.1038/s41698-023-00491-9)
Supplement: Supplementary file 3 — Supplementary Data 2 [file 41698_2023_491_MOESM3_ESM.xlsx]

## Sheet: Quantitative Results
Compound Name	Mean Spearman Correaltion (5CV)	STD (5CV)	2*median(p-value)
Le-135	0.563173	0.042411	4.43666e-11
Sr-ii-138a	0.551631	0.0532659	2.65374e-10
Paclitaxel	0.549905	0.036759	3.56341e-10
Dinaciclib	0.541218	0.0497975	2.47357e-09
Pha-793887	0.538736	0.0720599	7.82866e-09
Bi-2536	0.534666	0.0481505	3.96301e-09
Tivantinib	0.533367	0.0642218	1.65445e-10
Yk 4-279	0.531978	0.061949	6.33186e-09
Kx2-391	0.531263	0.059723	3.37157e-08
Leptomycin b	0.526721	0.053064	2.35526e-08
Cr-1-31b	0.525953	0.0524719	8.61795e-10
Ceranib-2	0.524324	0.0845479	9.97101e-10
Docetaxel	0.521287	0.0342412	8.61001e-09
Triazolothiadiazine	0.520802	0.0646796	2.6649e-08
Vincristine	0.520536	0.0714679	2.74095e-09
Phloretin	0.519193	0.0476133	5.49107e-08
Bardoxolone methyl	0.518722	0.0435616	1.58599e-09
Gsk461364	0.51798	0.0547866	3.37287e-08
Alisertib	0.51499	0.0644237	2.55357e-09
Teniposide	0.514939	0.0882312	7.97949e-09
Linifanib	0.514574	0.0742511	2.81076e-08
Alvocidib	0.514502	0.0651843	8.66038e-08
Azd7762	0.513368	0.0848119	1.83191e-09
Merck60	0.511796	0.0511278	1.51725e-07
3-cl-ahpc	0.50892	0.0643264	4.41515e-08
Isoevodiamine	0.508669	0.0943613	2.19143e-07
Ly-2183240	0.508222	0.0659229	2.28683e-09
Nakiterpiosin	0.506375	0.06322	2.25639e-08
Parbendazole	0.506362	0.0644134	4.1015e-08
Sb-743921	0.505158	0.0547649	3.96303e-07
Doxorubicin	0.504008	0.071001	2.21246e-09
Mln2238	0.502471	0.0634003	1.82704e-08
Ver-155008	0.502151	0.0382817	9.97972e-08
Chm-1	0.499948	0.0465197	3.99362e-08
Neopeltolide	0.499027	0.084199	1.18199e-08
Fqi-1	0.498714	0.0550348	2.55225e-07
Gemcitabine	0.49715	0.0816576	7.996e-10
Mitomycin	0.496901	0.0347848	2.02754e-08
Topotecan	0.49689	0.0713071	1.90991e-08
Ku-60019	0.495348	0.0467104	8.92999e-07
Azd-1775	0.494295	0.054283	3.78992e-08
Narciclasine	0.494002	0.037863	2.12681e-08
Bortezomib	0.491107	0.0697131	1.57594e-08
Clofarabine	0.490247	0.0715724	3.62714e-08
Curcumin	0.490069	0.0543077	4.99836e-08
Brd-k70511574	0.489945	0.0518385	3.5065e-07
Sch-79797	0.489917	0.0527765	2.19558e-08
At13387	0.488688	0.0691984	3.33501e-07
Omacetaxine mepesuccinate	0.486095	0.0720922	1.71446e-07
Rigosertib	0.482387	0.0575766	6.36201e-08
Nvp-231	0.481647	0.0711492	2.10306e-07
Cd-437	0.480863	0.0410552	4.20687e-08
Brd-k30748066	0.480681	0.0402791	7.72265e-08
Decitabine	0.478222	0.0481822	2.39972e-07
Momelotinib	0.477334	0.0402075	6.59214e-08
Brd-k61166597	0.477212	0.0550431	7.82895e-08
Brd-k13999467	0.473203	0.0696815	8.5665e-08
Fqi-2	0.472959	0.0732042	4.83528e-07
Stemregenin 1	0.471536	0.0436479	5.07216e-08
Col-3	0.471163	0.0841818	4.06137e-08
Brd9647	0.471114	0.0364113	1.17135e-06
Nsc 74859	0.47034	0.0422426	1.60643e-07
Brd-k66453893	0.468978	0.0586554	3.90638e-06
Sns-032	0.468717	0.092239	7.78783e-07
Mst-312	0.465782	0.046341	2.28827e-06
Snx-2112	0.46485	0.0542083	3.01762e-07
Ym-155	0.464581	0.0363275	3.50996e-07
Cil56	0.462148	0.0765964	2.59e-07
Gw-843682x	0.460438	0.0267828	1.49356e-06
Sb-225002	0.459341	0.0601551	8.16579e-07
Daporinad	0.458217	0.061133	2.39042e-06
N9-isopropylolomoucine	0.454825	0.0927251	8.56521e-07
Brd-k41597374	0.45401	0.0178931	6.16614e-07
Ml311	0.452503	0.0585881	3.1239e-07
Pazopanib	0.451055	0.0857659	5.79475e-06
Sn-38	0.450279	0.0342857	2.43179e-06
Tosedostat	0.447701	0.0316488	1.97223e-06
Cytarabine hydrochloride	0.446446	0.0693226	1.79523e-07
Kpt185	0.446006	0.0582892	3.33021e-07
Manumycin a	0.443483	0.0645579	1.08408e-05
Methotrexate	0.44251	0.103763	0.000150549
Cay10618	0.439922	0.0791144	1.9233e-07
Lomeguatrib	0.43979	0.0785311	8.33272e-07
Dasatinib	0.437515	0.0811763	1.13973e-06
Osi-930	0.437313	0.0880989	3.18118e-07
Compound 7d-cis	0.437196	0.0637972	5.60419e-07
Entinostat	0.435852	0.0384291	1.30688e-06
Stf-31	0.434815	0.0524101	1.62958e-05
Pf-3758309	0.433443	0.0870739	6.15113e-06
Semagacestat	0.43309	0.052232	3.54987e-06
Brd-k11533227	0.432064	0.0639101	4.69824e-06
Bosutinib	0.431502	0.0583469	2.83002e-06
Gsk-j4	0.431009	0.0452636	1.79148e-05
Gossypol	0.430236	0.0566197	5.78241e-06
Gmx-1778	0.429733	0.053602	3.75652e-05
Bendamustine	0.425328	0.0958366	8.82987e-07
B02	0.424615	0.0690908	5.38408e-05
Triptolide	0.423389	0.0351473	3.44736e-06
Cyanoquinoline 11	0.419507	0.0755014	6.6033e-06
Ciclopirox	0.418121	0.13018	3.16618e-05
Etoposide	0.417013	0.0602963	5.63194e-05
Ku-55933	0.41451	0.0715927	9.1963e-05
Indisulam	0.4143	0.0442762	4.54698e-06
Isoliquiritigenin	0.411761	0.0977167	4.20859e-05
Pf-184	0.410223	0.0989148	0.00041829
Bcl-lzh-4	0.409768	0.0624719	1.01366e-05
I-bet151	0.409619	0.126495	1.83694e-06
Brd-k71935468	0.40941	0.078898	8.65199e-06
Cil55a	0.407779	0.0635259	3.56843e-05
Brd6340	0.407449	0.0400376	6.21409e-05
Dacarbazine	0.406223	0.0703876	1.79956e-05
Brd-m00053801	0.400827	0.0711393	1.94579e-05
Wp1130	0.400616	0.0673964	1.17768e-05
Wz8040	0.397964	0.0752117	1.07257e-05
Azd7545	0.397701	0.0232783	1.41413e-05
At-406	0.397166	0.0230656	1.97466e-05
Nsc48300	0.397033	0.0727078	2.14846e-05
Necrosulfonamide	0.395738	0.0815606	9.32339e-05
Nsc632839	0.39558	0.0456443	9.58548e-05
Isox	0.394792	0.041948	1.14779e-05
Tamoxifen	0.394343	0.0985403	0.000306506
Belinostat	0.393672	0.08591	0.000235339
Vandetanib	0.390661	0.0809209	5.37973e-05
Ml031	0.389565	0.111453	0.000264629
Zebularine	0.389336	0.0461596	0.000106086
Pevonedistat	0.388125	0.0707372	2.18301e-05
Brd-k66532283	0.387729	0.0831623	5.23163e-05
Pf-573228	0.387546	0.0611601	0.000109269
Ml239	0.387218	0.0862346	6.62629e-05
Ml006	0.38316	0.0467917	0.000218728
Ruxolitinib	0.381844	0.0188755	4.60297e-05
Marinopyrrole a	0.380352	0.0449397	9.98421e-05
Brd-k03536150	0.379959	0.0735726	1.82533e-05
Niclosamide	0.378374	0.0803815	2.95285e-05
Bms-345541	0.377003	0.0682197	1.31439e-05
Fluvastatin	0.376943	0.0397056	3.25826e-05
Brd-k51490254	0.376408	0.0489522	0.000443394
Nsc23766	0.374479	0.0614365	3.95893e-05
Compound 23 citrate	0.374172	0.03373	0.000100038
Barasertib	0.372668	0.0873518	0.000701173
Hc-067047	0.372481	0.0934526	0.00159193
Chir-99021	0.370724	0.0742346	3.47656e-05
Nilotinib	0.369997	0.0666808	0.000608125
Brd-k19103580	0.369929	0.0664608	0.00039221
Khs101	0.369344	0.0771724	2.53803e-05
Pluripotin	0.366976	0.0292875	0.000173967
Apicidin	0.366674	0.074148	1.85486e-05
Su11274	0.366385	0.0478753	0.000196266
Chlorambucil	0.366161	0.0626514	6.9076e-05
Valdecoxib	0.366141	0.114167	7.136e-05
Kw-2449	0.364702	0.0845765	0.000159361
Tamatinib	0.363932	0.0500317	0.000180158
Bms-195614	0.363256	0.0909144	2.43628e-05
Ko-143	0.36296	0.0398678	0.000133298
Ku 0060648	0.361649	0.0715988	0.000139886
Brd-k01737880	0.357144	0.0660599	0.000321961
Vaf-347	0.354662	0.0330478	0.000269682
Pl-di	0.354588	0.0597727	0.000141152
Dexamethasone	0.354134	0.0982665	0.000169059
Gsk-3 inhibitor ix	0.352169	0.0521254	0.000467558
Sotrastaurin	0.351519	0.0649958	6.04846e-05
Brd-k63431240	0.351287	0.0614133	0.000599147
Obatoclax	0.350442	0.0361945	0.000126578
Bleomycin a2	0.349819	0.0783469	0.000177914
Lovastatin	0.348337	0.0706281	0.00118041
Brd-k35604418	0.345841	0.0323296	0.000348423
Sb-525334	0.345643	0.0699269	0.000715802
Tw-37	0.34558	0.0984108	0.000888989
Pf-543	0.344724	0.0502533	0.000567549
Tacrolimus	0.342294	0.106744	0.000808694
Elcpk	0.341481	0.0456276	0.000463656
Brd-a86708339	0.340768	0.0574181	0.00143643
Piperlongumine	0.338837	0.0929112	0.000273842
Gw-405833	0.336745	0.046836	0.000570615
Afatinib	0.336453	0.106256	0.00101896
Brd-k48334597	0.335776	0.0721238	7.65319e-05
Ski-ii	0.335572	0.0631097	0.000519055
Pifithrin-alpha	0.335178	0.125992	0.00205293
Tipifarnib-p2	0.334517	0.0369989	0.000369147
Yl54	0.334063	0.0849865	0.0019444
Brd4132	0.333895	0.0473577	0.00137563
Rg-108	0.33322	0.0404049	0.000564672
Brd1835	0.329328	0.0368763	0.00208483
Brd-k34222889	0.328363	0.102421	0.000929332
Pac-1	0.326727	0.0705613	0.00396111
Saracatinib	0.326464	0.0380372	0.000521876
Olaparib	0.325919	0.0766369	0.00484456
Lrrk2-in-1	0.325782	0.048907	0.00154415
Brd-k33199242	0.323671	0.106806	0.00388044
Nsc95397	0.32361	0.101249	0.00187728
Neratinib	0.320493	0.0684642	0.00476508
Gefitinib	0.320172	0.0870168	0.00273221
Ml050	0.32001	0.115103	0.00121765
Vx-680	0.319708	0.0404725	0.00194723
Mi-2	0.319327	0.0457451	0.000590214
Canertinib	0.318046	0.0488405	0.00170022
Tpca-1	0.314916	0.0666293	0.000715588
Axitinib	0.312751	0.0793079	0.000656236
Azd6482	0.311353	0.0662265	0.00514836
Lbh-589	0.309883	0.123477	0.000113416
Brd-k17060750	0.308579	0.124959	0.00216507
Skepinone-l	0.307357	0.108659	0.00441415
Avrainvillamide	0.306955	0.0497289	0.0041699
Fluorouracil	0.305606	0.0734241	0.00152536
Unc0638	0.305461	0.118741	0.0208456
Fingolimod	0.303952	0.0608905	0.00464781
Cal-101	0.303425	0.0572106	0.00364971
Silmitasertib	0.303158	0.115715	0.0008917
Jq-1	0.302001	0.0912814	0.000336736
Tipifarnib-p1	0.301779	0.0720077	0.000618462
Nsc19630	0.301639	0.104113	0.0127678
Itraconazole	0.301403	0.0588077	0.00320372
Crizotinib	0.299605	0.0822949	0.00213761
Pd 153035	0.297317	0.0956188	0.00140992
Epigallocatechin-3-monogallate	0.297313	0.0514847	0.00490417
Cil41	0.296646	0.0590462	0.000974
Nutlin-3	0.296454	0.0708014	0.0032182
Abt-199	0.292953	0.0430357	0.0021924
Cd-1530	0.292076	0.100127	0.00387452
Px-12	0.289474	0.0898886	0.0090138
Cerulenin	0.28889	0.0735072	0.00658544
Ro4929097	0.288203	0.108063	0.00247356
Temsirolimus	0.287435	0.0408354	0.00335597
Methylstat	0.286571	0.0440969	0.00742189
Brd-k88742110	0.285409	0.0920263	0.0021578
Brd-k55116708	0.284639	0.0544808	0.00284895
Pik-93	0.284566	0.0583542	0.00190801
Vorinostat	0.282324	0.0883158	0.0306112
Bms-536924	0.282196	0.0649785	0.0163376
Gsk525762a	0.282113	0.0945337	0.0023506
Azd8055	0.281942	0.0718444	0.00744208
Repligen 136	0.281503	0.100865	0.00311476
Salermide	0.280723	0.0515612	0.00361378
Brd-k34099515	0.280123	0.0503044	0.00200334
Parthenolide	0.276418	0.0545327	0.00599916
Hli 373	0.275629	0.0687133	0.00966579
Az-3146	0.275359	0.0637061	0.00998168
Staurosporine	0.274961	0.106078	0.00616377
R428	0.274262	0.0648839	0.00139143
Sunitinib	0.273465	0.13389	0.0429496
Pf-750	0.27158	0.0499874	0.00575557
Avicin d	0.271506	0.0891221	0.00218824
Brd-k07442505	0.271162	0.100954	0.0152877
Tigecycline	0.270858	0.083592	0.0118844
Abt-737	0.270007	0.0561869	0.00461102
1s,3r-rsl-3	0.269632	0.133212	0.00120137
Prl-3 inhibitor i	0.267628	0.0673111	0.00190395
Pifithrin-mu	0.266976	0.0698403	0.00779285
Trametinib	0.266621	0.0333384	0.00390081
Sirolimus	0.266416	0.0639793	0.0201808
Ic-87114	0.265501	0.0841668	0.0282218
Brd-a71883111	0.265119	0.0812577	0.00569066
Bix-01294	0.262769	0.0738399	0.00428329
Brd-k92856060	0.261744	0.11775	0.0102266
Gdc-0941	0.260881	0.0413429	0.00745888
Purmorphamine	0.260404	0.119717	0.021405
Qw-bi-011	0.259581	0.0993452	0.00230764
Neuronal differentiation inducer iii	0.25928	0.147326	0.0327433
Sch-529074	0.25918	0.124113	0.00428094
Nsc30930	0.258146	0.0832936	0.00987118
Aa-cocf3	0.258128	0.0571753	0.0426375
Ouabain	0.258021	0.0599084	0.0179821
Necrostatin-1	0.257699	0.0574332	0.0035678
Brd-k97651142	0.255664	0.0554937	0.00439173
Azd1480	0.254293	0.137228	0.0117977
L-685458	0.253821	0.123251	0.0229311
Xl765	0.253037	0.0711394	0.00661259
Tgx-221	0.252333	0.105525	0.0171518
Prima-1	0.251634	0.107214	0.00130636
Wz4002	0.251249	0.0583565	0.0271195
Ml210	0.251224	0.159343	0.000691475
Spautin-1	0.250978	0.0976576	0.00822155
Gant-61	0.249289	0.0961148	0.0405967
Mdivi-1	0.248801	0.0558644	0.025885
Ml162	0.247569	0.0785724	0.012762
Darinaparsin	0.246722	0.121753	0.0135378
Brd9876	0.246375	0.138467	0.0427387
Ml334 diastereomer	0.245581	0.0384569	0.0101973
Hyperforin	0.244639	0.0825474	0.0216796
Brd-k85133207	0.243311	0.0654409	0.00887964
Compound 1541a	0.242874	0.187521	0.00161359
Osi-027	0.242278	0.0171797	0.021748
Brd-k29313308	0.242087	0.092873	0.0114465
At7867	0.239443	0.114637	0.0593471
Dabrafenib	0.238186	0.0683225	0.0214706
Brd-k29086754	0.234885	0.1082	0.0354599
Cct036477	0.23453	0.130954	0.00830562
Sgx-523	0.233294	0.0879078	0.0040172
Ku-0063794	0.231938	0.0872839	0.0146102
Oxaliplatin	0.231595	0.0536464	0.0204386
16-beta-bromoandrosterone	0.228767	0.0551417	0.0338231
Quizartinib	0.228398	0.0655549	0.0262839
Qs-11	0.227842	0.0889439	0.0217522
Brivanib	0.226294	0.0589506	0.0361108
Brd-k13185470	0.226058	0.0792696	0.0218738
Simvastatin	0.225744	0.0772575	0.0374169
Plx-4720	0.225415	0.107389	0.0322147
Hbx-41108	0.224168	0.0379609	0.0491335
Ml320	0.224116	0.0637198	0.0673522
Linsitinib	0.223783	0.130328	0.0283261
Tretinoin	0.223771	0.11312	0.0260546
Brd-a94377914	0.22374	0.0572795	0.0174792
Cytochalasin b	0.223715	0.0610578	0.0444151
Ml029	0.222731	0.0492918	0.0600294
Mk-2206	0.221346	0.0949697	0.0507394
Gdc-0879	0.221258	0.0993751	0.0402169
Mk-0752	0.220727	0.0707694	0.0596038
Birb-796	0.220474	0.0737105	0.125853
Brd-k52037352	0.220341	0.072079	0.0308782
Navitoclax	0.220281	0.0550669	0.0873289
Serdemetan	0.219894	0.0714228	0.0275779
Nvp-bsk805	0.21913	0.144282	0.0383651
Sb-431542	0.218914	0.0575694	0.0184168
Raf265	0.218328	0.0713333	0.0412505
Pd318088	0.218168	0.0424269	0.0529506
Nvp-adw742	0.218118	0.0315708	0.0385392
Tubastatin a	0.21635	0.121376	0.0138313
Prima-1-met	0.216084	0.0836724	0.106839
Brd1812	0.216055	0.0752687	0.0510179
Necrostatin-7	0.215591	0.104472	0.0486438
Ch-55	0.214792	0.0872954	0.02382
Mgcd-265	0.213536	0.0629112	0.0938409
Bibr-1532	0.211923	0.079748	0.060178
Bax channel blocker	0.211355	0.102845	0.0106722
Ibrutinib	0.210938	0.0927683	0.0171523
Brd-k94991378	0.209726	0.152051	0.0352438
Imatinib	0.209643	0.0605184	0.031967
Tacedinaline	0.209154	0.128938	0.068223
Etp-46464	0.209093	0.0460059	0.0341446
Selumetinib	0.203956	0.0519031	0.0954713
Foretinib	0.201219	0.0623172	0.0323614
Brd-k99006945	0.20022	0.186544	0.00278053
Elocalcitol	0.199099	0.065837	0.0530553
Erlotinib	0.198415	0.112675	0.118417
Lapatinib	0.197592	0.107487	0.0701024
Tg-100-115	0.195328	0.104824	0.133099
Brd-k20514654	0.194279	0.143099	0.0804799
Nvp-tae684	0.193438	0.141933	0.468077
Zstk474	0.192075	0.0553909	0.0358721
Masitinib	0.190281	0.0633879	0.0635353
Bms-270394	0.189458	0.0675203	0.0457828
Fumonisin b1	0.188813	0.156818	0.00560849
Brd-k45681478	0.188745	0.0791603	0.0902365
Plx-4032	0.188479	0.132271	0.106076
Cediranib	0.188183	0.111371	0.019218
Cil70	0.185752	0.0664018	0.0751013
Cay10594	0.185319	0.0604492	0.0931186
Ciclosporin	0.184698	0.0932243	0.0523825
Erastin	0.183704	0.110551	0.221338
Sid 26681509	0.183282	0.104876	0.0223463
Brefeldin a	0.182755	0.114866	0.117974
Srt-1720	0.182189	0.103576	0.0111709
Brd-k09587429	0.18161	0.0529342	0.124896
Regorafenib	0.180947	0.0737826	0.119591
Brd-k26531177	0.180645	0.0943457	0.110887
Azd4547	0.174341	0.117443	0.287727
Byl-719	0.174321	0.0485589	0.0965128
Prochlorperazine	0.174108	0.13236	0.185242
Gsk4112	0.173593	0.0611076	0.237889
Unc0321	0.172268	0.0719062	0.120724
Jw-74	0.171632	0.118297	0.0625359
Cabozantinib	0.17084	0.0969261	0.195803
Pi-103	0.170716	0.0393263	0.130351
Pdmp	0.169131	0.0472477	0.146668
Nvp-bez235	0.161481	0.0862829	0.0977896
Carboplatin	0.161181	0.0949512	0.336229
Sorafenib	0.161048	0.0683965	0.178363
Tg-101348	0.15797	0.16863	1.47715
Rita	0.156801	0.106441	0.0668216
Brd-a02303741	0.156729	0.124705	0.721566
Iu1	0.154355	0.0662771	0.225234
Oligomycin a	0.154344	0.0684149	0.117626
Temozolomide	0.152922	0.038653	0.142505
Pyr-41	0.151998	0.0882042	0.257624
Mln2480	0.151338	0.108443	0.164243
Brd-k50799972	0.151173	0.148622	0.616436
Brd-k80183349	0.151064	0.0739854	0.173929
Lenvatinib	0.149964	0.0702787	0.287607
Mg-132	0.149165	0.076471	0.294534
Mi-1	0.148577	0.0777583	0.265378
Ki8751	0.148506	0.102376	0.413792
Gsk2636771	0.144188	0.130067	0.0672843
Cucurbitacin i	0.143395	0.0881846	0.221665
Brd-k14844214	0.142642	0.0631163	0.464099
Trifluoperazine	0.141144	0.097824	0.461382
Am-580	0.139402	0.0765141	0.156528
Bexarotene	0.137869	0.111696	0.177176
Compound 1b	0.136218	0.095316	0.232507
Brd-k02492147	0.134365	0.0279857	0.318296
Thalidomide	0.133834	0.0920554	0.122387
Importazole	0.133564	0.100251	0.327379
Agk-2	0.131923	0.137686	0.615522
Brd-k27188169	0.131041	0.091585	0.291949
Cbb-1007	0.130493	0.103759	0.411891
Ml203	0.129831	0.101973	0.101952
Erismodegib	0.128453	0.119243	0.228891
Pandacostat	0.126415	0.114578	0.84255
Pyrazolanthrone	0.122981	0.0939916	0.481
Nintedanib	0.120574	0.114394	0.665098
Bms-754807	0.120186	0.0759367	0.710833
Dbeq	0.118445	0.0798927	0.271254
Nelarabine	0.117011	0.0767234	0.440868
Brd-k51831558	0.116104	0.0897123	0.402734
Tandutinib	0.113687	0.0941842	0.408134
Ac55649	0.109489	0.0860069	0.396105
Brd-k24690302	0.109451	0.117986	0.88225
Smer-3	0.102014	0.0999854	0.748685
Birinapant	0.101936	0.0541017	0.759345
Gsk1059615	0.101256	0.080905	0.20134
Vorapaxar	0.0964036	0.0841097	0.941914
Tivozanib	0.0937443	0.0594544	0.551774
Jw-55	0.0862202	0.102307	0.301406
Sz4ta2	0.0839254	0.114082	0.51292
Austocystin d	0.083678	0.0527221	1.00294
Ipr-456	0.0790299	0.0426363	0.925297
Brd-k02251932	0.0777277	0.0621599	0.902328
Myricetin	0.0749011	0.0919348	1.58715
Azacitidine	0.0726373	0.107992	0.405777
Brd-k28456706	0.0672369	0.0567906	1.49498
Veliparib	0.0637753	0.0651489	1.49121
Brd-k64610608	0.0576276	0.0933058	1.36027
Sr1001	0.0496709	0.0808819	0.660643
Tanespimycin	0.0489946	0.113965	0.926359
Fgin-1-27	0.0286859	0.142295	0.62865
Brd-k30019337	0.0284641	0.101082	1.03081
Jw-480	0.0194501	0.1138	0.810959
Brd-k79669418	-0.018548	0.101926	0.608827
