# Supplementary material for: Cancer drug sensitivity prediction from routine histology images
Source: NPJ Precis Oncol. 2024 Jan 6;8:5. doi: 10.1038/s41698-023-00491-9 (PMC10771481; doi:10.1038/s41698-023-00491-9)
Supplement: Supplementary file 4 — Supplementary Data 3 [file 41698_2023_491_MOESM4_ESM.xlsx]

## Sheet: Image-Based Pred Sensitivity
Patient ID	fold_idx	tigecycline	afatinib	tandutinib	BRD-K97651142	regorafenib	foretinib	BRD-K79669418	trifluoperazine	AT-406	CIL41	axitinib	tivozanib	GMX-1778	BRD9647	CD-1530	FGIN-1-27	PRL-3 inhibitor I	zebularine	CIL70	cediranib	CCT036477	bardoxolone methyl	etoposide	Ko-143	CAY10594	itraconazole	SRT-1720	YL54	momelotinib	NVP-TAE684	PX-12	MK-2206	PIK-93	myricetin	Repligen 136	VX-680	linsitinib	TGX-221	phloretin	SGX-523	ouabain	VAF-347	ML029	oxaliplatin	isoevodiamine	carboplatin	sotrastaurin	BRD-K61166597
TCGA-3C-AALK	0	0.837197	-0.735785	-0.208145	0.938189	0.524609	-0.315658	0.876033	-0.453352	0.156219	-0.292755	0.717045	0.382454	0.416224	0.175914	-0.0318743	-0.592787	-0.307995	-0.16907	0.824906	-0.709977	-0.15314	0.0976875	-0.406283	0.622333	0.0309267	0.26237	-0.28723	0.321684	-0.0618308	-0.15362	0.699334	0.420986	9.5291434e-05	0.171639	0.887432	-0.0982332	0.380061	-0.0691689	0.703494	-0.657436	0.649481	0.35555	1.12573	-0.410413	0.0758204	-0.263421	0.583861	0.231409
TCGA-5T-A9QA	0	-0.0980644	-0.125635	1.22239	-1.42281	-0.262064	1.24266	-1.58443	0.901382	0.111022	-0.140428	-0.191405	-0.513247	-1.15491	-0.714773	-0.10312	1.86374	0.535186	-0.50646	-1.40068	1.6743	0.794694	-1.03519	0.130026	-0.961234	0.514892	0.139347	0.960363	-1.19339	-0.100787	1.43968	-0.466729	-0.444075	0.633394	-0.483294	-0.682637	0.691431	-1.2256	1.04012	-1.24971	2.12356	-1.21766	-0.403437	-0.768808	0.511272	-0.353453	0.766093	-0.360477	-0.592157
TCGA-A1-A0SB	0	0.350769	0.517704	1.25726	-0.376885	-0.374212	0.610878	-1.74805	1.64232	-0.507085	-1.14067	-0.44159	-0.238555	-1.32433	-0.873422	0.45612	0.930974	0.227142	-0.586192	-1.52789	1.44161	1.37319	-0.343066	0.143764	-0.738047	0.928649	-0.559865	0.657121	-0.0504984	0.183929	0.994526	-0.22919	0.980294	1.50401	-1.18874	-0.152491	-0.0514857	-1.49907	0.855838	-1.3258	0.754578	-1.15228	-0.395852	-1.11937	0.695158	-0.404296	0.267035	0.519176	0.0128733
TCGA-A1-A0SE	0	0.89871	0.680646	0.909131	-0.541471	0.860294	1.56923	-2.33188	1.93021	1.49496	0.621918	1.00111	0.109896	0.478133	0.895416	0.950092	1.45972	-0.427693	0.859034	-0.920716	1.3494	1.43905	0.968118	2.02577	0.700118	1.18301	1.32502	2.0965	0.219066	1.3575	1.08234	0.694511	-0.128311	1.86097	-1.72394	0.979969	2.20242	-0.324999	1.07291	0.785625	1.0394	-0.549206	-2.40267	0.130686	1.47867	1.51311	1.92881	0.850599	1.53754
TCGA-A1-A0SH	0	0.22901	0.467055	-1.54227	2.39631	0.0505767	-2.30072	0.887104	-1.21026	0.101149	-0.602335	-0.8369	-0.0561453	0.589336	0.173229	1.1999	-1.26151	0.86688	0.652029	1.13529	-2.49345	-1.316	0.974906	-0.881455	1.7241	0.689867	0.140287	-1.01126	2.06237	-0.726594	-2.75732	1.2835	1.42414	-0.932807	0.694388	0.158192	-0.423006	1.18666	-1.78268	1.68329	-1.8359	0.303727	0.660271	1.68535	0.0396002	-0.102999	-0.659753	1.30753	1.15116
TCGA-A1-A0SI	0	-0.231818	-0.124332	-0.168409	0.866946	-0.024257	-0.710273	-0.557844	-0.119843	-0.225356	-0.668795	-0.459552	-0.577807	-0.559585	-0.861464	0.258791	0.798729	1.14685	-0.217152	-0.551704	-0.544771	-0.655339	-0.364773	-0.917547	-0.0415666	0.811401	-0.589367	-0.228194	0.7766	-0.949645	-0.89137	-0.0252011	0.465867	-0.563792	0.107573	-0.414783	-0.582987	-0.450085	-0.980772	-0.0229247	0.274565	-0.898439	0.648264	-0.0184522	-0.154127	-0.323924	-0.0577964	0.308294	0.0236469
TCGA-A1-A0SK	0	0.0834168	-0.215463	0.806759	-1.5193	-0.682099	0.830076	-0.00987779	0.201291	-0.953286	-1.05979	-0.604051	0.272113	-1.6982	-0.704955	-0.949802	0.454283	-0.70457	-1.46213	-0.672654	1.66775	1.61163	-1.20041	-0.295447	-1.14396	-0.369639	-0.318288	0.107916	-1.80256	0.00760585	1.82064	-0.294715	0.0674271	1.06738	-0.793178	0.0282971	-0.0510482	-1.46379	1.98057	-1.96825	1.36896	-0.403003	0.132988	-0.569854	0.235939	-1.14906	-0.236463	-0.423196	-0.991603
TCGA-A1-A0SN	0	0.911489	-0.118536	0.113099	1.81424	0.583852	-0.563604	-0.213817	0.293676	0.335377	-1.02583	0.0844327	0.108901	-0.267616	-0.149872	0.937328	-0.474231	-0.0235887	0.00427475	0.0545661	-0.426674	0.473611	0.507087	0.0134451	0.582467	1.12347	-0.0969147	0.189674	1.59334	-0.0287197	-0.858021	0.833548	1.39149	0.776492	-0.339412	0.864013	-0.0377857	-0.58086	-0.0997937	0.572145	-0.676833	0.00776862	-0.255676	0.546775	0.686242	-0.0871831	0.314539	1.82856	0.815065
TCGA-A1-A0SP	0	-1.06616	-0.997441	-0.527442	0.177917	-0.63835	-1.3461	0.914225	-1.31142	-1.13743	-1.46662	-1.43349	-0.868169	-1.65679	-1.68685	-1.05095	0.69909	1.33451	-1.58321	-0.152305	-0.378545	-0.695898	-1.85928	-2.23684	-1.03766	-0.233917	-1.47684	-0.887118	-0.208977	-2.17177	-0.882439	-0.77184	-0.329623	-1.74331	0.50252	-1.27958	-1.65954	-0.690279	-0.725601	-1.44214	0.854519	-1.07538	1.76977	-0.394428	-0.760834	-1.98003	-0.906498	-0.627089	-1.64956
TCGA-A1-A0SQ	0	0.76016	0.863065	-0.300296	1.02874	0.267297	-0.29035	-0.273661	0.0765601	0.987426	-0.438246	-0.0297807	0.382948	0.281838	0.736315	1.20811	-0.647412	-0.387206	0.770451	0.31144	-0.447106	0.477727	1.14109	0.679448	1.051	0.709109	0.592905	0.362824	1.0626	0.823419	-0.583524	1.01475	1.21187	0.994104	-0.502862	0.734077	0.817988	0.173037	0.188962	0.976187	-0.818064	0.360509	-0.950178	0.936688	0.736783	0.574619	0.288484	1.31635	1.30037
TCGA-A2-A04P	0	0.457161	-1.11107	-0.634996	1.34194	0.341934	-0.965579	1.3317	-1.32539	-0.501624	-0.746381	-0.162936	0.255889	-0.516619	-0.706501	-0.227331	-0.233465	0.681466	-0.643744	0.958865	-1.18162	-0.84924	-0.729909	-1.80114	0.370989	0.192946	-0.239825	-1.01951	-0.0577698	-1.16917	-0.764239	0.676341	0.832654	-1.15869	0.939452	0.241934	-0.959919	0.12825	-0.623756	0.29957	-0.047377	0.103147	1.70043	1.41393	-0.802316	-0.870105	-0.985394	0.202412	-0.578222
TCGA-A2-A04Q	0	0.547408	-0.172479	-1.34819	0.96326	0.0832153	-0.722023	1.60141	-0.935299	0.78354	0.0489769	0.613803	0.513398	1.00318	0.525707	-0.550901	-0.840429	-0.520447	0.580643	1.18284	-1.53468	-1.12986	0.537742	-0.698396	1.14133	-0.723235	0.240647	-1.06362	-0.387589	0.214939	-0.258499	0.0981573	0.183326	-0.482673	-0.107772	0.829154	-0.366412	1.08259	-0.797308	1.30326	-1.01736	1.0042	0.495763	1.32696	-1.90691	0.882619	-1.17124	-0.57112	0.466844
TCGA-A2-A04R	0	0.962159	0.783774	0.116185	-1.12609	0.752654	2.1585	0.163641	0.264385	1.13394	0.697828	1.77721	2.05581	0.925422	1.90549	0.422793	-0.642884	-2.08153	0.392407	0.569026	1.13934	1.05393	1.02757	1.5775	1.04942	-0.389368	1.44903	0.843168	-1.79725	2.43211	2.53595	0.791159	-0.00862315	1.62707	-1.20385	1.59982	2.02399	0.80567	1.75777	0.777508	-0.182607	1.49032	-1.43518	1.26663	0.141947	1.69567	0.368686	-0.384876	1.28648
TCGA-A2-A04T	0	0.117696	-1.31258	-0.839932	0.450706	-0.0829578	-1.08984	1.72416	-1.45097	-0.916168	-1.20994	-0.584509	0.131893	-1.13289	-0.882574	-0.931433	-0.1301	0.50262	-1.43928	0.711348	-0.886569	-0.577987	-1.40323	-2.11956	-0.0706145	-0.456503	-0.636863	-1.153	-0.758183	-1.3695	-0.371201	0.155848	0.268486	-1.23712	0.284407	-0.0510091	-1.24912	-0.199815	-0.151739	-0.471876	0.292272	-0.0787715	1.81984	0.931177	-1.24585	-1.44092	-1.22995	-0.462355	-1.19144
TCGA-A2-A04U	0	0.486086	-0.299771	1.32963	-2.34738	-0.20181	1.61196	-0.583927	0.40712	-0.521491	-0.595977	-0.42486	0.343062	-2.09779	-0.501862	-0.756031	1.14681	-0.786999	-1.88487	-1.27332	2.72526	2.14479	-1.40078	0.0629391	-1.25675	-0.130424	0.0989679	1.15659	-2.33983	0.210204	2.57138	-0.421173	0.0973907	1.33084	-0.623938	0.129705	0.913334	-2.14469	2.80447	-2.21483	2.36195	-0.959546	-0.467235	-0.445878	0.521737	-1.09179	0.313808	-0.417453	-1.11439
TCGA-A2-A04V	0	0.848654	1.56939	-0.630269	0.960917	0.552588	0.722034	0.776331	-0.301962	1.56872	0.33032	1.54932	2.02857	1.69635	1.94971	1.06955	-2.3032	-2.3218	1.44465	1.02869	-0.427939	0.206292	2.09029	1.4543	1.53234	-0.259124	0.881272	-0.0948853	0.0426383	2.37368	0.697953	0.651188	1.33345	1.67078	-0.0011025	1.65745	1.07831	1.21245	0.291007	1.69007	-2.19618	2.1761	-1.13926	1.37941	-0.189856	1.97798	-0.383897	0.578914	2.04657
TCGA-A2-A04X	0	-0.0451736	0.071893	-0.156032	-0.684931	-0.611345	0.252301	0.661273	-0.653434	-0.171958	-0.453461	-0.141802	0.378182	-0.590164	0.117001	-0.448176	-0.472974	-0.610668	-0.505148	0.0397361	0.196342	0.191644	-0.48235	-0.326503	-0.267505	-0.820061	-0.0732306	-0.508329	-1.15217	0.377421	0.914403	-0.33023	0.111887	0.218318	-0.185648	-0.0692502	0.00481328	-0.16705	0.63821	-0.719227	0.206787	0.379973	0.303101	0.233557	-0.493136	-0.381124	-0.586346	-0.872624	-0.447814
TCGA-A2-A04Y	0	0.589215	0.170726	-0.27819	1.26369	1.0118	0.464826	-0.26211	0.163277	1.50876	1.11435	1.58236	0.24977	1.50851	0.590297	0.831443	0.112274	0.0610689	1.73276	0.739586	-0.571185	-0.851647	1.21833	0.665639	1.02501	0.526265	0.807542	0.309849	0.728186	0.698271	0.0628999	0.390922	-0.025613	-0.0797138	0.69191	0.551584	0.743566	1.02569	-1.15166	1.71271	-0.477498	0.668689	-0.535364	0.835134	-0.376909	1.59401	0.373711	0.4193	1.18184
TCGA-A2-A0CL	0	0.103406	-0.256154	-0.516216	0.459374	0.296664	-0.127799	0.583838	-0.511248	0.203712	-0.0993697	0.365188	0.227261	0.117758	-0.114979	-0.280475	0.105436	-0.0797105	-0.0962053	0.348425	-0.390749	-0.514491	-0.172066	-0.514225	0.186037	-0.0353827	-0.144908	-0.345911	-0.282261	-0.127603	0.059018	-0.0713667	-0.0809867	-0.252418	-0.0404836	0.358499	-0.197896	0.107119	-0.516981	0.366119	-0.0348122	0.200081	0.393376	0.394457	-0.872304	0.192685	-0.34186	-0.278502	0.0674443
TCGA-A2-A0CM	0	-0.399544	-1.72548	0.0990161	-1.45522	-0.401964	-0.408373	0.431879	-0.975914	-1.78421	-1.13577	-1.44108	-0.85523	-2.41718	-1.71376	-1.96988	2.14083	1.09955	-2.9229	-0.927729	0.948487	0.530415	-2.71884	-2.17181	-1.47795	-0.231201	-1.07673	0.300958	-1.55448	-2.39361	0.60972	-0.679739	-0.458764	-1.18801	-0.191528	-0.839243	-0.948168	-1.84973	0.929948	-2.17628	2.69679	-2.08901	1.40666	-0.0985632	-0.35626	-2.39061	-0.389815	-1.09832	-2.39902
TCGA-A2-A0CP	0	0.981323	0.435634	-0.809867	0.947727	0.853175	0.0864403	0.56964	-0.330318	1.14785	0.523978	1.08331	0.998202	1.30063	1.20735	0.886222	-0.572271	-0.556167	1.01056	1.13327	-0.898915	-0.515728	1.34172	0.353941	1.74203	0.276981	1.00553	0.06267	0.364073	1.03307	-0.162942	1.17285	0.627051	0.232616	-0.220529	1.2045	1.02234	1.26514	-0.358799	1.96646	-1.10406	1.00202	-0.571808	1.74221	-0.503717	1.48982	-0.117093	0.531845	1.56458
TCGA-A2-A0CQ	0	0.724043	1.22813	-0.688929	0.409306	0.389965	0.463869	0.817256	-0.533034	1.14549	0.412208	1.01955	1.43701	1.35108	1.75254	0.952946	-1.86697	-1.68785	0.93487	0.93268	-0.428895	0.114368	1.55074	1.1275	1.29046	-0.400567	0.874159	-0.0193678	0.240279	1.80824	0.439686	0.738073	0.864481	0.976556	0.0560226	1.21389	1.0849	1.23108	0.360546	1.37802	-1.74868	1.64899	-0.904742	1.42721	0.00847362	1.47516	-0.282187	0.326718	1.49334
TCGA-A2-A0CS	0	1.29968	-0.210361	-0.528975	1.84115	1.67679	0.307643	1.18647	-0.259281	1.06234	1.05722	2.17612	1.28964	1.82454	1.32829	0.62829	-1.41525	-1.49734	0.792206	1.79579	-0.691843	0.114226	1.60506	1.13425	1.51463	0.28515	0.941928	0.460242	1.26457	1.01297	-0.0250562	1.36321	0.42977	0.465659	0.381521	2.08231	0.888967	1.4043	-0.389912	2.11251	-1.70654	1.70841	-0.676152	1.75797	0.51476	1.49643	0.590138	1.32611	1.63197
TCGA-A2-A0CT	0	0.52939	1.0922	-0.433716	-0.0124112	0.321096	0.577856	-0.132956	-0.0677257	1.29002	0.550432	0.776777	0.683962	0.805818	1.39383	0.490251	-0.365464	-1.20495	0.696641	-0.0355904	-0.143857	0.127941	1.2401	1.06929	0.974588	-0.0377408	0.838642	0.417054	0.000651747	1.554	0.420802	0.258501	0.475585	1.09684	-0.661976	1.10591	1.4948	0.257258	0.414699	1.05849	-0.424061	0.513232	-1.43376	0.94864	-0.0537943	1.48765	0.258775	-0.049957	1.39828
TCGA-A2-A0CU	0	1.63888	0.540458	0.144397	0.394097	1.25219	1.57804	-0.122359	0.278179	1.89209	1.03763	2.07471	1.6846	1.88867	2.06685	1.2553	-0.723384	-1.54525	1.58393	1.18003	0.194629	0.650647	1.85693	1.68688	1.85687	0.296693	1.96784	1.01942	-0.314266	2.28091	1.32484	1.64045	0.746826	1.52689	-0.380029	2.01305	2.14327	1.28776	0.975726	2.07647	-0.681864	1.61335	-1.5404	2.17387	0.428332	2.24835	0.606603	0.897755	1.95126
TCGA-A2-A0CW	0	1.18765	-0.323977	-0.56668	1.29275	1.30556	0.2552	1.09045	-0.33204	1.02074	0.392935	1.4664	1.10528	1.0358	1.08037	0.489031	-0.934639	-1.13305	0.535783	1.55096	-0.484273	0.231154	0.928589	0.649113	1.31936	0.0681134	0.732409	0.34207	0.518925	0.783232	0.281074	1.13063	0.409888	0.354494	-0.0045746	1.63073	0.619317	1.07776	-0.0307639	1.53841	-1.10719	1.24984	-0.443153	1.51498	0.0689831	0.935356	0.193442	0.853741	1.03169
TCGA-A2-A0CX	0	0.274648	-0.160088	0.166386	-1.04003	-0.366327	0.587428	0.687852	-0.627674	-0.292643	-0.682445	-0.0870445	0.705028	-1.02639	0.118532	-0.618543	-0.551958	-1.16224	-1.15643	-0.36654	0.700312	0.699529	-0.733726	-0.24756	-0.483134	-0.659064	-0.00573456	-0.187702	-1.48629	0.535425	1.29348	-0.346477	0.165756	0.791654	-0.261272	0.363328	0.411231	-0.910524	1.55461	-1.04106	0.529722	0.263155	0.04454	0.324835	-0.253953	-0.583095	-0.268222	-0.50289	-0.502073
TCGA-A2-A0D0	0	-0.149165	-1.07961	-0.0612031	-0.0999049	0.0665814	-0.59174	-0.808113	-0.32301	-0.200696	-0.388368	-0.836221	-1.32983	-0.718162	-1.05193	-0.507223	2.35117	1.84356	-0.849329	-0.876523	-0.0622728	-0.459717	-1.33793	-1.19024	-0.402911	0.739036	-0.340186	0.681025	0.233325	-1.76288	-0.599402	-0.142859	-0.357522	-1.00169	-0.292142	-0.683472	-0.276229	-0.96605	-0.570144	-0.25672	1.95371	-1.83248	0.461654	0.243785	-0.237143	-0.725112	0.374893	-0.0886164	-0.957285
TCGA-A2-A0EO	0	0.415689	1.10979	-1.11339	0.963697	0.444144	-0.0638352	0.380415	-0.545659	1.61997	0.715113	1.0685	0.729005	1.73919	1.69004	0.791117	-1.24582	-1.1379	1.39008	0.684434	-1.12321	-0.639203	1.81102	1.1467	1.44747	-0.121389	0.959001	0.0876607	0.853817	1.4735	-0.489749	0.368156	0.357974	0.581774	-0.199146	0.993635	1.14912	1.1542	-0.62603	1.97515	-1.51776	1.294	-1.26191	1.26028	-0.272937	1.81829	0.167625	0.371339	1.79737
TCGA-A2-A0EQ	0	-1.26279	-1.09479	-0.790104	-1.00967	-0.475864	-0.101455	1.36057	-1.63101	-0.976056	-0.541242	-0.305638	-0.0346244	-1.1773	-1.06325	-1.6166	0.782268	0.540346	-1.40112	-0.141636	-0.0321334	-1.31911	-1.99633	-1.93607	-1.16204	-0.969634	-0.978527	-1.10745	-2.06748	-1.18948	0.650199	-1.37133	-1.48685	-1.65505	0.2183	-1.14268	-0.877281	-0.469105	-0.400423	-1.2185	1.29953	-0.26964	1.67405	-0.459718	-1.89804	-1.17375	-0.921263	-1.94475	-1.66325
TCGA-A2-A0ES	0	-0.189452	-0.453419	-0.644562	0.107779	-0.240391	-0.707643	1.0817	-0.781807	-0.478959	-0.967252	-0.403926	0.124958	-0.887406	-0.504013	-1.03755	0.0642286	-0.324613	-1.01942	0.170732	-0.435734	-0.138052	-0.913666	-1.10735	-0.224126	-0.509852	-0.764473	-0.837131	-0.717687	-0.575398	0.066122	-0.39078	-0.192292	-0.289486	-0.532071	0.314351	-0.75783	-0.391464	0.00960303	-0.577258	0.162236	-0.133357	0.702469	0.048467	-0.983951	-0.701951	-0.747043	-0.614989	-0.527482
TCGA-A2-A0ET	0	-0.512222	0.618724	-0.4842	-1.03998	-0.96323	-0.176676	0.254664	-0.610024	0.0853797	-0.139669	-0.592179	-0.379992	-0.379686	0.0462229	-0.759554	0.372818	-0.132226	-0.268602	-0.413647	-0.0744676	-0.26378	-0.208299	-0.35232	-0.248515	-0.725527	-0.0507939	-0.512602	-0.92134	0.161622	0.359391	-0.709784	-0.306023	-0.0421395	-0.424874	-0.318593	0.25397	-0.239526	0.187774	-0.528797	0.629909	-0.31371	-0.188328	-0.0360962	-0.787646	-0.029654	-0.561148	-1.27808	-0.212561
TCGA-A2-A0EU	0	0.719785	0.457271	-0.498293	0.314228	0.722495	0.482588	0.316301	-0.466386	1.41627	1.04539	1.09962	0.657559	1.21896	1.36552	0.823113	-0.332097	-0.620713	1.33885	1.16008	-0.631485	-0.224746	1.19176	0.760565	1.32406	-0.0165915	1.45029	0.211728	-0.0245995	1.15987	0.169789	1.18592	0.0788857	0.301382	0.293067	0.893121	1.43192	1.29992	0.0567649	1.69323	-0.498098	1.03089	-0.89063	1.62406	0.0989406	1.29396	0.329031	0.205139	1.36489
TCGA-A2-A0EV	0	0.707407	-0.18425	-0.169938	0.0630464	0.439691	0.317327	0.293176	-0.187499	0.505674	0.170199	0.619218	0.518725	0.406136	0.575811	0.124229	0.0708989	-0.325193	0.13269	0.50435	-0.229085	0.0261328	0.2874	0.0488446	0.785433	0.0414901	0.692811	0.170733	-0.370908	0.501039	0.471369	0.691925	0.158208	0.211938	-0.263194	0.779806	0.697944	0.461023	0.343843	0.683913	0.0106012	0.313207	-0.295606	1.20806	-0.192872	0.542426	0.00651578	0.0427027	0.510835
TCGA-A2-A0EW	0	0.689086	-0.312223	-0.796043	-0.562379	-1.35088	-1.76372	-1.14306	0.168277	-0.273541	-2.015	-2.35783	-1.54742	-1.05232	-0.522753	-0.708721	1.65948	1.40991	-0.32949	-1.40142	-0.785984	0.460793	-0.642838	-1.1143	0.735723	-0.165123	-0.0337801	0.309484	0.137235	-1.20785	-0.857268	0.127177	1.00351	0.216771	-2.31955	-0.128671	-0.506236	-0.96314	0.693727	-0.420437	1.13484	-2.19462	-0.190423	0.985736	-0.853083	-0.439031	-0.917882	-0.240694	-0.664
TCGA-A2-A0EX	0	0.439665	-0.602703	-0.525587	0.561066	0.589307	-0.248149	0.0788806	-0.24665	0.971401	0.526428	0.560578	-0.425754	0.970379	0.305495	-0.0722885	0.935071	0.560135	0.629381	0.519494	-0.785621	-0.738709	0.207793	-0.0265234	0.684976	0.253327	0.660583	0.320469	0.398153	-0.0748399	-0.35466	0.482542	-0.650268	-0.369918	-0.461293	0.447023	0.575435	0.530447	-0.741411	1.27583	0.443308	-0.0413487	-0.448431	0.974541	-0.533658	0.79956	0.40333	0.120762	0.371219
TCGA-A2-A0EY	0	1.10418	-0.764119	-0.383338	0.00917614	0.943262	0.463553	0.756095	-0.266039	0.870573	0.688893	1.18347	0.604518	1.03804	1.31263	-0.134491	0.00578182	-0.828851	0.26711	1.31977	-0.369225	0.502152	0.522414	0.76075	1.13654	-0.195285	1.46666	0.610174	-0.312928	0.7636	0.645403	1.39605	-0.599968	0.360862	-0.780609	1.40813	1.29974	1.06146	0.730279	1.39212	0.06419	0.887695	-0.94986	1.73505	0.391896	0.771762	0.756496	0.295887	0.723712
TCGA-A2-A0SU	0	0.252511	1.39287	-0.0369074	0.302581	0.290661	0.312837	-1.2959	0.511067	0.986383	0.661293	0.474807	0.0451129	1.05108	0.842179	1.12133	0.135302	0.0452705	1.32987	-0.41585	-0.250219	-0.0674329	1.49143	1.11056	0.912267	0.835843	0.827908	0.529924	0.888413	0.898272	-0.408291	0.761308	0.533544	0.802835	-0.0948767	0.394263	1.25246	0.564149	-0.302236	1.2467	-0.495531	-0.0392551	-1.18162	0.593689	0.759057	1.47064	0.635686	0.560087	1.82163
TCGA-A2-A0SV	0	0.96358	-0.0232731	0.00494813	0.109084	0.903215	0.787258	0.228622	-0.117485	0.963088	0.814302	1.16911	0.650739	0.69029	0.868909	0.595857	0.179943	-0.443408	0.479993	0.816453	0.124715	0.146073	0.678885	0.423681	0.932927	0.221521	1.11128	0.61595	-0.275613	0.805117	0.796993	0.918308	0.196995	0.2735	0.185005	0.868801	1.24178	0.677332	0.346665	1.06074	0.0556826	0.523631	-0.640874	1.29755	0.0329972	0.880111	0.31525	0.26918	0.763353
TCGA-A2-A0SY	0	0.158329	1.03867	-0.583657	0.782427	-0.166139	-0.471756	0.565714	-0.316328	0.306121	0.0805187	0.575956	0.535855	0.931837	0.77484	0.165387	-1.47542	-0.779936	0.389489	0.161143	-0.998201	-0.642889	1.40185	0.180913	0.796652	-0.139877	0.0576281	-0.779594	0.664231	0.885043	-0.579125	0.0690193	0.679852	0.422712	-0.157606	0.71522	0.275305	0.690726	-0.467033	0.8702	-1.76463	0.774637	-0.312628	0.444347	-0.461723	0.968473	-0.666741	0.0677243	1.49365
TCGA-A2-A0T2	0	-0.922951	0.773051	-0.611234	-0.253343	-0.48772	-0.819186	0.251978	-0.657921	-1.02233	-0.516616	-0.772444	-0.283999	-0.99309	-0.307599	-0.693575	-0.139866	-0.146514	-1.40449	-0.888903	-0.306496	-0.088477	-0.231835	-0.563411	-0.452789	-0.0414203	-0.915651	-0.636146	0.299372	-0.71875	-0.744221	-0.436742	0.0678301	-0.323716	-0.0971792	-0.157948	-0.402542	-0.511623	-0.0885072	-0.759969	-0.356256	-0.874044	0.2533	-0.385418	0.296399	-0.615895	-0.176694	-0.548309	0.260725
TCGA-A2-A0T4	0	1.1019	0.0896758	-0.290543	0.455126	1.08422	0.515714	-0.0394439	0.176688	1.51774	0.860363	1.25813	0.400807	1.33882	1.41074	0.509016	0.152425	-0.808044	0.944811	0.711018	-0.21916	0.370405	1.2815	1.23246	1.31919	0.264695	1.28918	0.979594	0.532102	1.16627	0.286847	1.04631	-0.0194663	0.80111	-0.809334	1.56812	1.60022	0.803354	0.295027	1.70562	-0.24209	0.563024	-1.55857	1.39036	0.340292	1.59219	0.811573	0.59575	1.40492
TCGA-A2-A0T5	0	1.45847	-0.528334	-0.0377957	0.575656	1.23746	0.449576	0.509349	0.116153	0.664444	0.336807	1.13477	0.759821	0.524823	1.01337	0.409043	-0.15968	-0.909978	-0.00576122	1.01118	0.0101111	0.961113	0.605517	0.731954	1.12237	0.306498	1.01086	0.8889	0.342395	0.660704	0.539461	1.42782	0.381097	0.698835	-0.555147	1.72215	1.07969	0.6311	0.803182	1.11932	-0.310304	0.569606	-0.836924	1.63373	0.751749	0.638542	0.663077	0.915948	0.845431
TCGA-A2-A0T6	0	0.942107	0.570435	-0.521632	0.0295993	0.850461	0.653272	0.105096	0.0394465	1.44344	0.772899	1.14527	0.814221	1.16093	1.66672	0.246073	-0.167676	-1.3474	0.849369	0.579551	-0.182531	0.476382	1.3845	1.36216	1.35149	-0.0108066	1.27777	0.718305	-0.0429402	1.51679	0.594802	0.888366	0.0863927	1.05923	-0.964775	1.77239	1.67565	0.766898	0.677321	1.53882	-0.352897	0.7159	-1.65905	1.4435	0.184096	1.72937	0.546396	0.146366	1.52441
TCGA-A2-A0T7	0	0.89967	-0.101863	-0.0692628	0.168413	0.895657	0.351176	0.0463263	0.0869143	0.604095	0.146404	0.547094	0.35861	0.292543	0.811306	0.299242	0.287569	-0.614253	-0.0924545	0.475845	0.247986	0.98355	0.496665	0.761503	0.766632	0.369448	0.823287	0.900325	0.254011	0.490387	0.346479	1.15833	0.257665	0.695769	-0.820947	1.20368	1.03756	0.187511	0.791083	0.786536	0.103273	0.116856	-1.04064	1.10786	0.831358	0.497479	0.745465	0.706056	0.751092
TCGA-A2-A0YC	0	-0.241294	1.61349	-1.84003	1.43082	0.133637	-1.01791	1.13368	-1.17786	1.18547	0.407726	0.466528	0.747335	1.38301	1.31899	0.599589	-1.76529	-0.885236	1.2013	0.848853	-1.65415	-1.24936	1.86236	0.446891	1.33432	-0.343002	0.189761	-0.748158	0.943737	1.00485	-1.33928	0.010904	0.570309	-0.0574127	0.00415149	0.440195	0.309488	1.26065	-1.37972	1.75199	-2.2398	1.30165	-0.597211	0.899189	-0.849984	1.31837	-0.675011	0.067637	1.83069
TCGA-A2-A0YE	0	0.365226	0.300248	-0.558677	2.02497	0.513534	-0.956343	0.318236	-0.50444	0.513511	-0.421101	0.168723	0.0703384	0.452238	0.313822	0.964941	-1.23089	-0.0502612	0.487609	0.470224	-0.899995	-0.231062	0.969985	0.203867	0.68153	0.555471	-0.119622	-0.0980276	1.94637	0.00430886	-1.46332	0.522133	1.17191	0.100395	0.431177	0.459263	-0.102633	0.259113	-0.89576	0.981896	-1.47661	0.454002	-0.19112	0.69611	0.549546	0.197595	0.0164351	1.44805	1.0139
TCGA-A2-A0YF	0	-0.12468	1.56037	-0.992648	0.775197	-0.117627	-0.669751	-0.408697	-0.150617	1.06299	0.125212	-0.0648119	-0.0271077	0.720989	0.82854	0.669138	-0.342876	-0.204756	1.08542	-0.193978	-1.08972	-0.64543	1.44914	0.551079	1.07705	0.257159	0.171062	-0.181075	0.981305	0.722426	-1.01691	0.103121	0.565456	0.398147	-0.470847	0.349655	0.597106	0.512487	-0.858124	1.18701	-1.11239	0.0856921	-0.991249	0.526477	-0.257434	1.28121	-0.04731	0.0977444	1.74191
TCGA-A2-A0YH	0	1.45279	-0.925912	0.189616	0.860234	1.66198	1.07855	0.184812	0.151844	1.50246	1.08883	2.02593	0.787342	1.57986	1.2	0.613255	-0.13345	-0.763388	1.26245	1.4414	0.252362	0.599	0.905082	1.35632	1.08333	0.15084	1.52773	1.24883	0.258961	1.00465	0.946671	1.29571	-0.19829	0.476031	0.194342	1.44955	1.34095	1.12346	0.389009	1.61376	-0.031972	1.15819	-0.950553	1.6548	0.711055	1.20898	0.993255	1.02073	0.763558
TCGA-A2-A0YI	0	-0.674014	1.78689	-1.55294	2.1363	-0.363963	-2.20546	-0.417932	-0.931555	0.50337	-0.102344	-1.13284	-0.789101	0.813708	0.190641	1.23316	-0.551133	1.08485	1.36224	-0.155902	-2.34004	-1.70373	1.41677	-0.217035	1.14266	0.972561	-0.181537	-0.779141	2.37631	-0.466919	-3.09619	0.303721	1.1186	-0.58304	0.492567	-0.552023	-0.217929	0.662999	-2.52787	1.55013	-1.56844	-0.323405	-0.120488	0.598124	0.134111	0.565883	-0.238672	0.756883	1.68819
TCGA-A2-A0YJ	0	0.748644	-1.27732	0.292245	0.889825	0.749315	-0.181139	0.181894	-0.0759652	0.111523	-0.787704	0.158266	-0.281505	-0.363413	-0.324994	0.355265	0.138047	0.27457	-0.447938	0.446181	0.220433	0.788101	-0.610337	-0.0219158	-0.15554	0.29053	-0.0267913	0.635157	0.910073	-0.568619	-0.101023	0.673564	0.298073	0.0668207	0.0719431	0.384236	-0.19801	-0.417696	0.175618	-0.0946601	0.38125	-0.0666994	0.0478493	0.509572	0.765866	-0.838934	0.580284	1.17176	-0.551119
TCGA-A2-A0YL	0	1.03592	0.736385	-1.38135	0.748664	0.555247	-0.0485076	1.17287	-0.45252	1.79573	0.336587	1.22453	1.22366	1.77252	1.93348	0.154662	-1.36459	-1.71625	1.32081	1.36147	-1.14189	-0.206725	1.84175	0.92845	1.96477	-0.708447	1.13543	-0.147108	-0.148643	1.70741	0.255216	0.672187	0.523243	0.830418	-0.912464	1.84021	0.922907	1.50635	0.0227107	2.11417	-1.63453	1.67523	-1.17193	1.72464	-1.14646	2.06022	-0.552385	-0.00985497	1.67138
TCGA-A2-A0YM	0	-0.861019	0.726438	-0.891251	0.239846	-0.494773	-0.556143	0.911041	-1.06569	-0.517444	-1.03399	-0.66905	0.339699	-0.77655	-0.127236	-0.0512086	-1.27681	-0.514836	-0.68131	-0.115058	-0.0599311	-0.164548	-0.277594	-0.355555	-0.637415	-0.638184	-1.11501	-0.887007	0.141278	0.0179565	-0.317349	-0.739138	0.467269	-0.0890457	0.256383	-0.67277	-0.771056	-0.325148	-0.331063	-0.794772	-0.853072	0.381871	0.466153	-0.468765	-0.411147	-0.676995	-0.823155	-0.413587	-0.222706
TCGA-A2-A0YT	0	0.25442	1.19695	-1.7168	2.15233	0.49348	-1.13083	0.863541	-0.928739	1.66344	0.611661	0.873294	0.41172	1.79931	1.38838	0.740495	-1.74962	-0.797828	1.64307	0.896945	-1.9654	-1.39008	2.23993	0.716569	1.66049	-0.109826	0.339685	-0.419086	1.82534	0.982944	-1.69434	0.0192402	0.695348	-0.0456168	0.225034	0.950256	0.425262	1.25673	-1.73912	2.3111	-2.45994	1.24801	-0.903043	1.11288	-0.785419	1.81636	-0.365358	0.58961	2.11118
TCGA-A2-A1FV	0	0.407895	1.13584	-0.329592	-0.524798	0.00911276	0.606397	0.35937	-0.438594	1.02156	0.0530156	0.227315	0.812318	0.160292	1.24215	0.338652	-0.760112	-1.50254	0.243383	0.145578	0.409666	0.765046	0.85974	0.999535	0.459091	-0.365913	0.804766	0.222917	-0.584101	1.55044	0.806715	0.324699	0.571175	1.34027	-0.538666	0.893645	1.37856	-0.127749	1.17384	0.313567	-0.141596	0.690889	-1.29912	0.699489	0.29308	0.671851	0.0277144	-0.0411251	0.794666
TCGA-A2-A1FX	0	-1.08327	1.9494	-1.39879	-0.386861	-0.718519	-0.477881	0.938311	-1.3798	-0.00609822	0.192672	-0.4506	0.55255	-0.274607	0.841606	-0.475197	-1.38744	-1.21005	-0.473183	-0.550177	-0.491238	-0.774191	0.680218	0.122901	0.00158367	-0.928762	-0.503254	-1.00225	-0.289554	0.802084	-0.353859	-1.22888	0.226111	-0.0692041	0.0159125	-0.0874172	0.294354	-0.0288939	-0.239889	-0.296736	-1.05982	0.208509	-0.340041	-0.0186614	-0.669845	0.314822	-0.832349	-1.39679	0.730483
TCGA-A2-A1FZ	0	0.794882	0.765814	0.251741	0.903202	0.866088	0.436957	-1.61407	0.813561	1.4277	1.09864	0.782815	-0.354788	1.60662	0.824636	1.72764	0.62582	0.601905	1.90772	-0.0789164	-0.17132	0.0634856	1.44965	1.56189	1.04014	1.35037	1.30373	1.23838	1.87297	0.7857	-0.653318	1.20305	0.400115	0.724128	0.14455	0.405586	1.5565	0.720781	-0.682999	1.83274	-0.127703	-0.0369934	-1.4888	0.93292	1.43909	1.55619	1.43616	1.44822	1.67066
TCGA-A2-A1G0	0	-0.610098	2.00357	-0.268336	-0.399542	-0.248873	0.575422	-1.03612	0.400964	1.35789	0.543852	0.285625	-0.0437061	0.792797	0.935039	0.728331	-0.0287421	-0.564962	1.14173	-0.816495	0.130469	-0.209911	1.31035	1.42665	0.218287	0.159865	0.394667	0.277836	0.34659	1.47773	0.0613411	-0.374313	-0.235509	1.03107	-0.557301	-0.191604	1.29057	0.167373	-0.258846	0.665351	-0.385803	0.17698	-1.68921	-0.48263	0.238518	1.50327	0.658692	-0.307088	1.58997
TCGA-A2-A1G4	0	0.91517	0.292074	0.276633	-0.260619	1.03235	1.69468	-0.202359	0.166511	1.40565	1.14072	2.0317	1.30337	1.30396	1.66571	0.922803	-0.373573	-1.36821	1.12205	0.896059	0.363583	0.580434	0.989285	1.53174	0.964597	0.112341	1.71877	0.896237	-0.711954	1.81534	1.5197	1.19182	-0.2993	1.19819	-0.207396	1.2272	1.92647	1.11233	0.862965	1.45373	-0.154414	1.44871	-1.25454	1.32714	0.675596	1.49653	1.11061	0.348426	1.38889
TCGA-A2-A1G6	0	1.73434	-0.651806	0.566429	2.36615	1.90431	0.246216	-0.455072	0.781076	1.12993	0.975768	1.73097	0.254492	1.85182	0.547687	1.71297	-0.0439658	0.434268	1.62626	1.45685	-0.361683	0.37705	1.46815	1.16242	1.46246	1.64422	1.39455	1.21676	2.26761	0.309957	-0.623912	2.22664	0.714682	0.377292	0.576368	1.38346	1.0275	1.23826	-0.684347	2.29995	-0.751829	0.781936	-0.732031	1.69619	1.67928	1.12895	1.38687	2.66353	1.57548
TCGA-A2-A259	0	0.591013	0.696223	0.93899	-0.95592	0.967752	2.29356	-1.51946	1.43399	1.84407	1.19397	1.81791	0.625804	1.181	1.48488	0.445014	0.559674	-1.49657	1.09946	-0.383449	1.7386	1.56486	1.32105	2.64729	0.265694	0.287553	1.53166	1.91584	-0.639154	2.15265	1.98902	0.369204	-0.720962	2.0907	-1.18111	1.09507	2.49433	0.11976	1.47894	0.680046	0.821016	0.485897	-2.63201	0.0288353	1.39662	1.78186	1.80993	0.270792	1.49926
TCGA-A2-A25A	0	-0.940758	1.64731	-0.919459	-0.640465	-0.367843	0.521787	0.120546	-0.533316	1.36851	0.870534	0.518892	0.183764	1.06645	1.35584	-0.170876	-0.754078	-1.37734	0.577745	-0.586455	-0.0869831	-0.654597	1.08144	1.37525	0.037134	-0.868542	0.191689	0.000468111	-0.127118	1.61882	0.301415	-1.30667	-0.872082	0.576391	-0.490307	-0.131008	1.15627	0.259728	-0.347571	0.532897	-0.627505	0.691106	-1.59862	-0.424495	-0.530094	1.47423	0.314606	-1.1534	1.08458
TCGA-A2-A25B	0	1.3355	-0.124911	1.4608	-0.674754	1.21801	1.98937	-2.75522	2.10197	1.65193	1.369	1.37782	-0.306962	1.21193	0.866424	1.20347	2.16412	0.482294	1.58097	-0.540535	1.49723	1.41272	0.81042	2.22722	0.736172	1.38145	2.0724	2.61422	0.406845	1.05745	1.19387	1.42449	-0.588922	1.40608	-1.01496	0.670751	2.48001	0.331154	1.02545	1.20897	1.67884	-0.563417	-2.26616	0.731608	1.98964	1.58774	2.42363	1.14244	1.22932
TCGA-A2-A25C	0	1.26553	0.0808468	0.814733	1.05586	1.18832	0.725236	-2.27415	1.70141	1.35295	0.712983	1.10114	-0.250069	1.52523	0.401542	1.61677	1.20283	0.970456	2.03707	-0.139062	0.179898	0.570772	1.30572	1.48245	1.14328	1.64479	1.50257	1.72766	1.34057	0.482129	-0.116186	1.5616	0.490531	0.857032	-0.219984	0.583223	1.25711	0.698327	-0.31301	1.72512	0.280479	-0.258657	-1.25277	1.00301	1.48767	1.5768	1.54683	1.74614	1.52419
TCGA-A2-A25D	0	0.354194	0.10309	0.630573	-0.602998	0.680841	1.55114	-0.54505	0.355255	1.24317	1.15508	1.31042	0.139711	1.14913	0.82391	0.409651	0.393406	-0.602884	0.783643	0.103672	1.09203	0.564386	0.514702	1.49761	-0.142752	0.032897	1.08616	1.17025	-0.209339	1.20126	1.26911	0.261224	-0.768471	0.861673	-0.00907658	0.251892	1.59372	0.22945	0.513464	0.513175	0.664653	0.555249	-1.34356	0.147613	0.725918	0.974051	1.1815	0.111356	0.4805
TCGA-A2-A3KC	0	-0.111745	1.91443	1.15567	-0.63009	0.820529	2.42938	-2.70142	1.80036	2.23202	2.01846	1.73443	-0.0137366	1.69771	1.28015	1.42911	0.923162	-0.519292	2.09784	-1.11774	1.67172	0.643938	1.89697	3.09381	-0.0189661	1.20503	1.58726	1.98308	0.476203	2.21609	1.10755	0.00854904	-0.828269	1.92123	-0.377381	-0.0150335	2.87218	0.023659	0.184663	1.14575	0.844661	0.190752	-3.0029	-0.713199	1.8319	2.33358	2.50355	0.61276	2.13973
TCGA-A2-A3XS	0	0.695001	0.144086	-0.258391	1.10651	1.123	0.696471	0.360483	-0.198723	1.57097	0.766357	1.63508	0.825898	1.44833	1.03305	0.825327	-1.03567	-1.12422	1.25417	0.751864	-0.000725001	-0.0547248	1.14665	1.23068	0.652535	0.018602	0.676453	0.676484	0.703788	1.21391	0.361901	0.229777	0.143844	0.68721	0.530955	0.960679	0.923931	0.587308	-0.352128	1.37714	-0.939466	1.27228	-0.926441	0.853193	0.147715	1.31475	0.544391	0.789999	1.03204
TCGA-A2-A3XT	0	0.586627	-0.153218	0.787246	-1.31664	-0.214286	0.957335	0.172284	0.0946817	-0.0888223	-0.733979	-0.239562	0.372275	-1.16219	-0.207725	-0.346852	-0.0823184	-0.974187	-1.03842	-0.461296	1.8507	1.70632	-0.768402	0.133281	-0.801926	-0.543272	0.0308995	0.670487	-1.3917	0.414035	1.86378	-0.278745	0.415686	1.17048	-0.199968	0.278022	0.387403	-1.27691	2.00158	-1.53709	1.02542	-0.0795816	-0.260403	-0.173446	0.1752	-0.73607	-0.232672	-0.0348297	-0.882497
TCGA-A2-A3XU	0	0.989049	-0.0872002	0.311747	0.95339	0.00626714	-0.575546	0.86531	-0.0879764	-1.09704	-0.857203	0.00959728	0.52221	-0.239944	-0.281507	0.23449	-1.71438	-0.324498	-0.93525	0.421219	-0.0974211	0.876709	0.185294	-0.470979	0.0943295	0.125988	-0.311647	-0.419501	0.997318	-0.255547	-0.232494	0.989534	1.57706	0.331634	0.430146	0.647561	-0.767971	0.106838	0.518149	-0.445307	-1.36682	0.388474	0.914979	0.845527	0.851813	-0.898603	-0.7633	1.08639	0.0276464
TCGA-A2-A3XV	0	1.62417	-1.53304	1.63775	1.0144	1.12927	0.156634	-1.53799	1.16688	0.187808	-0.000771743	0.0846302	-1.13748	-0.00605789	-0.684793	1.23815	1.20248	1.69155	0.366053	0.205879	0.652428	1.47926	-0.217755	0.541224	0.145533	1.7187	1.11584	1.63609	1.99756	-1.02643	-0.567187	2.11856	0.582829	0.16362	0.922528	0.0521005	0.466112	-0.121892	0.463625	0.299695	1.14225	-0.926679	-0.267371	1.05566	2.65198	-0.906562	1.70491	2.5153	-0.224429
TCGA-A2-A3XW	0	-0.754582	0.797358	-0.581125	-0.866118	-0.433141	0.32432	0.370009	-0.66056	0.00787348	0.0364189	0.0242855	0.356727	-0.146834	0.259092	-0.44506	-0.0615788	-0.529337	-0.207256	-0.285074	0.156541	-0.313408	-0.118746	-0.0171411	-0.357149	-0.611306	-0.271555	-0.498575	-0.984061	0.443711	0.668056	-0.573982	-0.468395	0.059551	-0.263014	-0.243602	0.239141	-0.0250671	0.001925	-0.37355	0.159761	0.203105	-0.077147	-0.208431	-0.553195	0.113077	-0.333717	-1.17628	0.116133
TCGA-A2-A3XX	0	-0.128707	-1.11122	0.313636	-0.431108	-0.482393	-0.547599	0.221932	-0.240044	-1.46868	-1.93982	-1.13502	-0.557522	-2.10562	-1.53336	-0.932424	0.801711	0.527848	-2.26766	-0.960704	0.814786	0.817286	-2.08692	-1.56195	-1.23715	-0.169534	-1.45222	0.0581801	-0.357173	-1.61229	0.444783	-0.744325	0.357322	-0.305123	-0.444745	-0.412551	-1.34497	-1.69944	0.615941	-2.04139	1.30851	-1.30918	1.21086	-0.683273	-0.326085	-1.98744	-0.542971	-0.15078	-1.86689
TCGA-A2-A3XY	0	0.946002	-0.847044	1.03548	-0.373202	0.579932	0.801904	-0.34777	0.55946	-0.378801	-1.03367	0.220368	0.470257	-1.21429	-0.28096	0.435937	0.258957	-0.247867	-1.27874	-0.094268	1.59224	1.92393	-0.806493	0.181928	-0.437351	0.496389	0.196715	1.10515	-0.233934	-0.0727851	1.19132	0.921777	0.568271	0.870398	-0.562793	0.355717	0.358873	-0.969278	1.63881	-0.943386	0.931058	-0.154337	-0.165828	0.257317	1.38272	-1.14652	0.825788	1.20659	-0.587492
TCGA-A2-A3XZ	0	0.173396	-1.47355	1.76725	-0.212737	0.947303	1.28351	-2.24913	1.28596	0.0309622	0.913153	0.801293	-0.84142	-0.18083	-1.01149	0.323447	2.79362	2.11562	0.46263	-0.456653	1.21865	0.318584	-0.793518	0.209728	-0.611621	1.59779	0.892087	1.47056	-0.237289	-1.00654	0.735165	0.93321	-1.15585	-0.615502	0.482619	-0.840914	0.68548	-0.234277	-0.0282824	-0.232326	2.56407	-1.24222	0.0306535	-0.0867974	1.65309	-0.431646	1.86575	0.630096	-0.33201
TCGA-A2-A3Y0	0	-1.08657	-2.88277	1.31643	-0.682106	-0.358017	-0.279025	-0.770937	-0.12258	-1.78983	-0.621023	-1.09181	-2.01598	-2.07273	-3.13278	-1.89963	3.23292	3.10434	-1.88261	-1.07162	0.985408	-0.356083	-3.35408	-2.47228	-2.45959	0.524396	-1.30701	0.36499	-0.932921	-3.51786	0.132843	-0.97021	-1.71898	-2.40624	0.952852	-2.42227	-1.84587	-1.68935	-0.635985	-2.49964	3.5418	-2.44588	2.34855	-1.44767	0.0848963	-2.98234	0.360177	-0.72335	-3.03296
TCGA-A2-A4RW	0	0.360742	1.32126	0.792327	0.425251	0.337198	0.913501	-1.86225	1.24562	1.22073	0.412744	0.533388	-0.173651	1.04706	0.526329	1.58241	0.282158	0.151525	1.47564	-0.60505	0.614139	0.61514	1.37158	1.76862	0.200591	1.30268	1.01959	1.01919	1.06794	1.28168	0.02099	0.7039	0.478807	1.58151	-0.444764	-0.022648	1.46314	-0.0236355	-0.0338618	0.944641	0.026715	0.0993967	-1.70652	-0.197838	1.48387	1.19972	1.36318	1.35168	1.56382
TCGA-A2-A4RX	0	0.555982	0.037631	-0.228947	0.542587	0.0496022	-0.216972	0.216062	-0.144985	0.528749	-0.119909	0.34755	0.0673484	0.712228	0.429259	0.217439	-0.3639	-0.145608	0.511416	0.378298	-0.578312	-0.1335	0.545314	0.157109	0.594639	-0.0329112	0.431518	-0.129349	0.372648	0.415024	-0.101895	0.532902	0.332984	0.341886	-0.277341	0.516529	0.28443	0.473019	-0.145868	0.732996	-0.489289	0.451689	-0.276062	0.813391	-0.201246	0.520208	-0.135372	0.325625	0.548031
TCGA-A2-A4RY	0	0.666286	0.212337	0.319308	1.13111	1.36942	0.534561	-1.9014	0.92932	1.53066	2.05795	1.17762	-0.857199	1.90276	0.694424	1.2985	1.4527	1.14688	2.02149	-0.0716868	-0.227118	-0.368616	1.42367	1.67653	0.966362	1.72789	1.48774	1.67213	2.16237	0.280653	-0.909785	1.10151	-0.506339	0.0644427	0.265674	0.357615	1.80966	0.718847	-1.29087	2.18026	0.567103	-0.428476	-1.59973	0.822933	1.73219	1.69478	2.14436	1.46624	1.69705
TCGA-A2-A4S0	0	1.67895	1.19177	0.986892	0.890414	0.678847	1.20681	-2.07454	1.28291	1.92532	0.615938	0.777203	0.376296	1.5792	1.33171	2.35405	-0.1736	-0.291207	2.51679	0.0162204	0.435376	1.24748	2.0179	2.29658	1.32411	1.48276	2.03687	1.58267	1.20572	1.90677	0.188077	1.8007	1.63456	2.25904	0.0100504	0.931679	2.11723	0.491113	0.816429	1.78343	-0.293141	0.517412	-2.01795	1.41381	2.00812	1.8992	1.26491	2.24757	2.04713
TCGA-A2-A4S1	0	1.88153	-0.851985	1.96399	1.35945	1.49592	0.647702	-2.26833	2.06092	0.943909	0.325727	0.800979	-0.806437	0.699038	-0.447598	2.07748	1.43193	1.66687	1.14859	-0.0753049	1.08559	1.37867	0.515851	1.12771	0.506038	2.26463	1.29652	2.27579	2.33485	-0.271348	-0.188768	1.90733	0.886015	0.782919	0.299027	0.344864	1.02687	-0.0357057	0.130778	0.922027	0.870656	-0.730985	-0.918312	0.780744	2.48349	0.182101	1.94886	3.03582	0.503508
TCGA-A2-A4S2	0	0.7198	0.151812	0.953475	0.665225	1.01724	0.915635	-2.11663	1.33031	1.52095	1.31063	1.07436	-0.790056	1.56435	0.440702	1.2459	1.45922	0.976474	1.80356	-0.295752	0.459786	0.296634	1.15356	1.72483	0.450982	1.57018	1.43819	1.6383	1.46234	0.647626	-0.137596	0.982214	-0.376655	0.755239	-0.211904	0.192493	1.72252	0.274488	-0.505762	1.46225	0.853354	-0.318275	-1.72338	0.296825	1.61989	1.34371	1.98642	1.45087	1.33524
TCGA-A2-A4S3	0	0.14072	-0.344198	1.59117	-0.60332	0.752074	1.3398	-2.58339	1.43688	0.720908	1.34576	0.518309	-1.26187	0.238586	-0.356034	0.572886	2.63278	1.54616	0.789665	-0.981995	1.39302	0.681898	-0.087193	1.23711	-0.561451	1.59556	1.12909	1.76266	0.583387	-0.279178	0.392888	0.781294	-1.03624	0.295664	0.18507	-0.632702	1.55823	-0.479895	0.109783	0.153775	2.36808	-1.3362	-1.25974	-0.403949	2.12566	0.207646	2.34794	0.776476	0.349445
TCGA-A7-A0CE	0	0.308964	-0.458152	1.96676	-1.21337	0.0577687	1.07607	-1.94283	1.34046	-0.699348	-0.41011	-0.699704	-0.935908	-1.869	-1.36375	0.210685	1.82092	1.08098	-1.28505	-1.45078	2.48578	2.08405	-1.31188	0.186223	-1.55149	1.16183	-0.101002	1.56279	-0.0881386	-1.02224	1.10699	0.280438	0.217723	0.540102	0.246496	-0.905381	0.247972	-1.74105	1.45064	-1.99079	2.33641	-1.82695	-0.156613	-0.936579	2.24994	-1.65386	1.2552	0.793934	-1.07899
TCGA-A7-A0DA	0	0.711767	-0.143475	0.402547	0.278829	0.696424	0.594671	-0.211761	0.24947	0.54291	0.369788	0.689975	0.206361	0.688548	0.37259	1.00926	0.0162073	0.2352	0.728343	0.809666	0.361195	0.571459	0.428574	0.711651	0.359716	0.447797	0.896219	0.665157	0.49338	0.395823	0.375991	1.30543	0.0969215	0.291888	0.34013	0.12244	0.728578	0.78964	0.118092	0.666208	0.00176884	0.549982	-0.402163	0.784903	1.05859	0.162274	0.704175	0.9029	0.445171
TCGA-A7-A0DB	0	0.7832	0.967526	0.304446	0.547895	0.871133	0.39697	-1.92531	0.945399	1.56595	0.432432	0.0813021	-0.272516	0.918794	0.666349	2.4151	0.789166	1.05249	1.90553	0.141966	0.301838	0.728909	1.40787	1.51356	1.20567	1.63529	1.6432	1.63699	1.67446	0.567871	-0.716444	1.90064	0.664656	0.63456	-0.0913504	-0.0691127	1.74395	0.770835	-0.0488381	1.5632	0.223143	-0.292563	-1.60006	0.87631	2.06902	1.00139	1.53677	1.92666	1.51659
TCGA-A7-A13D	0	1.74578	-0.112326	1.80986	0.489424	0.922192	0.613422	-3.41543	2.59704	0.831247	-0.91218	-0.191889	-1.00174	-0.459901	-0.273715	1.94574	1.94658	1.06202	0.468662	-1.57975	1.42531	2.40099	0.435445	1.51269	0.368967	2.46902	1.05097	2.59343	2.11268	0.0222274	-0.174529	1.64323	1.37585	2.08048	-1.41618	0.698063	1.34197	-1.48856	1.28752	0.310794	1.41844	-1.7699	-1.96733	0.194431	2.78056	0.180819	2.2157	2.98336	0.818792
TCGA-A7-A13E	0	-0.635286	0.490061	0.71352	-0.981553	-0.452591	0.683337	-0.920652	0.412664	0.0867552	0.296201	-0.224709	-0.572848	-0.558893	-0.475418	0.0984673	0.945591	0.459776	0.232512	-0.538223	0.882768	0.358916	-0.360208	0.304661	-0.86336	0.19597	0.195625	0.143737	-0.498624	0.0111122	0.528126	-0.0143169	-0.685615	0.247582	0.207886	-0.994358	0.489732	-0.35461	0.213255	-0.815761	1.12283	-0.47888	-0.331238	-0.836769	0.845912	-0.400574	0.677271	-0.377132	-0.0414814
TCGA-A7-A13F	0	0.721683	1.25329	1.7414	-0.337351	1.25762	2.05251	-4.25384	2.84067	2.70549	1.65613	1.13585	-1.12086	1.00439	0.804103	2.08632	2.55184	0.713422	2.16455	-1.92581	1.94452	1.40013	1.55519	3.19724	0.370925	2.18865	1.86654	3.32781	1.67853	1.40317	0.434346	0.524996	-0.341067	1.9617	-0.862663	0.156446	3.16185	-0.660914	0.47701	1.16321	1.93482	-1.43444	-3.57135	-0.378863	2.85339	2.09159	3.35241	1.66037	1.89432
TCGA-A7-A13G	0	0.553797	0.389224	-0.370175	1.39864	0.855832	-0.139471	-0.176411	-0.451812	1.05758	0.840362	0.375154	-0.0362638	1.1741	0.68117	1.6629	-0.310979	0.659775	1.72191	1.38492	-0.698232	-0.159441	1.3087	0.788144	1.10988	0.990615	1.37928	0.356129	1.47051	0.264397	-1.15919	1.90076	0.492342	-0.139413	0.758738	0.148086	1.03898	1.25008	-0.879367	1.77897	-0.463052	0.743393	-0.532543	1.25296	1.43417	0.516253	0.908201	1.46882	1.3275
TCGA-A7-A26I	0	-0.0590774	0.852272	-0.073065	-0.0414285	-1.12986	-1.39011	-0.814959	-0.10178	-0.576269	-1.58356	-2.11461	-1.15023	-1.41991	-0.634272	0.373314	0.151617	0.770538	-0.715305	-1.16944	-0.401486	0.732675	-0.136176	-0.480194	-0.101157	0.601673	-0.259996	-0.233384	1.20021	-0.790154	-1.43531	0.513546	1.2117	0.440435	-0.398296	-0.469754	-0.228007	-1.10488	0.518118	-0.858912	0.195393	-1.53395	-0.218017	0.00916379	1.16153	-1.14258	-0.0337942	0.758803	0.0167674
TCGA-A7-A26J	0	-0.943639	1.87645	-1.78095	0.541968	-1.39323	-2.48738	-0.761532	-0.855339	0.351761	-1.23647	-2.45984	-1.65144	-0.376459	-0.0986236	0.601404	0.178101	1.2361	0.574802	-1.17401	-1.94241	-1.06373	0.696344	-0.566792	0.71289	0.0674602	-0.609771	-0.779948	1.93175	-0.818422	-2.70981	-0.299472	1.00546	-0.547216	-0.280235	-0.998344	-0.51924	-0.0107715	-1.37807	0.318138	-0.769894	-1.58008	-0.307007	0.119735	-0.349525	0.109511	-0.822755	-0.313069	0.740525
TCGA-A7-A2KD	0	-0.704711	1.21687	-0.38982	-0.328905	0.0978124	0.525695	-0.912065	-0.255802	0.987749	1.20319	0.240564	-0.328575	0.732988	0.715997	0.696068	0.606884	0.323963	1.07178	-0.417101	-0.00126642	-0.594247	0.750483	1.08161	0.160044	0.337431	0.655754	0.426105	0.485303	0.631649	-0.277685	-0.0154458	-0.639184	-0.0962148	0.306175	-0.615518	1.29872	0.404915	-0.777752	0.736225	0.398551	-0.142479	-1.11451	0.0685804	0.70976	0.922765	1.03299	-0.356305	0.986297
TCGA-A7-A4SE	0	1.62171	-0.421345	1.39469	0.616559	0.682878	0.194911	-2.25014	1.6983	0.552634	-0.589677	-0.339121	-0.953011	-0.172472	-0.278638	1.67179	1.47173	1.31131	0.500744	-0.666744	0.798549	1.70113	0.264315	0.88269	0.548862	1.85157	1.0209	1.85103	1.84849	-0.20978	-0.33034	1.75295	1.20646	1.1666	-0.689433	0.44309	0.970551	-0.696234	0.853652	0.319761	1.0389	-1.28243	-1.18743	0.801665	2.21663	-0.102263	1.45185	2.38439	0.40151
TCGA-A7-A4SF	0	0.576933	0.634872	1.03053	-0.278705	0.818361	1.60577	-2.06685	1.34285	1.61478	1.01424	1.01339	-0.249227	1.09925	0.742489	1.4628	1.12688	0.259354	1.73795	-0.343447	1.13872	0.849389	0.956515	2.01296	0.241311	1.00202	1.44573	1.68591	0.547752	1.15727	0.827768	0.869847	-0.228681	1.19518	-0.0689248	0.105675	1.87237	0.342867	0.377774	0.920597	0.887602	-0.0253243	-1.82886	0.185813	1.5929	1.37808	1.69768	0.887073	1.11867
TCGA-A7-A6VV	0	1.02735	-0.0298813	0.400155	0.352075	0.814992	0.53826	-0.990829	0.850653	0.606961	0.34253	0.727586	0.351678	0.653388	0.63334	1.26322	0.50722	0.275124	0.839652	0.492009	0.0610609	0.755462	0.766634	0.926273	1.19503	1.1335	1.39047	1.01405	0.700044	0.512077	0.0142077	1.87052	0.221636	0.677301	-0.591487	0.711655	1.3635	0.760763	0.392278	1.24363	0.0843695	0.117419	-0.941622	1.16949	1.52491	0.649752	1.24253	1.38917	1.30208
TCGA-A7-A6VW	0	0.95519	-0.808788	0.849574	0.859314	0.759254	0.00528974	-1.13684	0.732019	-0.206796	-0.170211	0.0332624	-0.563277	-0.0477011	-0.853117	1.03738	1.22862	1.53669	0.256362	0.0438828	0.407822	0.591151	-0.280278	-0.165204	0.118534	1.47633	0.425256	1.01522	1.24026	-0.954734	-0.379638	1.3909	0.699949	-0.0530909	0.464782	-0.148543	0.0479832	-0.121301	-0.28966	0.312852	0.794215	-0.765153	0.300083	0.693825	1.35269	-0.492457	0.809356	1.60437	-0.121486
TCGA-A7-A6VX	0	0.442872	0.946931	0.533612	0.302768	0.445592	0.397982	-1.56847	0.765552	1.0343	0.349564	0.0331947	-0.421647	0.349851	0.26933	1.5672	0.704602	0.639578	1.23616	-0.302045	0.346073	0.49376	1.01096	1.02207	0.516449	1.1786	0.879889	0.878808	1.12379	0.507798	-0.348592	1.10718	0.679513	0.727865	0.243359	0.0483353	1.22322	0.0387442	0.00748919	0.743855	0.283179	-0.474408	-1.18602	0.395464	1.38173	0.717531	0.974138	1.11125	1.18234
TCGA-A7-A6VY	0	-0.796827	-0.926843	0.463583	-0.902013	-1.41699	-1.04482	-0.145772	-0.36187	-2.03246	-1.98862	-2.32155	-1.5358	-2.71359	-2.36937	-1.23479	1.3622	1.72107	-2.35132	-1.27362	0.65042	0.470784	-2.50328	-2.16406	-1.85471	-0.0779161	-1.63791	-0.544201	-0.398583	-2.41719	-0.136319	-0.802608	0.112462	-1.03018	-0.00388217	-1.6626	-1.8793	-1.77259	0.275547	-2.7948	1.81974	-2.13394	1.74055	-1.0994	-0.0136329	-2.80269	-0.725104	-0.709414	-2.38161
TCGA-AC-A2B8	0	-0.873146	0.836053	-1.30248	1.50089	-0.380552	-1.57413	1.2302	-1.36882	-0.143675	0.856924	0.091803	-0.299075	1.36776	0.174004	-0.229114	-1.25578	0.257696	0.779607	0.781667	-2.3605	-2.28465	0.930952	-0.706381	0.429571	-0.153797	-0.247071	-1.81156	1.11639	-0.33944	-2.03805	-0.105983	-0.298478	-1.11411	1.28194	-0.37748	-0.670936	1.29968	-2.31015	1.18841	-1.87179	0.886818	0.791207	0.483881	-0.788789	0.427413	-0.864979	-0.399947	1.10733
TCGA-AC-A2BK	0	-1.01345	0.364173	0.0733077	-1.02532	-1.99118	-1.11924	0.0248757	-0.387936	-1.45356	-1.9518	-2.40041	-1.18561	-2.34306	-1.61666	-1.34684	0.170265	0.342422	-1.8363	-1.67369	0.766022	0.648075	-1.61212	-1.38839	-1.73402	-0.924262	-1.82141	-0.723149	-0.613142	-1.25323	0.097832	-1.85076	0.624228	-0.0254794	-0.335666	-1.31827	-1.64839	-2.02969	0.589688	-2.8308	0.852159	-1.49433	0.941411	-1.55276	-0.655554	-1.93245	-1.38358	-0.996677	-1.71522
TCGA-AC-A2BM	0	-1.17351	0.823101	-1.12467	-0.822803	-2.19107	-1.81601	0.310101	-1.33679	-0.698216	-1.5173	-2.51084	-1.38967	-1.35898	-0.617051	-1.19562	-0.181754	0.28814	-0.756399	-1.41912	-0.971799	-0.591655	-0.902158	-1.22237	-0.783518	-1.29947	-1.17322	-1.45535	-0.0782406	-0.846086	-1.12479	-1.52423	0.289309	-0.332016	-0.149949	-1.1475	-1.13822	-1.01583	-0.0688609	-1.4671	0.173767	-1.11056	0.512187	-0.470122	-1.1629	-1.01292	-1.49693	-1.54875	-0.945673
TCGA-AC-A2FB	0	-2.62277	-1.64709	-1.46284	0.696165	-0.992993	-2.20822	0.803274	-2.36241	-0.944127	-0.0336332	-1.16635	-2.00211	-0.418239	-2.02925	-2.01775	1.67645	2.98055	-0.427806	-0.24717	-2.29505	-3.71476	-2.093	-3.09649	-1.2212	-0.603352	-1.62155	-1.71358	-0.31681	-3.29602	-2.17641	-1.94421	-2.23782	-4.05569	1.4077	-2.59082	-2.35566	0.0505148	-3.38833	-0.532561	1.35761	-1.30207	2.83569	-0.592373	-2.21463	-1.39545	-1.0876	-2.1252	-1.85431
TCGA-AC-A2FF	0	-0.0200838	0.568361	0.241217	0.22644	0.39055	0.404712	-1.55423	0.775941	1.09268	0.751508	0.584686	-0.763472	0.917834	0.298164	0.51404	1.26312	0.549793	0.763372	-0.983188	0.132116	-0.290306	0.725447	0.994086	0.1321	0.959419	0.426939	1.03987	1.06163	0.466037	-0.212859	-0.132893	-0.420761	0.516812	-0.676887	-0.047955	1.15246	-0.251879	-0.732749	0.838507	0.627203	-0.660504	-1.36064	-0.284477	0.498365	1.1408	1.2374	0.377904	1.00119
TCGA-AC-A2FG	0	0.344343	-0.103797	-1.3811	2.0324	-0.0840783	-1.88973	1.4556	-1.18175	0.661207	0.990157	0.565495	-0.566766	2.26827	0.519209	-0.230994	-1.09566	0.6714	1.46225	1.47198	-2.85568	-2.45832	1.4917	-0.83905	1.55634	-0.429468	0.475374	-1.42241	1.40125	-0.430974	-2.04174	0.417755	0.0629014	-1.45541	0.945898	0.403938	-0.42044	1.92686	-2.31379	2.22957	-1.86607	0.962824	0.667891	1.59282	-1.58404	1.13114	-1.30077	-0.0612221	1.17207
TCGA-AC-A2FK	0	-0.528257	0.899733	-2.488	0.777626	-1.25618	-2.40588	1.22386	-1.4328	0.873588	-0.331672	-0.834905	-0.812453	1.1862	0.744901	-0.834621	-1.0545	-0.113841	1.11905	0.278274	-2.81547	-2.17276	0.985006	-0.793265	1.23658	-1.61859	-0.375416	-1.72569	0.739347	-0.0877315	-1.90328	-1.24125	-0.0855105	-1.00957	-0.324913	0.0117777	-0.904539	1.307	-1.71353	1.24633	-1.96412	0.395296	0.0022807	0.818336	-2.84196	1.21229	-2.10432	-1.45864	0.763753
TCGA-AC-A2FO	0	1.09294	0.724362	-1.61701	2.02735	0.0502309	-1.86368	-0.178938	-0.404982	1.96717	0.5968	0.0185453	-0.908666	2.17048	1.13881	0.693077	-0.272735	0.684915	2.41838	0.547204	-2.66531	-1.70164	2.22279	0.028143	2.50774	0.0155581	0.893222	-0.193023	2.2733	0.170303	-2.27795	0.54317	1.21374	-0.423523	0.0383836	1.02526	0.346537	1.53859	-1.8289	2.83957	-1.70653	0.017395	-0.802099	2.08123	-1.46921	2.34464	-0.961552	0.533525	1.88778
TCGA-AC-A2QH	0	1.10768	-1.21495	1.14815	0.246675	0.569979	0.0782605	-0.113022	0.498765	-1.06019	-0.895587	-0.0495782	0.215992	-1.06574	-0.966253	0.333025	0.430912	0.678151	-1.14929	0.535793	0.939897	1.64038	-0.733865	-0.662346	-0.0295312	0.927412	0.308153	0.717962	0.141118	-1.10535	0.37606	1.7378	0.886262	0.0309455	0.282497	0.313124	-0.202984	-0.343993	1.15125	-0.70743	0.680796	-0.427172	0.791946	0.743141	1.65674	-1.54478	0.375467	1.63351	-0.567309
TCGA-AC-A2QI	0	-0.422584	1.48061	-0.691397	0.688146	-0.0863913	-0.489355	0.0758948	-0.393233	0.592288	0.359824	0.228519	0.0879458	0.834232	0.899484	0.386052	-1.02289	-0.712989	0.705119	-0.0268281	-0.878997	-0.426059	1.34833	0.825027	0.497887	0.0785303	0.119591	-0.457092	1.07802	0.813129	-0.97512	0.0855094	0.218354	0.506135	-0.00708419	0.328135	0.540388	0.535972	-0.648922	0.874587	-1.42285	0.569275	-0.905332	0.0896145	0.360787	0.890614	0.160183	0.206462	1.61864
TCGA-AC-A2QJ	0	0.311023	-1.36285	0.0556575	1.16878	-0.480177	-2.37144	0.176916	-0.513519	-2.14163	-2.59865	-2.23396	-1.34955	-2.355	-1.89181	-0.531737	0.566197	1.67958	-2.71238	-0.653929	-0.549254	0.910074	-1.64107	-2.27496	-0.34939	0.780743	-1.55583	-0.157946	1.66717	-3.00294	-1.82568	0.519061	1.7664	-1.06051	-0.139971	-0.121001	-2.08533	-1.64704	0.141676	-1.58843	0.50243	-2.23035	1.55611	0.601272	0.792689	-2.82449	-0.695384	1.28012	-1.53085
TCGA-AC-A3OD	0	-0.911509	0.444628	-1.12199	0.591186	-1.136	-1.72303	0.477435	-1.0777	-0.607945	-0.868824	-1.30844	-0.925307	-0.11895	-0.700114	-0.565741	-0.0872895	0.859156	-0.0987119	-0.314849	-1.58583	-1.35732	-0.356585	-1.33048	-0.278922	-0.369712	-1.02005	-1.48475	0.547941	-0.949567	-1.51756	-0.580124	0.15735	-0.834271	0.110287	-0.922538	-1.3304	0.0174549	-1.45528	-0.216964	-0.557787	-0.478258	1.00199	-0.0983057	-1.20309	-0.487876	-1.27608	-0.850094	-0.218468
TCGA-AC-A3QP	0	0.152681	0.759991	-0.735644	1.88438	0.0919497	-1.77501	-0.663072	-0.386996	0.570731	-0.156721	-0.816388	-1.29595	0.664556	0.0950011	0.981945	-0.0298466	1.04112	0.768106	-0.520337	-1.56639	-0.784229	1.07136	-0.002449	0.944019	1.02827	-0.191639	0.0402051	2.9791	-0.727583	-2.64693	0.465745	1.24264	-0.289949	0.429746	0.240122	-0.0537901	0.0240177	-1.53218	1.27196	-1.07094	-0.929393	-0.458696	0.828945	0.569245	0.558109	0.0394116	1.24582	1.18638
TCGA-AC-A3QQ	1	0.12287	0.331015	-1.10965	1.65551	0.461768	-1.51768	1.21505	-0.186881	0.245359	0.781716	0.245962	0.304103	0.917205	-0.214366	0.424475	-1.33027	-0.000548828	0.969203	0.918806	-1.47492	-0.704252	1.27631	0.181019	0.84245	0.349989	-0.681107	-0.604999	1.99665	-0.165819	-1.58609	0.155829	1.21065	-0.260057	1.33366	0.0712244	-0.427581	0.836976	-1.69701	1.32193	-2.04148	0.899375	-0.229983	0.222672	0.17111	0.39087	-0.852545	1.06037	1.56425
TCGA-AC-A5EH	1	2.94914	0.413234	0.637351	2.50215	1.12256	-0.688193	-1.30597	1.44762	1.0495	-0.82312	0.0105564	-0.192331	0.377847	0.685598	2.43814	0.0187228	-0.476288	2.03175	0.754938	-0.467023	1.35799	1.5729	1.42081	2.64772	2.01774	1.29653	1.96964	2.42234	0.434092	-0.425977	3.46437	2.9535	1.78723	-0.440293	2.57777	1.06961	0.920937	0.475741	2.35986	-1.37071	0.464273	-1.29704	2.39539	1.93533	1.33845	1.23105	3.20068	2.5788
TCGA-AC-A5XS	1	-0.860771	-0.516286	-0.0468528	-1.31412	0.751555	1.54051	-0.0684197	-0.405609	0.930889	2.58495	1.2585	0.318755	1.58064	0.538993	-0.760693	1.08435	-0.013389	-0.200502	0.732331	1.12692	-0.893562	0.027594	0.734998	-0.71581	-1.10675	0.622261	0.137701	-0.918239	0.743535	0.769357	-0.929827	-2.10798	-0.789604	0.481574	-0.378656	1.00269	-0.00944263	-0.528602	-0.034087	1.21614	0.624233	-0.187049	-0.852768	-0.470073	0.811215	1.18246	-1.04156	-0.155292
TCGA-AC-A6IW	1	-0.609223	-0.356009	1.40753	-2.89784	-2.96337	-2.01193	-0.526187	-0.0467451	-5.92024	-4.8948	-4.83805	-2.3974	-7.52988	-4.3736	-3.04558	2.57346	2.55756	-5.58334	-2.47851	2.37915	2.03715	-6.03022	-4.45911	-4.48492	-0.254078	-3.41068	-0.977511	-2.68869	-4.46978	0.561589	-1.81944	1.12224	0.341263	-1.84682	-2.06542	-3.31144	-4.53086	3.86437	-6.70725	4.54566	-4.08971	2.78206	-2.16629	0.364903	-5.8251	-0.753952	-1.31621	-4.78715
TCGA-AC-A6NO	1	-0.946417	1.36931	1.1372	-2.18615	-2.10225	-0.480928	-0.210357	0.268377	-2.32408	-2.59732	-2.41893	-1.00893	-3.38398	-0.858361	-1.21719	0.276327	0.431976	-2.36267	-1.83302	0.997555	1.19357	-2.03054	-1.39403	-1.79746	-0.23403	-1.82525	-0.919363	-2.22091	-0.798469	0.698207	-1.09729	1.0203	1.2883	-0.831542	-0.786248	-1.18396	-1.75289	2.65533	-3.09128	1.53234	-1.55511	0.506148	-1.175	-0.313123	-1.96478	-0.876336	-1.33315	-1.45344
TCGA-AC-A7VC	1	2.84578	-0.282667	1.73727	1.06746	0.782758	-0.574758	-1.27543	1.53307	-0.522512	-1.94835	-0.757402	-0.518429	-1.71713	-0.171438	1.54841	0.504	-0.388319	-0.111258	0.240932	1.0313	2.84633	-0.264899	0.498669	1.15043	1.70462	0.892337	1.83575	0.938593	-0.420448	0.436429	3.1963	2.44137	2.07628	-1.45657	2.14289	0.557665	-0.314223	2.56571	0.127559	0.317672	-0.613275	-0.587755	1.87153	2.54198	-0.556058	1.33224	2.97555	0.804219
TCGA-AN-A0AJ	1	-3.49015	2.0611	-0.0759707	-2.29584	-4.35692	-2.49424	-0.519165	-1.396	-3.47802	-4.04225	-5.37453	-3.71331	-5.27059	-3.38769	-2.98144	1.34941	3.45848	-3.29491	-4.93057	-0.579211	-1.95079	-4.06425	-3.92542	-4.21007	-0.568471	-4.11462	-2.81833	-2.24305	-3.37671	-1.6002	-4.44503	0.340607	-1.02943	-0.417109	-4.24963	-3.93056	-4.19995	0.316111	-5.18145	2.66663	-4.16301	2.59535	-3.59799	-2.37166	-3.94597	-2.71288	-3.16057	-3.92792
TCGA-AN-A0AK	1	0.355676	-0.412504	0.892821	-1.13712	0.626747	1.16566	0.065599	0.428877	0.0542455	0.644835	0.886709	0.635674	0.0243348	0.536662	-0.0494131	0.158541	-0.648963	-0.994615	0.686983	1.36434	1.04899	-0.0665169	0.653964	-0.298137	-0.669883	0.554793	0.483072	-0.773744	0.595229	1.35071	0.531129	-0.561028	0.383783	-0.0197352	0.645758	0.796033	0.177364	1.48596	-0.40281	0.882419	0.441468	-0.302513	0.261771	0.706233	-0.0909298	0.709437	0.0326386	-0.102614
TCGA-AN-A0AL	1	-0.0901015	0.168811	1.24188	-1.44512	0.124116	1.38261	0.125998	0.213675	0.504972	0.6544	0.469392	0.459252	-0.0306802	0.623654	-0.096451	-0.130114	-0.876335	-0.801938	-0.0984185	1.73678	1.03168	0.111341	0.842297	-0.546806	-0.677242	0.555487	0.189451	-1.58981	1.13359	1.26188	0.0931138	-0.259752	0.794571	-0.251409	0.354982	0.682499	-0.397789	1.7962	-0.894299	0.827585	0.271257	-0.473316	-0.107512	0.259618	0.021719	0.285434	-0.604397	-0.300367
TCGA-AN-A0AM	1	0.265529	-1.53142	0.705082	-0.292389	0.788494	0.487155	0.30565	-0.0286032	-0.249645	0.526186	0.489285	0.145459	-0.0937484	-0.446591	-0.242429	0.608383	-0.00386195	-0.965383	0.461623	1.0761	0.503235	-0.628565	-0.150281	-0.602924	-0.366914	0.351626	0.444862	-0.483594	-0.311498	0.459973	0.312128	-0.579934	-0.470515	0.124564	0.187616	0.0999318	-0.392178	0.690856	-0.64776	1.03864	-0.106568	0.607508	0.119164	0.463802	-0.687272	0.615038	0.200111	-0.79101
TCGA-AN-A0AR	1	-0.8347	-0.107574	-0.315414	0.112166	-1.01597	-1.39204	0.385492	-0.7252	-1.25279	-0.981393	-1.49437	-1.12171	-1.45226	-1.22986	-0.787615	0.267994	1.34777	-0.531533	-0.749927	-0.938023	-0.958653	-1.11636	-1.50548	-0.85614	0.025833	-1.48274	-1.02123	0.0436986	-1.43147	-1.12302	-0.890162	0.143967	-0.93594	0.251331	-1.06803	-1.50323	-0.934049	-0.487102	-0.993248	0.3984	-0.746874	1.28485	-0.663616	-0.822502	-1.33057	-1.09873	-0.466707	-0.730283
TCGA-AN-A0AS	1	0.843993	-1.01338	0.626544	0.0122708	1.50768	1.02094	0.125828	0.468294	0.611513	1.24837	1.44413	0.686437	0.96782	0.55447	0.549506	0.205761	-0.545386	-0.176295	1.25132	0.955931	0.716823	0.614614	0.94226	0.398793	-0.403005	1.02867	0.955698	0.27335	0.682729	0.831675	1.10303	-0.45799	0.155796	0.7149	0.89556	1.11056	0.521027	0.616657	0.660279	0.346275	0.936953	-0.432266	0.613281	1.00831	0.459163	1.05808	0.903361	0.470055
TCGA-AN-A0AT	1	-1.69989	-0.57796	0.132236	-0.515025	-1.81779	-1.98796	0.100633	-1.07405	-2.55801	-1.96616	-2.89191	-2.32923	-3.2462	-3.02318	-1.78908	1.29755	2.60194	-2.1767	-2.17138	-0.278665	-1.03027	-2.95513	-2.98211	-2.68007	-0.0369069	-2.40264	-1.42601	-0.58428	-2.94656	-1.45071	-2.25	-0.147672	-1.71849	0.0321712	-2.60567	-2.86121	-2.73571	-0.223036	-3.15587	2.00128	-2.68467	2.58211	-1.85355	-0.947551	-3.21543	-1.33622	-1.18535	-2.78818
TCGA-AN-A0FF	1	-2.17051	1.81485	-0.280576	-1.65727	-1.89309	-0.77202	-0.200341	-0.224711	-0.819417	-0.93966	-2.13359	-1.44398	-1.87525	-0.920431	-1.56373	0.82716	1.36612	-1.53454	-2.33135	0.0493715	-1.05155	-1.25243	-1.34114	-1.77652	-0.884482	-1.91117	-1.29689	-1.20599	-0.993858	-0.277533	-2.38432	-0.322776	-0.520999	-0.17779	-1.88521	-1.25794	-1.47082	0.0872094	-2.18198	1.25621	-1.63661	0.629403	-1.93097	-1.41028	-1.21704	-1.53426	-1.92273	-1.61038
TCGA-AN-A0FJ	1	0.456305	-0.130834	0.947927	-1.37161	0.144904	1.17677	1.1202	0.0104696	-0.625659	-0.222265	0.91565	1.33905	-0.199546	0.905263	-0.303492	-0.969452	-1.62987	-1.28527	1.19287	1.24773	1.46701	-0.0721369	0.67449	-0.404922	-1.21026	0.342445	-0.109419	-1.60418	1.06626	1.66094	0.607344	-0.290198	0.780833	-0.0723627	1.01209	0.642155	0.618226	2.35027	-0.756642	0.169789	1.03678	-0.174927	0.591421	0.567294	-0.29041	0.179299	-0.584871	-0.0728918
TCGA-AN-A0FK	1	0.309785	1.8856	0.873568	-1.18558	0.0029597	1.5173	0.210114	0.739653	1.18927	0.575774	1.00628	1.33052	0.922171	1.865	0.57378	-1.10919	-2.17506	0.158176	0.310853	1.37039	1.25903	1.67471	2.04914	0.461001	-0.755494	0.746761	0.18648	-1.14834	2.57387	1.49692	0.496553	0.504943	1.98773	0.00554368	1.06885	1.61096	0.813027	1.88605	0.466968	-0.620446	1.30693	-1.81035	0.351393	0.369331	1.4117	0.0812144	-0.210802	1.20227
TCGA-AN-A0FL	1	-1.99922	1.65818	-0.305833	-2.29708	-1.661	0.28399	1.62822	-0.687963	-0.452465	-0.167447	-0.910194	0.360916	-0.542986	0.179348	-2.19899	-0.993452	-1.31257	-1.75287	-0.936847	1.38839	-0.046431	-0.680691	-0.191588	-1.76794	-2.06935	-0.98625	-1.64875	-3.21264	0.570359	0.248044	-2.02566	-0.0548506	0.275884	-0.758802	-0.655483	-0.477782	-0.579083	1.14208	-2.36802	-0.0532302	-0.0920756	0.205783	-1.13697	-1.79442	-0.535378	-1.59226	-3.03907	-1.59901
TCGA-AN-A0FN	1	-0.767642	1.19842	0.0141028	1.42423	-0.664411	-1.69767	-0.372489	-0.351346	0.521409	0.542775	-1.14527	-1.64002	-0.0852515	-1.12923	0.74325	-0.573525	1.84153	1.60105	-1.11237	-1.67693	-1.5659	0.978179	-0.216037	0.258931	1.34821	-1.08047	-0.755986	2.2359	-0.584035	-2.56214	-0.925175	1.60234	-0.195296	1.94388	-1.49222	-1.36241	-0.85332	-2.28191	0.5181	-1.1681	-0.228795	-0.236135	-0.980153	-0.383915	-0.0448914	-1.55973	0.888162	1.37261
TCGA-AN-A0FT	1	1.54995	1.12072	1.91608	-0.741201	1.58566	2.21824	-2.10338	2.55932	2.18509	1.92159	1.91616	0.715395	1.39158	1.46274	1.96974	0.79891	-0.872394	0.800645	0.280121	2.11202	1.82924	1.91903	2.8783	1.40909	0.673839	1.9754	2.39054	0.725099	2.24228	1.81672	1.70741	0.436115	2.36534	0.289473	1.42465	2.50085	0.903461	1.44728	1.41685	0.462579	0.408696	-2.68584	0.719888	2.00008	1.91046	2.04401	1.86252	2.08243
TCGA-AN-A0FV	1	1.74981	-0.914895	1.37191	0.727638	1.59757	0.80831	-0.964328	1.26371	0.629816	0.747278	1.1736	0.191672	0.65595	0.338331	1.61072	0.261696	-0.320957	0.756976	0.906345	0.891989	1.51183	0.861691	1.2999	1.12019	0.94164	1.39628	1.66006	1.02063	0.708086	0.521985	2.16975	0.73643	1.30982	0.403101	1.30912	1.10834	0.627116	0.820332	1.16378	0.0144906	0.720281	-0.967857	1.15794	1.65565	0.671018	1.40393	2.11364	1.28666
TCGA-AN-A0FX	1	0.498701	0.105791	0.853718	0.489605	-0.299616	-1.05291	-1.21951	0.61034	-1.00517	-1.28882	-1.58736	-1.54017	-1.90619	-1.34091	0.474784	1.00736	1.43537	-0.366806	-1.23726	0.217885	0.659798	-0.819864	-0.727936	-0.42587	1.12262	-0.703119	0.500054	0.932507	-1.25118	-0.697907	0.37408	1.33727	0.551088	0.259346	-0.447726	-0.782045	-1.53692	0.535015	-0.754514	0.959543	-1.24186	0.232002	-0.466446	0.892011	-1.13328	0.0718887	1.34308	-0.259788
TCGA-AN-A0FY	1	0.068932	1.93583	0.757667	-0.752833	-1.23573	-0.31705	-0.844156	0.670929	-0.552573	-1.88015	-1.61532	-0.724365	-1.69111	0.165555	0.247543	0.130003	0.013291	-0.24876	-1.42408	0.313022	0.882067	-0.138367	0.0454724	-0.178603	0.510016	-0.761383	-0.105071	-0.625567	0.312869	0.236415	-0.00857308	1.54214	1.82406	-0.397234	0.00712423	-0.0542805	-0.976077	1.6456	-0.725225	0.369673	-0.540445	-0.744582	-0.523127	0.175019	-0.143883	-0.332138	0.171476	0.328804
TCGA-AN-A0FZ	1	3.07534	-0.923431	2.66282	0.123195	2.35875	2.53356	-1.62702	2.03442	1.97245	1.72803	2.73369	1.13003	1.68163	1.81249	2.70185	0.104752	-1.59267	1.44083	1.81844	1.99626	2.68801	1.96705	3.31279	2.09979	0.981673	3.14425	2.8982	0.634762	2.56135	2.07625	3.70677	0.772178	2.79675	0.135613	2.65746	2.72915	1.7706	2.23143	2.13764	0.158844	1.65651	-2.36365	2.42467	2.52894	1.9541	2.6821	2.77666	2.52356
TCGA-AN-A0XL	1	0.37086	0.856549	1.48999	-0.849747	0.79099	1.87896	-2.42905	1.31662	1.72702	1.92196	0.972893	-0.355369	1.17795	0.626673	1.08091	1.50187	0.0554747	0.859728	-0.496493	1.8623	0.499396	0.94186	2.05896	0.166878	0.695534	1.36473	1.48329	0.279266	1.50696	0.99989	0.320371	-0.408829	1.40563	0.273316	0.0772619	1.74323	-0.467507	0.265108	0.635283	1.26775	-0.281847	-1.67035	-0.65892	1.16379	1.6157	2.09641	0.778178	0.942833
TCGA-AN-A0XN	1	-2.32635	0.395771	0.270112	-2.17659	-1.29867	-0.0652641	-1.00444	-0.213857	-1.19525	-0.0343618	-1.64376	-1.61974	-1.58961	-1.60439	-1.76678	2.37724	2.05032	-2.09784	-2.17637	1.02891	-1.0827	-2.11726	-1.48484	-2.79526	-0.652188	-1.56061	-0.74775	-1.40241	-1.27361	0.125131	-2.73686	-1.48771	-0.951786	0.0227988	-2.50085	-0.999244	-2.1752	-0.187317	-2.54569	2.771	-2.16595	1.05655	-2.62706	-0.994793	-1.4576	0.00253001	-1.81648	-2.26717
TCGA-AN-A0XP	1	1.14785	1.00908	0.840127	-0.207829	1.35709	1.62544	-1.89827	1.77611	1.70035	1.79375	1.65454	0.460611	1.85772	1.20941	1.39574	0.696714	-1.10158	1.12569	0.322693	1.49316	0.953019	1.6551	2.48788	1.11885	0.602934	1.64504	1.77811	0.932552	1.80206	1.07926	1.27563	0.223362	1.85887	0.0373745	1.19035	2.18721	0.783084	0.303382	1.61923	-0.129377	0.303414	-2.16867	0.283243	1.59364	2.19139	2.11436	1.49244	1.71534
TCGA-AN-A0XT	1	-2.4213	0.963042	-0.174067	-1.43743	-0.871223	0.193542	-1.03881	-0.104142	0.673734	1.15485	-0.86577	-1.26601	-0.0806055	-0.643296	-1.08464	2.05985	1.89553	-0.419155	-1.90726	0.0711748	-2.03586	-0.52482	-0.80666	-1.35423	-0.369414	-1.0886	-0.765491	-0.608359	-0.378921	-0.075383	-2.57538	-1.56977	-1.16849	0.235527	-2.01682	-0.428084	-1.05462	-1.50211	-0.954204	1.75675	-1.38641	0.343614	-2.17074	-1.55528	0.0418213	-0.458165	-1.75813	-1.02735
TCGA-AN-A0XU	1	-1.91788	0.17461	0.410205	-1.67544	-1.16232	-0.234597	-0.843415	-0.438173	-0.746019	-0.34664	-1.7058	-1.6439	-1.65868	-1.5455	-1.44854	1.88774	1.84028	-1.83488	-2.18769	0.896781	-0.8623	-1.88194	-1.40008	-2.42542	-0.402724	-1.34558	-0.716241	-1.25731	-1.26176	-0.0828895	-2.34264	-0.992025	-0.886473	-0.0912392	-2.16372	-1.14874	-2.31454	0.0158615	-2.44752	2.45926	-2.1302	1.11825	-2.21591	-0.847574	-1.50851	-0.224327	-1.5448	-2.18917
TCGA-AO-A03L	1	-2.38254	-0.657529	-0.317984	-1.23017	-1.60467	-1.02964	-1.45724	-0.858306	-0.925563	-0.6204	-2.54525	-2.31449	-2.37489	-2.67503	-2.1334	3.18993	3.23381	-2.10604	-3.01966	0.424643	-1.81821	-3.12337	-2.60916	-2.7286	0.495935	-1.72636	-0.984502	-0.826521	-2.97366	-0.919505	-3.04732	-1.51092	-2.42862	-1.05251	-2.90788	-1.91194	-3.17941	-1.0865	-2.80972	3.40746	-3.88762	2.5682	-2.47093	-1.20273	-2.30164	0.0708248	-1.71071	-3.10932
TCGA-AO-A03M	1	-0.112342	-0.150844	-0.466202	0.896679	-0.429327	-1.3961	-0.0344371	-0.200068	-0.757748	-0.720154	-0.962839	-0.854958	-0.844875	-1.13303	-0.165024	0.143224	1.17689	-0.085548	-0.34607	-1.12303	-0.767342	-0.6487	-1.0534	-0.101411	0.886499	-1.05822	-0.53348	1.24941	-1.56325	-1.35567	-0.235317	0.896674	-0.710069	0.117954	-0.333906	-1.03461	-0.581474	-1.06018	-0.176668	-0.237551	-0.892127	0.916124	-0.172991	0.151812	-0.842841	-0.335939	0.558973	0.1232
TCGA-AO-A03N	1	-0.756251	-0.164164	-0.647502	1.44953	-1.11499	-2.04145	0.566449	-1.34761	-0.746382	-0.702846	-1.50202	-1.25012	-0.970827	-1.56948	-0.312753	-0.779831	1.35286	0.6596	-0.965604	-1.83588	-1.63343	-0.556884	-1.41709	-0.412974	0.961257	-1.46443	-1.62733	1.05707	-1.55421	-2.50729	-0.962934	0.819031	-1.07806	0.291389	-1.34842	-1.97331	-1.12208	-1.68208	-0.26891	-0.796624	-0.525896	1.39725	-0.624596	-0.801881	-1.16962	-1.54866	0.21506	-0.0142327
TCGA-AO-A03O	1	-1.79343	0.879343	0.45622	-2.06511	-1.88066	-0.296859	-0.502762	-0.171457	-1.69786	-0.728577	-1.76878	-1.33847	-2.22261	-1.30354	-1.46451	0.893051	1.46291	-1.68984	-1.84962	0.617767	-0.415266	-1.92444	-1.46854	-2.10739	-0.298233	-1.88873	-1.23225	-1.52808	-1.17071	-0.0283201	-2.18322	-0.270248	0.0702711	-0.30721	-1.71734	-1.41305	-1.71754	0.41382	-2.59842	1.6649	-1.71374	0.818027	-1.87157	-0.976189	-1.64517	-0.725247	-1.76972	-1.47806
TCGA-AO-A03T	1	-0.633523	-0.279987	-0.0116284	-0.680495	-0.931958	-0.487242	0.25539	-0.998848	-0.914326	-0.408912	-1.17505	-0.729627	-1.42924	-0.910673	-0.800573	0.064942	0.868316	-0.741353	-0.829732	0.240161	-0.317839	-1.25918	-0.972092	-1.10979	-0.0272864	-0.941705	-1.0252	-0.914537	-1.05495	-0.473204	-0.917373	-0.0812068	-0.11187	-0.490331	-0.828643	-1.14003	-1.43162	0.328298	-1.45422	0.738733	-0.642186	0.969378	-0.822206	-0.536692	-1.24495	-0.498347	-0.810525	-0.879724
TCGA-AO-A03U	1	-0.926671	-0.860271	0.0990645	0.73323	-0.928125	-1.56735	0.24019	-0.901244	-1.58946	-0.167271	-1.32235	-1.5732	-1.34193	-2.17144	-0.519173	-0.144965	1.96543	-0.00752676	-0.887784	-1.05928	-1.10057	-1.21006	-1.82987	-1.01304	0.83648	-1.65536	-1.25981	0.810115	-1.87394	-2.13598	-1.26102	0.508616	-1.0135	1.02717	-1.72322	-2.27815	-1.3696	-1.52621	-1.04828	0.0750511	-0.856214	1.5719	-1.00493	-0.777821	-1.80044	-1.19541	0.00196804	-0.450715
TCGA-AO-A0J3	1	-2.55531	0.338769	0.446556	-1.72042	-2.75388	-1.69602	-1.09852	-0.826581	-2.87117	-1.65243	-3.51111	-2.93579	-3.87274	-3.51049	-2.12311	2.08282	3.50118	-2.56171	-3.24061	0.219006	-1.25812	-3.61967	-3.14687	-3.51134	0.423268	-2.94021	-1.71908	-0.943138	-3.25329	-1.33324	-3.41761	-0.233498	-1.2174	-0.0908033	-3.57944	-3.01911	-3.64105	-0.511227	-3.96721	2.83953	-3.60729	2.35392	-2.97228	-1.19627	-3.411	-1.04778	-1.8345	-2.98676
TCGA-AO-A0J5	1	0.426293	0.949313	-0.812295	2.88692	-1.40232	-2.97356	1.5801	-1.29701	-0.596076	-0.825308	-1.41766	-0.665043	-0.350835	-0.794471	0.824804	-3.31774	0.346538	2.57905	0.225629	-3.16358	-1.08016	1.17614	-0.469136	1.2952	1.66214	-1.49474	-1.9198	2.1287	-0.669198	-3.59192	0.306134	3.27557	0.379599	1.20577	-0.10393	-1.91348	0.127064	-1.80364	1.14025	-3.50676	1.24991	0.2452	0.735766	-0.718807	-0.31583	-2.51464	1.48904	2.51594
TCGA-AO-A0J6	1	-3.503	-2.79568	-1.31976	-0.587609	-2.30511	-2.86332	0.0592057	-2.17186	-3.97644	-1.56227	-3.55997	-3.58886	-4.07927	-5.49178	-3.79924	3.45455	4.90164	-3.92279	-3.12498	-0.21769	-2.90837	-5.32603	-5.49358	-4.71526	-0.498961	-3.55324	-2.39352	-0.486993	-5.82639	-2.42612	-4.50588	-2.10203	-4.93451	0.011294	-4.70712	-4.72117	-4.07898	-2.42491	-4.63987	3.92133	-5.02092	5.46062	-3.2245	-2.19856	-5.2777	-1.33323	-2.72919	-5.65877
TCGA-AO-A0J7	1	-0.51568	0.533867	0.0480982	0.841932	-0.815702	-1.37623	0.151786	-0.164242	-0.595692	-0.267777	-0.928926	-0.919166	-0.647208	-1.03826	0.169232	-0.754888	1.06478	0.619314	-0.663606	-1.32074	-0.781152	0.0296871	-0.675079	-0.0182545	0.967478	-1.24145	-0.978571	1.13245	-0.802322	-1.70311	-0.552931	1.26895	-0.0411592	0.793551	-0.76618	-1.31222	-0.383846	-1.22149	-0.0878937	-0.949732	-0.336271	0.363206	-0.423216	-0.301929	-0.591194	-1.14571	0.42935	0.742568
TCGA-AO-A0J8	1	-0.648712	0.913498	-1.18562	1.82953	-1.68903	-2.69108	1.59097	-1.49432	-1.16159	-0.820381	-1.59847	-0.813991	-0.799958	-1.04224	-0.323798	-2.53383	0.548116	1.39028	-0.424369	-2.57556	-1.46567	0.190252	-1.16275	0.220019	0.658601	-1.91514	-2.30862	1.13327	-1.09549	-3.05965	-0.836572	1.77976	-0.286994	0.725436	-0.948648	-2.17343	-0.272341	-1.6938	0.0919217	-2.4638	0.597161	0.87146	-0.147449	-1.29563	-0.844226	-2.55451	0.221422	1.0403
TCGA-AO-A0J9	1	-1.76863	0.649029	-0.942183	0.984357	-1.95605	-2.48772	0.258166	-1.35326	-1.39053	-0.597075	-2.16502	-2.06328	-1.35457	-2.09309	-1.02826	-0.32926	2.31378	0.242175	-1.56612	-2.13034	-2.3173	-0.982902	-2.01912	-1.0197	0.604074	-2.25969	-2.0695	1.15483	-2.21233	-2.82007	-1.952	0.56348	-1.61714	0.846217	-2.2241	-2.62997	-1.38256	-2.38122	-0.954507	-0.559675	-1.33349	1.7915	-1.25853	-1.4519	-1.51081	-1.95687	-0.638419	-0.393622
TCGA-AO-A0JB	1	-1.09389	0.641388	-0.634729	1.16842	-1.45212	-1.92704	0.442168	-1.19247	-0.598765	-0.315767	-1.54555	-1.45281	-0.821284	-1.26929	-0.33583	-0.964646	1.44125	0.94167	-1.15023	-1.88623	-1.74296	-0.150351	-1.21082	-0.249967	0.69588	-1.54344	-1.74209	1.04784	-1.22493	-2.4619	-1.13905	0.847332	-0.798141	0.757638	-1.45508	-1.94502	-0.935905	-1.81394	-0.212238	-1.03524	-0.293701	1.03649	-0.72975	-1.17457	-0.778467	-1.8477	-0.167888	0.315074
TCGA-AO-A0JC	1	-4.10233	-1.54569	-1.04368	-2.76036	-3.26693	-2.22215	-0.705372	-1.82344	-4.1189	-2.24896	-4.50169	-3.6616	-5.22032	-5.21958	-4.56447	4.4345	5.06562	-5.19702	-4.22876	0.753633	-2.55026	-6.23923	-5.72087	-5.61558	-1.03444	-4.03466	-2.4709	-2.32506	-5.74969	-1.12171	-5.38356	-2.20154	-3.9852	-0.856384	-4.90846	-4.37122	-4.75079	-1.0862	-6.04493	5.30798	-5.81112	4.96612	-4.00377	-2.73838	-5.44239	-1.23615	-3.97929	-6.44783
TCGA-AO-A0JD	1	-1.67198	-1.78145	-0.769252	-0.0398244	-1.61796	-1.73544	1.32409	-2.43621	-2.58294	-0.935618	-1.85832	-1.3372	-2.13668	-2.52281	-2.04896	0.0836818	1.96911	-1.72894	-0.8391	-0.788107	-1.66029	-2.69418	-2.81782	-2.37879	-0.501473	-2.09628	-2.36139	-0.698852	-2.70538	-1.71259	-2.12794	-1.21143	-2.56609	0.104309	-2.42158	-2.83414	-2.17491	-0.757018	-2.27453	1.05658	-1.29182	3.33935	-1.35511	-1.43987	-3.03144	-1.36233	-1.60731	-2.35146
TCGA-AO-A0JE	1	-1.49039	-0.892819	-0.628134	-0.401218	-1.19462	-1.35832	-0.402791	-0.725627	-1.67677	-1.16783	-1.99093	-1.49165	-2.07434	-2.32596	-1.80097	1.81945	2.30244	-1.88121	-1.72077	-0.352642	-1.25662	-2.74745	-2.66039	-1.89922	0.470978	-1.83561	-1.03329	-0.215267	-2.96772	-1.08922	-2.03719	-0.594033	-2.00035	-0.608794	-1.69518	-1.91404	-1.9976	-1.08891	-2.20446	1.85786	-2.76741	2.41691	-1.46934	-0.761863	-2.22666	-0.251867	-1.04384	-2.2672
TCGA-AO-A0JF	1	-1.58806	0.1157	-0.375912	0.816919	-1.79334	-2.02747	0.266687	-1.46392	-1.30025	-0.410704	-1.90089	-1.78084	-1.29899	-1.98303	-0.745863	-0.455038	2.07289	0.656934	-1.43771	-2.0018	-2.04364	-1.00858	-1.87437	-0.929149	0.976282	-2.03928	-2.00179	0.825495	-1.75192	-2.71196	-1.782	0.325913	-1.36608	0.690483	-2.30504	-2.46928	-1.46097	-2.12078	-0.793196	-0.341051	-0.793365	1.67047	-1.26922	-1.51303	-1.43817	-1.89544	-0.444414	-0.217547
TCGA-AO-A0JI	1	-3.52353	-0.403219	-1.09764	-1.11341	-3.16018	-2.7122	0.128973	-2.03355	-3.10854	-1.70315	-3.87168	-3.16973	-3.78656	-3.92961	-3.20634	1.84539	3.96895	-2.68568	-3.31316	-0.951975	-2.82575	-3.94897	-4.28773	-3.78021	-0.491896	-3.74487	-2.88054	-0.938711	-4.12071	-2.27062	-4.32156	-0.917653	-2.98312	0.0678297	-4.26858	-4.05109	-3.42881	-1.80566	-3.98332	2.56116	-3.66984	3.67399	-3.09099	-2.64605	-3.94233	-2.22524	-2.8009	-3.8096
TCGA-AO-A0JJ	1	-2.77552	-0.688182	-1.53529	0.0474494	-1.78408	-1.70901	0.876948	-2.16951	-1.0656	0.500881	-1.52139	-1.42853	-0.64106	-1.81641	-2.14739	0.550392	2.33003	-0.567025	-1.0232	-1.67447	-3.05304	-1.5223	-2.3409	-1.7794	-0.532095	-2.16852	-2.54731	-0.0681615	-1.99873	-2.02028	-2.86064	-1.62588	-3.0799	0.696358	-2.77928	-2.40254	-1.27059	-2.60245	-1.1785	0.614224	-1.16734	2.66849	-1.66836	-2.49097	-1.57471	-1.75543	-2.21993	-1.49244
TCGA-AO-A0JL	1	-0.97601	-0.764093	-0.239641	0.747946	-1.27603	-1.72881	0.515941	-1.46628	-1.62966	-0.615549	-1.58341	-1.39759	-1.54177	-2.09619	-0.771724	-0.372294	1.72766	-0.250018	-0.9875	-1.12818	-1.24907	-1.42286	-1.83993	-1.26736	0.584745	-1.65842	-1.66957	0.433221	-1.96678	-2.10876	-1.29981	0.192557	-1.27552	0.510626	-1.7741	-2.32293	-1.64195	-1.20255	-1.20819	0.0435282	-0.905429	1.94424	-0.963785	-0.855783	-1.94313	-1.25527	-0.304697	-0.81754
TCGA-AO-A0JM	1	0.0834821	-0.291262	-0.490869	0.92811	-0.265883	-0.960085	-0.396705	0.297712	-0.45912	-0.77632	-0.580569	-0.481404	-0.341682	-0.592189	-0.0449158	0.503188	0.729769	0.107962	-0.203905	-1.07424	-0.389844	-0.44549	-0.873648	0.510419	1.08598	-0.528631	-0.100934	1.03374	-1.14277	-0.81737	0.357789	0.707847	-0.606656	-0.354486	0.391402	-0.542418	0.160391	-0.929657	0.352818	-0.324478	-1.02867	0.89933	0.512679	0.0152009	-0.158031	-0.0419789	0.433937	0.215098
TCGA-AO-A126	1	0.234152	0.612981	0.131292	0.399062	-0.514773	-0.51823	0.0579504	-0.160041	0.165771	-0.684941	-0.663236	-0.332715	-0.56259	-0.000512683	0.350096	-0.792435	-0.0298705	0.795721	-0.516709	-0.574506	-0.0701186	0.142126	-0.0901346	0.519866	0.911824	-0.400565	-0.534389	0.0373308	-0.095511	-0.778875	0.15121	1.39495	0.938532	-0.524609	0.398684	-0.477489	-0.245662	-0.0156174	-0.00689689	-0.771631	-0.00107008	-0.20421	0.160134	-0.107664	0.0438665	-0.579185	0.337485	0.772657
TCGA-AO-A12A	1	-0.838633	-0.778807	-0.804065	1.16428	-0.807643	-1.8231	0.431621	-1.38759	-0.672072	-0.71306	-1.44002	-1.31717	-1.01652	-1.68753	-0.729143	-0.0315724	1.61665	0.0223266	-0.934519	-1.49179	-1.66686	-1.12435	-1.78365	-0.655303	0.778083	-1.31204	-1.36616	0.820906	-2.06114	-2.19078	-1.07992	0.290901	-1.66237	0.0924922	-1.21649	-1.93522	-1.36241	-1.70209	-0.657963	-0.0903081	-1.09199	1.86353	-0.654584	-0.753897	-1.37418	-1.07684	-0.126759	-0.696349
TCGA-AO-A12B	1	-0.749048	-0.39009	0.883982	-1.25517	-0.210474	0.352271	-0.463827	0.171418	-0.685733	0.781167	-0.302703	-0.668841	-0.836458	-1.04718	-0.679343	0.908076	1.0474	-1.39371	-0.62414	1.31239	0.222143	-1.08573	-0.469662	-1.56594	-0.259874	-0.528561	-0.12898	-0.686932	-0.700052	0.181442	-1.11696	-0.36681	-0.170343	0.467556	-0.888854	-0.448416	-1.2829	0.324967	-1.62599	1.55157	-0.873218	0.366522	-1.14945	0.132231	-1.13978	0.419213	-0.532448	-0.895283
TCGA-AO-A12D	1	-2.35346	-1.18361	-1.1225	-0.710969	-1.85262	-1.58501	0.690653	-1.76948	-2.38208	-0.809042	-2.0186	-1.38235	-2.15094	-2.53592	-2.51764	1.12447	2.36929	-1.94347	-1.45946	-0.893775	-2.14376	-2.96324	-3.10496	-2.47386	-0.48623	-2.46581	-2.2188	-0.877723	-2.95137	-1.37646	-2.78116	-1.57789	-2.80296	-0.371844	-2.58748	-2.69221	-1.79633	-1.44792	-2.44371	1.57075	-2.09481	3.18609	-1.74788	-1.95865	-2.72893	-1.3536	-2.21053	-2.68576
TCGA-AO-A12H	1	0.527705	-0.891282	-0.19385	1.46481	0.173128	-0.959436	0.947159	-0.810609	0.182876	-0.0212564	-0.140353	0.124498	0.156785	-0.252898	0.491354	-1.13724	0.155106	0.818578	0.60192	-1.12665	-0.34308	0.417139	-0.188487	0.654099	0.774581	-0.20547	-0.610254	0.773319	-0.344616	-1.25812	0.587005	1.05045	-0.151479	0.386313	0.397664	-0.63398	0.1388	-0.576786	0.640347	-1.17924	0.669363	0.522098	0.740855	0.0300396	-0.237875	-0.600615	0.743715	0.986688
TCGA-AO-A1KO	1	0.995803	0.0778865	-0.887147	3.67614	-1.61767	-3.29102	3.43308	-2.47225	-0.596234	-1.4221	-1.22635	0.234938	-0.572702	-0.0959346	0.952407	-4.60659	-0.31954	2.83594	1.2694	-3.92265	-1.20889	1.47641	-0.69318	1.79849	0.79874	-1.42026	-2.75292	1.35609	-0.314724	-3.53602	1.28714	3.09924	-0.114296	0.762888	0.786337	-1.9386	0.7654	-0.979546	1.51558	-4.05859	2.85735	1.02134	2.22981	-1.34534	-0.723763	-3.35694	1.12176	2.6149
TCGA-AO-A1KP	1	0.443526	1.97933	-3.28269	4.21721	-3.89738	-4.83059	6.39097	-4.36341	-0.953319	-1.81588	-2.38358	1.76312	-0.425196	1.42037	-0.0988165	-7.54798	-1.86796	3.91938	2.35318	-5.71865	-1.83238	2.50608	-0.533711	2.59727	-0.42367	-2.60156	-5.14987	-0.156678	0.535586	-4.25693	1.14524	3.46011	0.0230199	-0.0136171	1.55469	-2.22758	2.28227	-0.860486	1.89994	-6.642	4.79951	1.33452	3.65059	-3.53899	-0.160924	-5.845	-0.717099	3.53884
TCGA-AO-A1KR	1	0.763885	-0.473029	-0.877502	1.62268	-2.0898	-2.47287	3.93438	-2.73096	-2.19611	-2.97074	-1.66834	0.897515	-2.31357	0.138483	-0.430438	-4.12891	-1.15997	0.491467	1.12805	-2.50485	-0.0768764	-0.357806	-1.52586	0.656052	-0.488217	-1.73512	-3.07514	-1.15265	-0.649915	-1.62363	1.05732	1.72247	0.0850973	-1.28279	1.07103	-1.95128	0.558817	1.38448	-0.328472	-2.56006	2.33502	1.87291	2.04218	-1.4855	-1.92115	-3.32931	-0.424461	0.416276
TCGA-AO-A1KS	1	0.0706594	-0.521057	-3.54381	4.26194	-2.4239	-4.65575	6.50421	-4.63203	-1.38678	-1.0033	-1.13914	1.66921	-0.0864585	0.338548	-0.937446	-6.00171	-0.914285	2.63521	2.946	-5.30015	-2.70658	1.24547	-1.79597	1.84003	-1.31334	-2.43934	-4.75512	0.407503	-0.885611	-4.1973	0.662073	1.43579	-1.98192	0.20102	0.923441	-2.67825	1.78083	-1.83	1.46006	-5.27515	4.05852	2.83798	3.2303	-3.34756	-1.21132	-4.60849	-0.830409	2.08018
TCGA-AO-A1KT	1	0.484544	0.651729	-2.93824	4.09699	-2.21239	-3.98188	5.0859	-3.47975	-0.724914	-0.702614	-0.923163	1.56961	0.628545	0.760052	0.0922179	-6.04072	-1.30936	3.40773	2.44084	-4.90211	-1.85311	2.22948	-0.59312	2.32693	-0.187915	-1.88813	-3.92376	1.12514	0.0741173	-3.8485	0.989846	2.58381	-0.610499	0.891491	1.14512	-1.86483	2.08227	-1.89548	2.25494	-5.72767	4.07996	1.24801	2.86164	-2.53571	0.0759763	-4.18746	0.0961026	3.21628
TCGA-AQ-A04H	1	-0.347376	-0.140338	1.19409	-0.705955	-0.489	0.0147637	-0.7761	-0.149561	-0.049858	-0.656425	-1.24187	-1.22037	-1.50183	-0.836764	-0.0628504	1.05822	1.31013	-0.737068	-1.39452	0.748534	0.29384	-1.0865	-0.55765	-0.909329	0.517644	-0.258026	0.107403	-0.854372	-0.631326	0.0205203	-0.412088	0.0811982	0.245339	-0.19266	-0.71314	-0.630765	-1.84077	0.932858	-1.53712	1.65346	-1.2156	0.476234	-0.615381	0.0490859	-1.03996	0.0793913	-0.133689	-0.927959
TCGA-AQ-A04J	1	-1.78827	-0.188902	-0.95308	1.15104	-1.52417	-2.3151	0.566818	-1.68563	-0.961473	-0.667238	-1.88349	-1.83201	-1.11275	-2.03929	-1.00167	0.114357	2.30368	0.140377	-1.43353	-2.19183	-2.6336	-0.981973	-2.03671	-1.11667	0.246482	-1.87441	-1.93105	0.915162	-1.99373	-2.52657	-1.79564	-0.393964	-2.36672	0.740893	-2.32916	-2.42738	-1.32372	-2.33304	-0.720914	-0.0744662	-1.16654	2.2468	-1.18362	-1.59443	-1.47014	-1.96738	-0.863252	-1.02772
TCGA-AQ-A04L	1	0.782762	-1.0533	0.0054554	-0.373247	1.29824	1.17352	-0.593999	0.516698	1.25969	0.788268	1.07042	0.572283	0.845471	0.801906	0.320522	1.24119	-0.358039	0.0306838	0.754259	0.730599	0.139443	0.1167	0.695022	0.70521	0.238788	1.0658	1.05821	-0.186691	0.302187	1.06482	0.929635	-0.551631	0.15113	-1.10206	1.28667	1.33087	0.549152	0.287279	0.671294	0.884379	-0.000187838	-0.320714	0.622863	0.642443	0.84801	1.51998	0.346562	0.204877
TCGA-AQ-A0Y5	1	0.40757	0.436733	0.49703	0.124699	-0.0465766	0.482164	-0.0912355	-0.244891	1.07796	0.612584	0.327175	0.0543216	0.34914	0.695187	0.761451	-0.936094	-0.697119	1.42037	-0.199045	0.284089	0.129377	0.961848	0.985764	0.70004	0.523852	0.477428	-0.345205	-0.233132	1.18311	-0.221029	0.408862	0.807169	1.40703	-0.210677	0.355759	0.362796	-0.140573	0.260064	0.679032	-0.536733	1.08078	-1.03034	0.0286932	-0.0657858	0.860054	-0.199577	0.506508	1.19417
TCGA-AQ-A54N	1	0.314585	-0.823845	2.03578	-0.866001	-1.49488	-2.17617	-0.387337	0.609068	-4.83596	-3.75099	-3.65372	-2.51832	-5.90222	-4.24445	-1.37855	1.581	2.30495	-3.83395	-1.88321	1.8347	2.35721	-4.34562	-3.34004	-3.1711	0.538598	-2.42318	-0.0746295	-0.834395	-3.82023	-0.506745	-0.622948	2.29458	0.786171	-0.373666	-1.30262	-3.15983	-3.52699	2.639	-5.18289	2.78686	-3.42725	1.94735	-1.32116	1.22926	-4.86807	-0.553907	0.327753	-3.36635
TCGA-AQ-A7U7	1	-0.277496	1.03195	0.0251232	0.820181	0.0559842	-0.59226	-1.49181	0.792639	0.829759	0.712227	-0.581308	-1.17832	0.204473	-0.701549	0.769956	1.06016	1.3144	1.13168	-1.1582	-0.460288	-0.844467	0.682418	0.319491	0.399649	1.33965	-0.231943	0.429417	1.87216	-0.330059	-1.15316	-0.288368	0.942545	0.243063	0.702748	-0.70952	-0.10195	-0.591935	-1.69627	0.803993	-0.124224	-0.80027	-0.686409	-0.899732	0.394602	0.706169	0.118376	1.03679	0.899886
TCGA-AR-A0TP	1	1.33978	-1.30465	1.83433	-0.380211	1.18201	0.519387	-1.68759	1.95452	-1.42513	-0.464063	-0.0835395	-0.780018	-1.52186	-1.586	0.465921	2.17707	0.846135	-1.93262	-0.28562	2.40136	2.3658	-1.4767	-0.0779142	-0.939651	0.743949	0.591962	2.16637	0.689017	-1.16995	1.05363	1.345	0.687221	0.847143	0.109833	0.512152	0.278534	-1.19389	1.62519	-1.43168	2.1247	-1.87568	0.180324	-0.0870942	2.65663	-1.25315	2.15292	1.69863	-1.13626
TCGA-AR-A0TQ	1	0.989954	-1.78932	0.759344	-0.75568	1.34401	1.38434	0.33763	0.251922	-0.0798473	0.889083	1.74079	0.955768	0.738847	0.657	0.0672757	0.242314	-0.746408	-0.674402	1.8472	0.968938	0.810392	-0.128811	0.656843	0.20242	-0.71734	1.15422	0.683861	-0.494473	0.498674	1.52197	1.23105	-1.5709	-0.212926	-0.0846048	1.06522	1.20079	1.02778	1.10465	0.346851	0.89278	0.954182	0.162943	0.970245	0.918388	0.107369	1.25529	0.347579	-0.0470795
TCGA-AR-A0TR	1	-0.988102	-0.0627309	0.212002	-0.506654	-0.550862	-0.845418	-0.432621	0.0397441	-1.34508	-0.417065	-1.163	-1.20045	-1.37282	-1.66571	-0.800641	1.0873	1.5756	-1.46974	-1.10968	0.256601	-0.412202	-1.33134	-1.199	-1.64106	-0.031154	-1.32641	-0.426845	0.279607	-1.47205	-0.591682	-1.31972	-0.149467	-0.756626	0.687738	-1.56232	-1.13893	-1.41552	-0.313747	-1.47659	1.2431	-1.5106	0.909571	-1.41537	0.0391554	-1.52674	-0.238041	-0.193938	-1.17891
TCGA-AR-A0TT	1	-1.62042	-0.647552	-0.414347	-1.52118	-1.79726	-1.20115	1.2731	-1.36113	-3.24076	-2.02808	-2.13807	-0.874418	-2.91675	-1.9805	-2.51729	0.417958	1.09911	-3.14982	-1.0656	0.351147	-0.49868	-2.96088	-2.63481	-2.923	-1.46323	-2.35898	-1.87216	-1.9523	-2.18431	-0.275367	-2.13569	-0.650003	-1.36245	-0.19375	-1.82532	-2.21174	-1.97987	0.983269	-3.30714	1.64413	-1.47047	2.4056	-1.61034	-1.13674	-3.03995	-1.27487	-2.01934	-2.88348
TCGA-AR-A0TV	1	0.321022	-0.556667	0.807959	-1.3585	0.144752	0.846746	0.200532	0.322528	-0.863137	0.245552	0.469898	0.546425	-0.363305	0.24248	-0.454319	0.174427	-0.709146	-1.17961	0.71402	1.33076	1.15106	-0.560721	0.292062	-0.506011	-0.547481	0.199297	0.298173	-1.10115	0.204946	1.275	0.55001	-0.247381	0.518957	-0.392971	0.613276	0.538729	0.131557	1.63271	-0.82096	0.893054	0.268991	-0.00476351	0.160684	0.543051	-0.378797	0.632286	-0.228103	-0.317204
TCGA-AR-A0TW	1	-0.239283	-1.49752	0.763098	-1.51271	0.344803	0.370282	-0.69267	0.460219	-1.73699	0.0800228	-0.288092	-0.538606	-1.44896	-1.69223	-1.17205	2.33674	1.22894	-2.8192	-0.155605	1.96107	0.813748	-2.36041	-1.04154	-2.15284	-0.438463	-0.372681	0.609372	-0.572864	-1.74607	0.997177	-0.65349	-1.39788	-0.963954	-0.0360767	-0.824796	-0.24418	-1.57716	0.992046	-2.18418	2.87019	-1.72189	1.22507	-1.08241	1.03369	-1.9242	1.47229	-0.164475	-2.16439
TCGA-AR-A0TY	1	-0.977361	0.22076	-1.02197	-0.00554252	-0.911747	-1.22187	1.47511	-0.748423	-1.4367	-0.868473	-0.73775	0.108439	-0.843017	-0.625527	-1.0957	-0.785397	0.077648	-1.04373	-0.183822	-0.827049	-0.698996	-0.606462	-1.15728	-0.870552	-0.847696	-1.51756	-1.69504	-0.233752	-0.728615	-0.535308	-1.03408	-0.219771	-0.738069	0.295387	-0.732042	-1.13587	-0.0784605	-0.250447	-0.730858	-0.533056	-0.11893	1.08153	-0.555096	-0.733187	-0.980633	-1.37924	-0.95236	-0.705478
TCGA-AR-A0U2	1	-0.875917	0.614519	-0.199716	-1.18759	-1.03127	-0.143729	1.13712	-0.513587	-1.28328	-0.676071	-0.648784	0.2901	-1.0521	-0.00983712	-1.10025	-0.784042	-0.579437	-1.26614	-0.345146	0.45831	0.14004	-0.570694	-0.452592	-1.17232	-1.15013	-1.05354	-1.36905	-1.48856	0.158129	0.327323	-0.902993	-0.111238	0.34775	-0.174184	-0.549316	-0.453884	-0.438281	1.13148	-1.23315	0.148545	0.35886	0.3466	-0.793084	-0.607271	-0.739162	-0.952474	-1.19765	-0.733765
TCGA-AR-A0U3	1	-2.0519	-0.149329	0.0715029	-2.21973	-2.34163	-1.18328	0.833155	-1.2575	-3.41051	-2.16515	-2.72178	-1.38877	-3.53038	-2.24995	-2.67778	0.713012	1.40083	-3.3419	-1.88973	0.778044	-0.340016	-3.3259	-2.80142	-3.4291	-1.29277	-2.6633	-2.04706	-2.52008	-2.18786	-0.184278	-2.64155	-0.554042	-0.825413	-0.489169	-2.34274	-2.42742	-2.62611	1.29102	-4.03451	2.20589	-1.95621	2.23826	-2.19632	-1.34059	-3.25333	-1.41078	-2.40988	-3.21544
TCGA-AR-A0U4	1	0.495765	-2.24963	1.01174	-0.527338	0.487585	-0.476308	-0.808564	0.661528	-2.51812	-0.542902	-0.83189	-1.20683	-2.2613	-2.79456	-0.964188	2.56047	1.76667	-2.754	0.0343619	1.98584	1.38545	-2.88498	-1.66003	-1.96769	0.410483	-0.475213	1.0898	0.249028	-2.75186	0.286764	0.0936216	0.0117576	-0.766321	0.0848705	-0.423584	-1.01265	-2.00016	0.772601	-2.58498	2.75118	-2.3658	1.67503	-0.649425	1.63464	-2.57592	1.55968	0.746432	-2.31451
TCGA-AR-A1AH	1	0.383132	-0.208537	1.04538	-0.492022	-0.52793	-0.813234	-1.27909	1.04239	-2.29611	-1.82113	-1.81493	-1.43444	-2.80612	-2.06483	-0.352731	1.69297	1.31363	-2.01991	-1.37338	1.38579	1.47197	-2.09036	-1.3232	-1.46334	0.695826	-0.928991	0.645403	0.0659908	-1.83271	0.111329	0.0706416	1.28154	0.785318	-0.25917	-0.488551	-1.05296	-1.91114	1.394	-2.20054	1.80676	-2.31597	0.697953	-0.759841	1.18652	-1.92258	0.548706	0.639887	-1.55343
TCGA-AR-A1AI	1	-0.855977	-1.34856	0.45609	-1.59362	-0.706742	-0.730067	-0.951759	0.333997	-3.15374	-1.31955	-1.98022	-1.82701	-3.2775	-3.14542	-1.95483	3.09914	2.32374	-3.538	-1.56493	1.9181	0.527807	-3.76409	-2.59802	-2.99877	-0.21689	-1.56382	0.242397	-0.856811	-3.27104	0.368617	-1.47065	-0.403215	-0.908396	-0.442701	-1.49005	-1.74551	-2.73358	0.675211	-3.77777	3.38542	-3.37627	2.05106	-1.93724	0.495779	-3.04311	0.789344	-0.870386	-3.53172
TCGA-AR-A1AJ	1	-2.30547	-2.34098	-0.734686	-1.13351	-1.50373	-1.56903	0.174498	-1.56123	-3.24654	-1.1683	-2.34364	-1.97578	-2.81588	-3.59182	-2.91515	2.72705	3.10633	-3.31827	-1.61657	0.200927	-1.75053	-4.14619	-3.72723	-3.59724	-0.654927	-2.46531	-1.51784	-1.11208	-3.83844	-0.917489	-2.97088	-2.08154	-3.33651	-0.186902	-3.04592	-2.83984	-2.81487	-0.936962	-3.48002	3.19945	-3.23445	3.87071	-2.31017	-1.40736	-3.68146	-0.477687	-2.14632	-4.12742
TCGA-AR-A1AK	1	-2.12942	0.328161	0.309288	-2.33988	-2.21686	-0.944714	-0.0343721	-0.641993	-2.60301	-1.51479	-2.73234	-1.89017	-3.32359	-2.40305	-2.45764	1.40972	1.81586	-3.10937	-2.34611	1.32929	-0.271182	-3.08712	-2.41625	-3.30498	-0.959964	-2.29537	-1.40991	-2.22537	-2.19337	-0.216819	-2.80995	-0.132624	-0.44388	-0.220615	-2.39017	-2.20849	-2.89791	0.923944	-4.10719	2.47007	-2.58434	1.65632	-2.47542	-1.14549	-2.88834	-0.973837	-2.37372	-3.09996
TCGA-AR-A1AQ	1	-2.00574	-0.951452	-0.0672981	-2.00454	-2.15979	-1.78883	-0.747881	-0.37661	-4.27772	-2.69005	-3.61836	-2.6911	-4.80518	-4.12803	-3.08911	3.25766	3.3305	-4.37541	-2.83706	1.13385	-0.49673	-4.99357	-4.17096	-4.02542	-0.472973	-3.07496	-0.998281	-1.41026	-4.50498	-0.373566	-2.91839	-0.466668	-1.80384	-0.737651	-2.79432	-3.17143	-3.56239	0.376888	-5.02546	3.86736	-4.47752	3.22441	-2.70307	-0.716724	-4.35711	-0.490642	-2.03896	-4.66079
TCGA-AR-A1AR	1	-2.48438	-2.22171	-1.53691	-0.658936	-1.90728	-2.22212	1.08329	-2.11508	-3.48837	-1.71265	-2.82222	-2.04534	-3.1204	-3.87672	-3.52345	2.03891	2.81755	-3.31043	-1.76477	-0.113204	-2.14073	-4.35227	-4.25059	-3.55514	-1.01402	-2.72647	-2.09219	-1.33791	-4.3359	-1.69502	-3.23357	-1.41981	-3.60451	-0.490357	-2.99072	-3.54254	-2.82877	-1.2896	-3.83573	2.43628	-3.21343	4.36646	-2.20768	-2.00072	-3.99693	-1.33242	-2.6814	-4.57189
TCGA-AR-A1AU	1	0.587489	-0.24519	1.3556	-0.907803	0.852985	1.02893	-0.744764	0.954221	0.011115	0.913883	0.777598	0.146872	-0.0399873	-0.00923881	0.40334	0.757364	-0.0940948	-0.825635	0.299725	1.74073	1.31523	-0.00580208	0.841236	-0.478384	-0.0671957	0.597897	1.01435	-0.0173637	0.389811	1.06895	0.516917	-0.151346	0.833793	0.531969	0.257151	0.893934	-0.407529	1.27745	-0.393306	1.18875	0.0126305	-0.733704	-0.246985	1.38779	-0.116559	1.26918	0.89696	0.118849
TCGA-AR-A1AW	1	-2.75288	-0.642614	-0.894864	-2.73986	-2.50976	-0.822873	1.2423	-1.79623	-3.60572	-2.0871	-2.50956	-0.952144	-3.14493	-2.15331	-3.65107	1.22878	1.3641	-3.97649	-1.69864	0.606882	-1.23334	-3.94101	-3.20265	-3.83447	-2.0121	-2.77817	-2.43777	-3.285	-2.50618	0.204024	-3.32145	-1.8413	-2.02263	-1.04702	-2.4415	-2.4911	-2.2616	0.759831	-4.22166	2.41774	-2.24599	3.18299	-2.34811	-2.04134	-3.27491	-1.35479	-3.77343	-4.09845
TCGA-AR-A1AX	1	-0.123143	-1.17321	0.0654167	-0.113916	0.362885	-0.0546666	-0.0527424	-0.0841687	-0.721015	0.531367	0.0827566	-0.47103	-0.258906	-0.775766	-0.286247	0.772373	0.809001	-0.432271	0.283574	0.179964	-0.241353	-0.715519	-0.48394	-0.554173	-0.0427171	-0.286686	0.0740058	0.289178	-0.755554	-0.167405	-0.104588	-0.6112	-0.656794	0.53538	-0.446533	-0.338447	-0.367458	-0.362194	-0.328777	0.84241	-0.166084	0.678346	-0.434311	0.0674451	-0.580439	0.296328	0.0936617	-0.441607
TCGA-AR-A1AY	1	-0.703445	-0.518446	0.486065	-0.649537	-0.783863	-1.05381	-0.143351	-0.0763662	-2.35479	-1.14026	-1.75469	-1.38877	-2.50685	-2.26936	-1.03345	1.00888	1.66153	-2.12105	-1.39267	0.71988	0.22038	-2.13295	-1.82258	-2.13277	-0.116366	-1.61383	-0.535835	-0.227352	-2.03828	-0.514865	-1.27158	0.313304	-0.415739	0.554757	-1.59882	-1.70676	-2.08088	0.504987	-2.43178	1.64771	-1.71203	1.2608	-1.57754	0.17934	-2.41999	-0.452671	-0.216575	-1.89397
TCGA-AR-A24H	1	-1.70849	-0.172642	-0.0759508	-2.28694	-1.09961	0.115188	0.386709	-0.29389	-1.72446	-0.218862	-1.06109	-0.592847	-1.50596	-1.05159	-2.09633	1.10528	0.742703	-2.52995	-0.912372	1.29763	-0.291811	-1.97551	-1.41558	-2.29498	-1.46706	-1.39944	-0.955959	-2.07774	-1.08501	0.591823	-1.95782	-0.843488	-0.637113	-0.270924	-1.19184	-0.919642	-1.19358	0.727688	-2.6508	1.85848	-1.24104	1.12281	-1.59304	-1.03308	-1.59429	-0.449347	-2.22834	-2.1672
TCGA-AR-A24K	1	0.514194	-1.1676	1.02927	0.416185	0.13123	-1.01148	-0.60677	0.347288	-2.02353	-1.24699	-1.28841	-1.34631	-2.18735	-2.33868	-0.0440623	1.12913	1.41727	-1.39172	-0.838883	0.957188	0.976352	-1.83488	-1.20756	-1.43713	0.855453	-0.680383	0.412487	0.680819	-1.89545	-0.623819	0.0656179	0.8969	0.135769	0.237568	-0.728578	-1.26584	-1.91134	0.573303	-1.75648	1.36399	-1.67463	1.05661	-0.774384	1.42012	-2.04789	0.579138	1.14543	-1.35304
TCGA-AR-A24L	1	0.887963	-0.0567041	0.890823	0.268647	1.21587	0.472954	-1.3395	1.36175	0.594517	0.986409	0.565682	-0.492777	0.238003	-0.205074	1.08283	1.08623	0.506232	0.329993	0.00578526	0.99208	0.761959	0.518701	0.919196	0.477237	0.652906	0.726168	1.52353	1.29077	0.128818	0.222715	0.9441	0.538353	0.868193	0.610006	0.366806	0.765779	-0.190573	0.114374	0.515173	0.599157	-0.151026	-1.009	-0.0377486	1.38117	0.445742	1.18539	1.56652	0.760135
TCGA-AR-A24M	1	-0.518643	0.572063	-0.187392	0.660699	-0.27267	-0.923953	0.217173	-0.413739	-0.0543613	0.372394	-0.429389	-0.554471	0.00435595	-0.667727	0.132324	-0.553396	0.494019	0.414194	-0.635955	-0.493193	-0.695279	0.406519	-0.0514527	-0.381742	0.198092	-0.678448	-0.770773	0.919698	-0.174037	-1.21203	-0.719553	0.385729	-0.0646137	0.972687	-1.05635	-0.670454	-0.591246	-0.891858	0.13687	-0.620718	0.0644877	-0.0223313	-0.892502	-0.0804059	-0.184015	-0.76864	0.431624	0.369489
TCGA-AR-A24N	1	-1.19371	0.279695	0.291359	-1.33277	-0.663003	-0.0101754	-0.108397	-0.20431	-0.833169	0.136367	-0.702726	-0.579285	-0.934605	-0.83385	-0.991023	0.691824	0.700662	-1.35235	-1.07054	0.86588	-0.259996	-1.0054	-0.638747	-1.7263	-0.635969	-0.966454	-0.732357	-0.928952	-0.43912	0.116506	-1.54167	-0.727406	-0.181794	0.231721	-1.40568	-0.548925	-1.26815	0.309351	-1.5134	1.29621	-0.731669	0.383623	-1.60572	-0.363737	-0.951442	-0.219475	-0.869042	-1.13881
TCGA-AR-A24Q	1	-0.362489	0.490196	1.13395	-1.48069	-1.85991	-1.25021	-0.312084	0.151434	-3.26535	-3.05536	-2.8865	-1.6218	-4.20198	-2.23872	-1.30964	0.862323	1.13454	-2.82141	-1.88745	1.30387	1.28035	-2.93831	-2.02414	-2.45484	-0.0595713	-2.00584	-0.571254	-1.51623	-2.05577	0.00411384	-0.989951	1.5138	0.941685	-0.667537	-1.07865	-1.90881	-2.66588	2.31879	-3.73485	1.96232	-2.26526	1.07377	-1.42531	0.34237	-2.94869	-0.575228	-0.581683	-2.27339
TCGA-AR-A24R	1	-0.148617	-0.652689	0.497241	-0.438436	-0.000964893	-0.175219	0.341274	-0.110967	-1.06179	-0.217002	-0.233916	-0.185774	-0.921991	-0.925916	-0.515237	0.261283	0.394788	-1.50491	-0.0480417	0.710754	0.398205	-0.94465	-0.573536	-1.18712	-0.414987	-0.483184	-0.249363	-0.231615	-0.722857	0.108792	-0.34246	-0.30017	-0.418959	0.419458	-0.539952	-0.49226	-0.827214	0.729064	-1.13797	0.883277	-0.453458	0.759623	-0.487316	0.505656	-1.28569	0.0969311	0.0291604	-0.895495
TCGA-AR-A24S	1	0.667259	-0.355517	0.894528	-0.0389879	0.315752	0.0833351	-0.12495	0.421691	-0.624076	-0.303666	0.142193	-0.0240459	-0.525299	-0.252164	0.451065	-0.0891179	-0.0216319	-0.474901	0.293062	0.464185	0.927925	-0.144185	0.2203	-0.147984	0.285674	0.0530924	0.320984	0.332744	-0.0720529	0.302905	0.732472	0.554233	0.585894	0.377999	0.356868	0.055649	-0.141612	0.888731	-0.241459	0.219832	0.0403291	-0.0348084	0.195583	0.986039	-0.427578	0.422712	0.78655	0.260545
TCGA-AR-A24T	1	-0.0113074	0.091164	0.033386	1.58225	-0.103427	-1.36366	-0.292588	-0.297967	0.0345301	0.247705	-0.683586	-1.21905	-0.218434	-1.18196	0.70047	-0.283528	1.23183	1.18538	-0.573374	-1.07517	-0.878903	0.388742	-0.261568	0.138709	1.21044	-0.598346	-0.348836	1.94682	-0.784895	-2.03355	-0.134127	1.28816	-0.170301	1.22379	-0.827759	-1.00497	-0.830706	-1.60064	0.516869	-0.716697	-0.0768124	0.102681	-0.536468	0.204462	-0.256062	-0.632748	1.292	0.846468
TCGA-AR-A24U	1	0.297698	-2.39908	0.397576	0.568331	0.732147	-0.385557	-0.377231	0.0305608	-1.06996	0.488132	0.0708172	-0.837651	-0.552326	-1.76384	-0.136718	1.31779	1.5474	-0.692881	0.446957	0.271469	-0.0435136	-1.27335	-0.954794	-0.648832	0.56389	-0.108386	0.465604	1.05679	-1.66686	-0.553877	0.303186	-0.549095	-1.31345	0.59982	-0.466592	-0.710045	-0.751402	-0.672496	-0.49419	1.29686	-0.865283	1.48713	-0.0810012	0.614556	-1.32186	0.724755	0.774138	-0.846146
TCGA-AR-A24V	1	0.716058	-0.641897	0.36161	0.825644	0.514989	-0.472997	0.422402	0.114591	-0.575457	-0.295383	0.134698	0.0283595	-0.3367	-0.519434	0.439495	-0.433239	-0.0586013	-0.257765	0.44456	0.072724	0.587588	0.0122509	0.0344735	-0.0280752	0.217742	0.00428141	0.117491	0.826452	-0.292578	-0.369805	0.757137	0.728134	0.184287	0.607713	0.313159	-0.260564	-0.102121	0.294363	0.0622697	-0.332407	0.217992	0.272356	0.335092	0.927874	-0.503819	0.117194	1.01483	0.211266
TCGA-AR-A24X	1	-0.828077	-0.106751	-0.169391	0.471188	-0.763488	-1.8679	-0.0125702	-0.338218	-1.75434	-1.16962	-1.81283	-1.56511	-1.99115	-2.23682	-0.74789	0.654581	2.03421	-1.48015	-1.29619	-0.602401	-0.691978	-1.51667	-1.83347	-1.54348	0.253745	-1.79715	-0.808387	1.14392	-2.33605	-1.45937	-1.27232	0.400006	-1.3614	0.886755	-1.7722	-1.89121	-1.71208	-0.616502	-1.51514	0.816942	-1.81604	1.562	-1.2695	0.177109	-2.20051	-0.808273	0.164864	-1.23046
TCGA-AR-A24Z	1	1.24988	-0.1939	1.6335	-0.130861	0.755228	-0.196575	-1.53291	1.80654	-1.10658	-1.02093	-0.524996	-0.775344	-1.72926	-1.21648	0.706171	1.5176	0.772382	-1.48347	-0.452171	1.46324	2.08289	-0.983916	-0.108945	-0.501964	1.06311	0.0393033	1.63699	1.1245	-1.09327	0.579729	1.13344	1.17522	1.00065	0.00337812	0.378049	0.174014	-1.02134	1.60356	-0.994008	1.49045	-1.53317	-0.235713	-0.0759283	2.437	-1.20864	1.38126	2.02474	-0.341054
TCGA-AR-A250	1	1.0588	-1.84279	1.16631	0.501834	0.81772	-0.254688	-0.165424	0.0612665	-1.09455	-0.231079	0.11084	-0.472744	-0.869015	-1.2542	0.477862	0.436613	0.687313	-0.710216	0.619065	0.58109	0.949834	-0.915075	-0.329149	-0.543489	0.613423	0.182774	0.579533	0.76907	-1.0144	-0.182526	1.01315	0.0258017	-0.285054	0.36744	-0.000577903	-0.342189	-0.748268	0.748907	-0.494881	0.942468	-0.229294	0.832659	0.293306	1.41003	-1.33851	0.795984	1.50026	-0.364357
TCGA-AR-A251	1	0.980613	-1.28077	1.09338	0.749534	0.463684	-0.785268	-0.357795	0.471427	-1.51044	-0.712127	-0.495126	-0.808257	-1.42992	-1.66022	0.442112	0.471722	0.999912	-0.909998	0.0989038	0.50491	1.12456	-1.02753	-0.678295	-0.584135	0.877301	-0.304772	0.581524	1.15967	-1.4371	-0.506333	0.830021	1.05626	0.0446384	0.65843	-0.00153643	-0.801256	-1.0257	0.584634	-0.843237	0.704001	-0.85558	0.74674	0.0948699	1.49811	-1.56983	0.505905	1.59245	-0.384659
TCGA-AR-A252	1	-0.543598	-1.65551	0.266004	0.0980531	-0.482669	-0.968792	-0.142247	-0.777885	-1.63199	-0.608528	-1.22534	-1.48928	-1.6066	-2.09494	-0.71549	1.10313	1.87362	-0.978348	-0.67398	-0.0976269	-0.598506	-1.91118	-1.7558	-1.43013	0.506288	-1.04489	-0.523309	0.123119	-2.026	-0.994667	-0.757518	-0.364943	-1.30431	0.224177	-1.32427	-1.65036	-1.70099	-0.48002	-1.50967	1.43557	-1.41546	1.91241	-0.887236	-0.18814	-1.91649	-0.195305	-0.154751	-1.51095
TCGA-AR-A254	1	0.591669	-0.59182	1.48416	-0.232343	-0.0250905	-0.920805	-0.937761	1.08447	-2.13725	-1.59585	-1.47438	-1.3809	-2.82802	-2.20163	-0.046028	1.37601	1.5959	-2.05632	-0.980687	1.11714	1.5791	-1.96219	-1.32553	-1.34343	0.798549	-0.928166	0.725099	0.650404	-2.06964	-0.089761	0.240843	1.21476	0.346332	0.198926	-0.457295	-1.14176	-1.83208	1.33021	-2.1435	1.78225	-2.05973	0.75666	-0.558141	1.61331	-2.36348	0.403506	1.21501	-1.27306
TCGA-AR-A256	1	0.422409	-1.30479	0.784733	0.32417	0.384625	-0.23934	-0.346056	0.133426	-0.925633	-0.104563	-0.284037	-0.768958	-0.847571	-1.22021	0.184077	0.511865	0.805722	-0.574573	-0.196896	0.626764	0.55467	-0.841648	-0.467414	-0.6404	0.563044	-0.0679284	0.324448	0.427084	-0.936996	-0.358804	0.348855	0.45946	0.0473898	0.412107	-0.200776	-0.656094	-0.969564	0.242117	-0.733803	0.737456	-0.649462	0.640993	-0.249138	0.821678	-1.00679	0.45072	0.751458	-0.545996
TCGA-AR-A2LK	1	-0.883453	1.201	-0.0614805	-0.314789	-0.798227	-0.427556	-0.42364	0.0553151	-0.119021	-0.0749973	-0.799251	-0.833115	-0.49279	-0.411909	-0.218933	0.232804	0.758406	-0.220016	-1.12259	-0.177535	-0.62078	0.0258811	-0.165868	-0.584042	-0.0288594	-0.806215	-0.612826	0.306653	-0.255795	-0.444144	-0.893902	0.235022	0.00322354	0.461889	-0.863915	-0.459914	-0.662312	-0.377707	-0.446081	0.106106	-0.666992	-0.00434419	-0.986266	-0.258444	-0.121241	-0.579153	-0.462654	-0.0422913
TCGA-AR-A2LM	1	-0.233992	0.440446	-0.343856	1.06072	-0.0215988	-0.707478	0.228838	-0.279993	0.443734	0.711474	0.0454398	-0.283066	0.624219	-0.186641	0.48598	-0.708585	0.331924	1.04642	-0.0452035	-0.932859	-0.801206	0.995483	0.224065	0.394102	0.395972	-0.371129	-0.564471	1.31279	0.136039	-1.19369	-0.152379	0.666777	-0.0756782	1.2993	-0.372618	-0.373035	0.0937931	-1.30179	0.898962	-1.12727	0.573107	-0.220901	-0.268021	-0.19684	0.463453	-0.711972	0.519089	1.06999
TCGA-AR-A2LO	1	0.0786819	-0.50214	0.517621	1.29485	-0.318147	-1.40464	-0.0662371	-0.281744	-0.638792	-0.0668693	-0.958197	-1.34664	-0.92451	-1.4557	0.64366	-0.291854	1.63237	0.79028	-0.435341	-0.966307	-0.440071	-0.10026	-0.785359	-0.00286851	1.1977	-0.963188	-0.390191	1.4996	-1.06886	-1.87273	-0.0296527	1.52239	-0.0868819	1.36577	-0.743116	-1.44732	-0.948537	-1.0547	-0.106851	-0.345403	-0.22984	0.524068	-0.290379	-0.0362912	-0.959444	-0.864797	1.02646	0.644342
TCGA-AR-A5QN	1	-0.3697	-0.302895	0.679205	-1.30638	0.214277	0.898396	0.095793	-0.0430533	-0.151011	1.17731	0.518555	0.101584	0.107092	0.0225424	-0.501371	0.397288	-0.0472938	-0.975164	0.251741	1.38002	0.368408	-0.305747	0.314795	-0.959482	-0.848323	0.089127	0.0396292	-0.927611	0.30086	0.770326	-0.432884	-0.776377	0.0692542	0.485346	-0.242339	0.33982	-0.534524	0.801052	-0.889649	1.07511	0.154805	-0.10395	-0.587229	0.125906	-0.266677	0.567169	-0.479664	-0.389169
TCGA-B6-A1KC	1	0.44566	0.372217	1.48896	-1.69767	0.454876	1.93583	-2.20291	1.40966	1.04556	0.834212	0.352513	-0.223389	0.000276335	0.646183	0.50242	1.84791	0.0506364	-0.250738	-0.664375	2.27842	1.10725	-0.0555843	1.28669	-0.0882886	0.550102	1.0674	1.46817	-0.989709	0.895551	1.71426	0.476391	-0.17161	1.62719	-0.983081	0.659515	1.55289	-0.698613	1.57757	-0.445496	2.02072	-0.848123	-1.19748	-0.33688	0.981911	0.783064	1.99012	0.241398	0.138621
TCGA-BH-A0AU	1	-0.225053	-1.30572	-1.23951	1.0016	-0.355763	-1.37914	2.47919	-2.14672	-0.907644	-0.443959	-0.457016	0.598058	-0.277167	-0.321368	-0.960429	-1.50186	-0.201925	-0.270671	1.11835	-1.32575	-0.921953	-0.508041	-1.18175	-0.178553	-0.598993	-0.945884	-1.81653	-0.327306	-0.875328	-1.18046	-0.22557	-0.422281	-1.54017	-0.0896435	-0.188549	-1.11372	-0.0453839	-0.179898	-0.115489	-0.854343	1.11427	1.79778	0.507734	-0.914973	-1.21407	-1.31805	-0.407478	-0.265971
TCGA-BH-A0AV	1	-0.0961613	-1.09784	-1.33648	1.57211	-0.395821	-1.9621	2.03698	-1.22828	-1.43226	-1.00769	-0.751643	0.127195	-0.68966	-0.96131	-0.766046	-1.19301	0.417357	-0.329804	0.769429	-1.86782	-0.953687	-0.700061	-1.64539	0.0517713	-0.0444629	-1.41364	-1.46557	0.748368	-1.63323	-1.63695	-0.150303	0.636884	-1.52395	0.249721	-0.0384936	-1.53843	0.231752	-0.9336	-0.117823	-1.15068	0.224164	1.87567	0.5567	-0.564098	-1.40257	-1.34081	0.00829389	-0.10018
TCGA-BH-A0AW	2	-1.45476	-0.876979	-0.861438	-0.456723	0.0575473	-0.345714	2.09618	-1.86806	-1.33749	0.576392	0.264388	0.833923	0.286614	0.0621181	-1.50696	-1.44463	-0.542007	-0.493733	0.830585	-0.826071	-1.3311	-0.498335	-1.02405	-0.930599	-1.30935	-0.868012	-1.84645	-1.20583	-0.220087	-0.30669	-0.969231	-1.54155	-1.51275	0.356907	-0.619118	-0.801118	0.357168	-0.799664	-0.411479	-0.753679	1.20403	1.33947	-0.377226	-1.63432	-0.585343	-1.42258	-1.79488	-0.659398
TCGA-BH-A0AY	2	0.234412	-0.763136	-0.273383	-0.320998	0.49991	0.224305	0.804364	-0.530479	-0.0515603	0.47914	0.371257	0.550697	0.448164	0.317931	-0.450903	-0.407705	-0.280108	-0.083649	0.959495	0.0318091	-0.108902	-0.0811171	0.0137548	0.0806285	-0.872325	0.148792	-0.11232	-0.103723	0.0582751	0.305186	0.181872	-0.407641	-0.331755	0.25931	0.290567	0.156635	0.23216	0.198844	0.00701784	-0.118522	0.598775	-0.0903507	0.144638	-0.306372	0.072764	-0.176524	-0.270366	-0.101559
TCGA-BH-A0AZ	2	-0.124419	0.457874	-1.14875	2.31587	-0.309622	-1.60033	0.572383	-0.918091	0.622426	0.225326	0.017455	-0.140804	0.841401	0.21131	0.346522	-1.20315	0.294053	1.57816	0.389369	-2.32395	-1.41305	1.692	0.113415	1.21335	0.146957	-0.31402	-0.814128	1.38734	0.15086	-2.04942	-0.121143	0.389162	-0.603315	0.556104	-0.192383	-0.0502183	0.422402	-1.87269	1.78733	-2.04092	0.58686	-0.398841	0.45229	-0.957096	1.18091	-0.83596	0.667285	1.48682
TCGA-BH-A0B0	2	0.112851	-0.69482	-0.697859	2.39951	0.494645	-1.09493	0.591127	-0.773447	0.384947	0.66739	0.783494	-0.139831	1.22562	-0.0926334	0.39322	-0.644343	0.712376	1.35943	0.804277	-1.88075	-1.36458	1.3602	0.0350928	1.08433	0.539622	-0.180384	-0.61877	1.48354	-0.244348	-1.85677	0.257192	0.050294	-1.18889	0.558254	-0.0507095	-0.00585952	0.793619	-2.13284	1.77582	-1.44395	0.617315	0.210894	0.437102	-0.532019	0.813773	-0.463727	0.832623	1.13501
TCGA-BH-A0B3	2	-0.793415	-0.191608	-0.562672	-0.868887	-0.602888	-0.367311	0.629812	-0.88809	-0.810064	-0.317828	-0.553868	0.190586	-1.00542	-0.252864	-1.23473	-0.197785	-0.160807	-1.07382	-0.170111	0.0196779	-0.251921	-1.02997	-0.960749	-0.680438	-0.808415	-0.907238	-0.71557	-0.499802	-0.673061	0.0437692	-1.05336	-0.629352	-0.618105	-0.437475	-0.55849	-0.754212	-0.934241	0.139666	-1.30567	0.316416	-0.160351	0.471608	-0.650152	-0.690269	-1.01244	-0.67522	-0.94785	-0.891188
TCGA-BH-A0B5	2	0.166274	0.523248	-0.857462	2.17498	0.169437	-0.751916	-0.0135405	-0.338058	1.3446	0.956533	0.794798	-0.118596	1.68468	0.611048	0.882812	-0.162627	0.28616	1.85842	0.539546	-1.59355	-1.26363	1.98917	0.728312	1.54142	0.355237	0.045047	-0.0199117	1.89556	0.437983	-1.54334	0.234292	0.22118	-0.557982	0.32021	0.332446	0.747581	0.842612	-1.99228	2.22598	-1.43109	0.373217	-0.81087	0.433703	-0.273469	1.81071	0.102597	0.910112	1.7913
TCGA-BH-A0B7	2	-0.183927	-1.13739	-0.805698	1.7746	0.68259	-0.911431	1.19048	-1.43694	0.0499678	0.952563	0.875913	0.215352	1.17844	0.00960226	-0.0936023	-0.759726	0.648701	0.920363	1.17666	-1.85859	-1.71584	0.931639	-0.250507	0.59333	-0.24601	-0.154163	-0.883454	0.486462	-0.351507	-1.40448	-0.01747	-0.749112	-1.5035	0.988614	-0.326562	-0.0238973	0.880474	-1.86744	1.51065	-1.06815	0.666954	0.489052	0.249448	-1.14739	0.779246	-0.545979	-0.0411484	0.596579
TCGA-BH-A0B9	2	-1.39744	0.334352	-1.10829	-0.385424	-1.52917	-0.87387	1.22283	-1.25256	-0.734368	-0.292005	-1.23919	-0.142727	-0.225676	-0.18421	-1.62574	-0.831112	0.0761514	0.40145	-0.452482	-1.03948	-1.27851	-0.126004	-1.2004	-0.580001	-1.08634	-0.85185	-1.6636	-1.30258	-0.122865	-0.765687	-1.06787	-0.203746	-0.726585	0.123173	-0.546594	-1.16024	-0.339484	-0.400346	-0.503396	-0.658361	0.455578	0.618076	-0.243905	-2.18664	-0.151253	-2.07849	-1.82462	-0.343497
TCGA-BH-A0BA	2	-1.32425	1.38787	-2.28247	1.51489	-1.61658	-1.78169	2.16799	-2.0478	0.177851	0.38581	-0.363176	0.0289069	1.51526	0.816472	-0.568919	-2.53874	-0.915917	1.926	0.4468	-2.84486	-2.43226	1.79031	-0.230722	1.10948	-1.25825	-0.957928	-2.14565	0.530645	0.858621	-2.18509	-0.9749	0.0658136	-0.979881	0.999513	-0.132804	-0.828057	1.06031	-2.06508	1.73298	-3.26519	1.95901	0.0624852	0.30376	-2.41312	1.61254	-2.21222	-1.11682	1.59278
TCGA-BH-A0BC	2	-0.51351	0.635983	-1.1169	0.694227	-0.119676	-0.735872	0.741876	-0.668886	0.632854	0.418304	0.0642208	0.168874	0.931941	0.83466	-0.176389	-0.89519	-0.5937	0.973556	0.398809	-1.27121	-1.04933	1.21186	0.339279	0.512467	-0.626653	-0.166957	-0.616344	0.646288	0.648998	-0.841917	-0.383578	-0.454978	-0.479421	0.0156682	0.129372	0.25191	0.474656	-1.0877	1.05254	-1.3899	0.731985	-0.556498	-0.0382375	-0.826612	1.00317	-0.693057	-0.18706	1.02705
TCGA-BH-A0BD	2	-0.109311	-0.131659	-0.465945	-1.22266	-0.542962	0.321179	0.772742	-0.650703	-0.305374	0.109524	-0.106535	0.773533	-0.0779668	0.557552	-1.06814	-0.373995	-0.566709	-0.153047	0.587441	0.247817	-0.129897	-0.231771	-0.116176	-0.188418	-1.2454	-0.0146055	-0.545257	-1.22156	0.313701	0.699129	-0.36123	-0.475407	0.102778	-0.259458	0.316373	-0.0679441	-0.299401	0.897444	-0.625893	0.196472	0.529942	-0.259678	0.0463853	-0.99151	-0.0887115	-0.687397	-1.22544	-0.342266
TCGA-BH-A0BF	2	-0.329654	0.214582	-0.102109	0.616133	0.136368	0.112329	-1.06179	0.178185	0.956163	1.24812	0.487495	-0.386774	0.799208	-0.138132	0.224827	1.54517	1.12443	0.563809	-0.237948	-0.0620458	-0.976272	0.44715	0.128748	0.283861	0.495634	-0.0572365	0.637329	0.860574	-0.300389	-0.520738	-0.317305	-0.371628	-0.460841	0.505288	-0.372277	0.791956	-0.288483	-1.09692	0.682037	0.800122	-1.06822	-0.60943	-0.440479	-0.170327	0.92562	0.755108	-0.0928374	0.482164
TCGA-BH-A0BG	2	0.733876	-0.344212	0.92666	0.50662	0.659698	0.78592	-1.41485	0.7762	0.862006	0.75804	0.957303	-0.0875654	0.556821	-0.0835792	1.04809	1.65306	0.927185	0.167182	-0.427728	0.945396	0.19061	0.34101	0.677639	0.441414	1.05487	0.399289	1.21301	0.780189	0.0595462	0.151415	0.337501	0.434445	0.303367	-0.0197783	0.232261	1.1107	-0.475787	-0.124708	0.691862	1.3661	-1.04204	-0.813426	-0.189601	0.777389	0.6512	1.53593	0.947358	0.434155
TCGA-BH-A0BJ	2	0.0718514	0.180446	-0.25186	1.01429	0.0823999	-0.796055	0.258296	-0.131667	0.102589	-0.388226	-0.244742	-0.114371	-0.0200762	0.0634438	0.311816	-0.836841	-0.200733	0.361123	0.120326	-1.03191	-0.143029	0.584554	0.184572	0.442142	0.282652	-0.133856	-0.319666	1.01931	0.0724653	-0.937375	-0.0637266	0.355083	-0.185082	-0.119272	0.0593866	-0.221114	0.106271	-0.640509	0.579397	-1.20405	0.165353	-0.117145	0.145952	0.103623	0.113464	-0.337325	0.752128	0.718162
TCGA-BH-A0BQ	2	0.190337	-0.414473	-0.501638	1.57717	0.567147	-0.583995	0.602823	-0.677797	0.3972	0.485252	0.908257	0.30375	1.06084	0.445454	0.494959	-0.733988	-0.0759723	0.926017	0.641504	-1.2812	-0.863464	1.24241	0.421553	0.980935	0.192581	0.0407135	-0.348306	0.921773	0.353251	-1.03977	0.237534	-0.184719	-0.677379	-0.00279917	0.355466	0.313017	0.781192	-1.36905	1.56569	-1.18239	0.668507	-0.0701737	0.444359	-0.263566	0.902229	-0.0457846	0.54854	1.04887
TCGA-BH-A0BR	2	0.378556	-0.118989	0.0551264	1.16197	0.639192	-0.44017	0.56441	-0.470591	0.0867997	0.395348	0.648813	0.824104	0.131433	0.558028	0.674828	-1.1701	-0.265016	0.327866	1.28107	-0.933425	0.0119232	0.841818	0.47263	0.692155	0.187327	0.17828	-0.154992	0.806387	0.0115698	-0.619195	0.354752	0.235438	-0.132089	0.38583	0.18796	0.27627	0.345982	-0.364442	0.830939	-1.3224	0.676006	-0.286592	0.527395	0.191295	0.398429	0.133811	0.772803	0.692647
TCGA-BH-A0BS	2	0.730207	-0.0783397	-0.459285	1.7245	0.768001	-0.320159	0.173877	-0.244653	0.950766	0.780104	1.18264	0.620981	1.39417	0.966538	0.880524	-0.612398	-0.21828	1.41163	1.132	-1.29126	-0.528759	1.8585	0.999894	1.48087	0.256379	0.564232	0.0836994	0.98156	0.635682	-0.808964	0.703654	-0.0494966	-0.176701	-0.108811	0.754253	0.932497	1.06352	-1.05079	2.02394	-1.42562	0.728814	-0.79756	0.902391	-0.0972081	1.54533	0.246838	0.87353	1.58301
TCGA-BH-A0BT	2	1.64386	0.414757	0.0254897	0.963632	1.35658	1.11296	-0.534967	0.618312	1.97784	1.55543	2.22088	1.38543	2.4876	1.94795	1.69355	0.108847	-0.898004	1.66495	1.55934	0.0498745	0.236518	2.44988	2.40312	1.97945	0.221552	1.49667	1.25666	0.848929	1.72927	0.467256	1.32828	-0.0979295	0.925312	-0.414703	1.69956	2.28157	1.53101	-0.179297	2.60127	-0.743563	0.990946	-1.93292	1.05515	0.729137	2.65817	1.60714	1.24498	2.1078
TCGA-BH-A0BV	2	-0.928266	-0.11802	-0.632763	-0.230827	0.331382	0.0898545	1.56546	-1.65626	-0.117377	1.45993	0.967956	1.36039	1.34945	1.01411	-0.794726	-1.36255	-0.859685	0.563446	1.12278	-0.784874	-1.45392	0.752456	0.230727	-0.351613	-1.242	-0.216051	-1.31754	-0.969478	0.810578	-0.189769	-0.770829	-1.43796	-0.591459	0.945234	-0.186072	0.468427	0.536973	-0.727578	0.723852	-0.930493	1.58557	-0.0659372	-0.411471	-1.54593	0.892473	-0.759174	-1.53717	0.42951
TCGA-BH-A0BW	2	-0.0477861	-0.313751	-0.738884	2.11079	-0.085821	-1.2978	0.780428	-1.0001	0.353658	0.354549	0.157878	-0.221355	0.903513	-0.0685748	0.179463	-0.878393	0.700627	1.62298	0.618161	-2.10589	-1.54815	1.2992	-0.195442	0.887405	0.0500361	-0.2874	-0.957743	1.11728	-0.238474	-1.85475	-0.0252573	0.287501	-1.05822	0.801094	-0.194966	-0.175832	0.574695	-1.93393	1.54633	-1.6095	0.533707	0.105355	0.37523	-1.03658	0.86432	-0.860964	0.453519	1.0879
TCGA-BH-A0BZ	2	-0.611052	-0.439376	-0.44419	-0.233411	0.629362	0.478446	-0.34482	-0.283453	0.580479	1.72142	0.948811	0.218604	0.86964	0.42302	-0.484768	1.37323	0.642702	0.0663307	0.718178	0.14489	-1.09893	0.0239825	-0.0193259	-0.109485	-0.36676	0.104813	0.431644	-0.0984432	-0.368001	0.238248	-0.311387	-1.54606	-1.05005	0.420671	-0.231596	0.809056	0.135137	-0.735265	0.22032	0.884667	-0.601805	-0.229346	-0.357839	-0.598465	0.720461	0.592419	-1.10348	-0.115899
TCGA-BH-A0C0	2	-0.340129	-0.506554	-0.793682	-0.340922	-0.674048	-0.74118	1.47933	-1.03966	-1.0599	-0.751601	-0.734977	0.328277	-0.755532	-0.214452	-1.24841	-1.32019	-0.295303	-0.432773	0.423572	-0.666178	-0.115231	-0.497818	-0.945736	-0.149863	-1.0326	-0.568099	-1.17179	-0.839732	-0.388517	-0.226738	-0.376563	-0.0618271	-0.55569	-0.357196	-0.0962039	-1.15178	-0.255907	0.28999	-0.775417	-0.680689	0.662022	0.67288	0.23769	-1.11444	-0.89565	-1.43424	-0.764394	-0.625972
TCGA-BH-A0C1	2	0.456635	-0.167013	-0.690845	2.2556	0.817894	-0.759002	-0.0247837	-0.259142	1.17004	0.858604	0.973393	0.0136244	1.52211	0.375372	0.848497	-0.197195	0.386802	1.43168	0.641592	-1.49597	-0.959955	1.80536	0.664159	1.39773	0.533951	0.188391	0.139219	1.82155	0.24785	-1.42965	0.431649	-0.0246168	-0.627282	0.121281	0.219551	0.809479	0.70595	-1.81934	2.15462	-1.17204	0.319375	-0.712318	0.429786	-0.0210921	1.45658	0.254584	1.24943	1.58256
TCGA-BH-A0C3	2	-0.735496	0.344417	-0.808563	1.62036	-0.320867	-1.2216	1.25658	-1.58265	-0.0252925	0.617304	0.196411	0.337421	0.718346	0.180801	0.000347912	-1.7628	-0.104725	1.06807	0.505679	-1.88836	-1.49737	1.03098	-0.231339	0.549695	-0.232241	-0.672303	-1.31628	0.857231	0.151899	-1.78131	-0.527791	0.069803	-0.824261	1.0162	-0.42752	-0.333568	0.413624	-1.75796	1.17208	-1.94316	1.17179	0.194911	-0.0418079	-1.03124	0.677681	-0.985541	-0.0653915	0.947402
TCGA-BH-A0C7	2	0.152923	-0.141259	-0.147186	0.887008	0.416818	-0.196284	0.160722	-0.500881	0.570618	0.910484	0.688266	0.37603	0.798492	0.564538	0.307989	-0.252501	0.102116	0.84402	0.767568	-0.856392	-0.783406	0.927845	0.471554	0.647979	-0.0594574	0.259679	-0.0875281	0.565264	0.256899	-0.537127	0.116283	-0.271813	-0.306876	0.63973	0.15708	0.625804	0.399567	-0.780377	1.11946	-0.599248	0.283248	-0.509156	0.256599	-0.369103	0.92793	0.161486	0.0840287	0.818199
TCGA-BH-A0DE	2	-0.182181	0.699052	-1.2144	1.46527	-0.0299957	-0.739882	0.659426	-0.964143	0.730255	0.693071	0.802154	0.640975	1.58991	0.905199	0.179844	-1.42879	-0.813834	1.40593	0.59557	-1.67449	-1.24467	1.85191	0.768195	1.22782	-0.236305	-0.20756	-0.84922	0.787658	1.01229	-1.35935	-0.325536	-0.404802	-0.22013	-0.0469112	0.337085	0.528103	0.771921	-1.59987	1.89839	-1.94563	1.29597	-0.696126	0.349342	-0.795042	1.56922	-0.533993	0.078495	1.73691
TCGA-BH-A0DG	2	0.987607	-0.510402	-0.186317	1.54254	0.634764	-0.357111	0.489445	-0.405956	0.689875	0.272579	0.871011	0.542415	0.989554	0.72956	0.752586	-0.732133	-0.0463374	1.33285	1.03073	-1.06568	-0.319247	1.50237	0.688226	1.29799	0.0183081	0.540042	-0.0448049	0.779289	0.500733	-0.628194	0.773956	0.427652	-0.155085	-0.137678	0.803597	0.673058	0.771758	-0.653169	1.67208	-1.18002	0.757366	-0.588536	0.883966	-0.193688	1.15838	0.0566973	0.953782	1.21918
TCGA-BH-A0DH	2	1.06148	-0.531581	-0.057774	0.125001	0.697578	0.535498	-0.00388599	0.279293	0.553995	0.473468	0.882442	0.741014	0.725883	0.873707	0.312789	-0.144061	-0.53264	0.478551	1.41899	0.094756	0.410212	0.66403	0.920639	1.07232	-0.278952	0.813943	0.553701	0.353355	0.460682	0.540836	0.832753	-0.04076	0.218439	-0.417236	1.14332	0.71611	0.622144	0.493738	0.700193	-0.376886	0.502775	-0.722802	0.995107	0.277432	0.667103	0.525696	0.352195	0.672831
TCGA-BH-A0DI	2	-0.711082	0.772827	0.22373	1.06306	0.152358	-0.149328	-1.05283	0.260837	0.847754	1.27274	0.307083	-0.58116	0.986715	-0.23687	0.539881	0.887929	0.821426	0.926102	-0.637159	-0.474281	-1.10431	0.794178	0.282105	0.112402	1.13538	-0.248525	0.224266	1.4819	0.095922	-1.19053	-0.392345	-0.0337582	-0.257992	0.925188	-0.595982	0.586913	-0.128015	-1.78381	0.93042	-0.0689542	-0.627965	-0.367132	-0.695937	0.136172	0.900759	0.404487	0.369757	1.01691
TCGA-BH-A0DK	2	0.0303522	-0.233428	-0.258933	0.0746007	-0.154188	-0.369116	1.16385	-0.93171	-0.391653	-0.065893	-0.125059	0.80029	-0.0140872	0.352756	-0.579801	-1.59356	-0.472634	0.490816	0.702388	-0.739797	-0.0967373	0.468067	-0.138452	0.204575	-0.55962	0.0621279	-0.865498	-0.605086	0.42999	-0.346085	0.0899049	0.258452	0.0575533	-0.0274788	0.172405	-0.25804	0.0250761	0.253273	0.122454	-1.07027	1.2273	-0.00334837	0.362555	-0.915605	0.0520655	-1.11561	-0.351919	0.267171
TCGA-BH-A0DL	2	-0.256329	-1.58835	0.548742	0.788575	0.0710572	-0.936362	0.900957	-0.939458	-1.48766	-0.49837	-0.473916	-0.408303	-1.49056	-1.58627	-0.300645	-0.290051	1.38668	-1.08718	0.211121	-0.603334	-0.166877	-1.23654	-1.47846	-0.714168	0.380847	-1.16815	-0.744309	0.525513	-1.95817	-1.02624	-0.453987	0.552502	-1.40576	1.00515	-1.23029	-1.4013	-0.821847	-0.600833	-0.96285	0.248106	-0.607635	1.63946	-0.495717	-0.221926	-1.77807	-0.416472	0.412617	-1.16442
TCGA-BH-A0DO	2	-0.0281165	0.67733	-0.678831	1.39958	-0.29867	-0.521227	-0.0583786	-0.705215	1.19242	1.11734	0.472145	0.247339	1.61493	0.577775	0.283742	-0.536919	0.163282	1.94397	0.398485	-1.37516	-1.49022	1.77089	0.680845	1.06349	-0.0137417	0.0465623	-0.472204	0.899165	0.779692	-1.33371	-0.277631	0.180852	0.0704431	0.929838	0.0262393	0.763788	0.265966	-1.44823	1.86439	-1.19808	0.745675	-1.03237	0.155597	-1.04238	1.85328	-0.320343	0.0171652	1.65198
TCGA-BH-A0DP	2	-0.0624427	-0.226293	-0.408893	0.953494	0.142515	-0.747375	0.808908	-0.648539	0.0108461	-0.0922061	0.0125593	0.0305136	0.497332	0.129212	-0.0139286	-1.09698	-0.263376	0.707659	0.349248	-1.22962	-0.676034	0.730131	0.0688401	0.384769	-0.14886	-0.206698	-0.794176	0.668088	0.239378	-0.989292	-0.177626	0.0619378	-0.473971	0.180172	0.072706	-0.217274	0.384901	-0.947915	0.838071	-1.28694	0.665578	0.0851704	0.104782	-0.462309	0.275819	-0.688348	0.278275	0.727007
TCGA-BH-A0DQ	2	-0.281854	0.523512	-0.628374	0.415863	-0.0183239	-0.255796	0.771142	-0.721517	0.432224	0.633877	0.385015	0.717267	1.30478	0.913957	-0.162616	-1.33631	-0.866816	1.20459	0.537302	-0.999595	-0.915947	1.31686	0.625791	0.435755	-0.499635	0.0669741	-0.85569	-0.0216401	1.12413	-0.628886	-0.273778	-0.367503	0.0394561	0.25081	0.303905	0.422685	0.595679	-0.786655	1.13961	-1.48615	1.34609	-0.538972	0.0887143	-0.907102	1.14627	-0.734375	-0.371233	1.21135
TCGA-BH-A0DT	2	0.371644	0.522139	-0.183556	1.001	-0.0316796	-0.188086	-0.252492	-0.10506	0.840674	0.609861	0.594156	0.547265	0.721431	0.755905	0.622064	-0.275384	-0.148186	1.07388	0.425835	-0.712097	-0.395336	1.37669	0.825817	1.02851	0.225873	0.236352	0.095688	0.695711	0.659185	-0.56409	0.128198	0.246516	0.354219	0.0631267	0.45335	0.801444	0.146342	-0.478284	1.294	-0.724089	0.245734	-1.01356	0.441974	-0.236144	1.17344	0.257096	0.344164	1.28781
TCGA-BH-A0DV	2	0.735804	0.292161	-1.19825	3.81472	-0.245316	-2.07134	0.463354	-0.33352	0.770951	-0.442374	0.0376145	-0.767882	1.09935	-0.0763585	1.28246	-1.15118	0.660893	2.28326	0.652168	-3.05331	-1.16226	2.23886	0.286772	2.30732	0.836654	-0.0761506	-0.556323	2.82149	-0.247966	-2.73967	0.763166	1.29032	-0.833731	0.317798	0.397005	-0.360977	1.30101	-2.41891	2.57084	-2.97905	0.426783	-0.156797	1.36204	-0.279655	1.34584	-0.726122	2.18319	2.17309
TCGA-BH-A0DX	2	0.344193	0.289266	-0.822512	2.71385	-0.420145	-1.35797	0.253292	-0.735575	0.814941	0.368849	0.238822	-0.339703	1.25203	-0.0522728	0.744081	-0.889902	0.664533	2.08423	0.390747	-2.16511	-1.40743	1.79411	0.219493	1.59399	0.501077	-0.252082	-0.682744	1.85922	0.090265	-2.19641	0.141862	0.984093	-0.464647	0.865435	0.0782606	0.038787	0.586758	-2.07044	2.12806	-1.94182	0.585735	-0.412935	0.667061	-0.703036	1.42051	-0.561299	1.08947	1.74837
TCGA-BH-A0DZ	2	-0.466619	-0.734314	-1.67824	1.74819	-0.14802	-1.83775	1.90307	-1.71324	-0.794962	-0.0924815	-0.151188	0.0199089	0.564377	-0.417623	-0.853348	-2.10788	0.0873535	0.674459	1.07335	-2.71476	-1.7175	0.575797	-0.929762	0.649542	-0.677727	-0.645918	-1.82685	0.363751	-0.609606	-1.98932	-0.326854	-0.646838	-1.63614	0.734522	-0.506428	-1.16942	0.925117	-1.85335	0.94238	-2.33262	1.12967	1.06013	0.678485	-1.71657	0.041666	-1.83835	-0.355179	0.521638
TCGA-BH-A0E0	2	-0.205572	-1.52434	-0.128366	-0.943908	-0.769636	-0.757178	1.54976	-1.10469	-2.09629	-1.52665	-1.40922	-0.0456913	-2.29045	-1.35612	-1.72036	-0.744053	0.533975	-1.75695	0.110975	-0.11385	0.501197	-2.04173	-2.03747	-0.925473	-0.954069	-1.00885	-1.06824	-1.07696	-1.7241	0.119273	-0.458671	0.265661	-0.862034	-0.397379	-0.718031	-2.02724	-1.14971	1.00809	-2.30478	0.488912	-0.136331	1.65118	-0.0567551	-0.90686	-2.51579	-1.51043	-0.736056	-2.03642
TCGA-BH-A0E1	2	1.66802	0.428099	0.251916	-0.703918	0.152228	0.852969	1.25845	-0.0402161	0.287454	-0.482091	0.425376	1.88675	0.447184	1.94646	0.349933	-2.25168	-2.12527	1.1828	1.28529	0.263302	1.65756	1.5212	1.3696	1.42598	-0.811781	1.83416	0.260446	-1.68219	2.29299	1.2366	2.00863	1.27278	1.88982	-1.14993	2.27754	0.585371	1.1772	2.49727	0.712739	-1.38452	2.36942	-1.16052	1.88897	-0.136492	1.08743	-0.613326	0.249274	1.13338
TCGA-BH-A0E2	2	0.407881	0.228337	-0.0569454	-0.120104	0.311124	0.260495	0.289426	-0.00841589	0.428702	0.168489	0.240964	0.724137	0.696284	0.925755	0.000835681	-0.997795	-1.02761	0.849	0.592966	-0.240444	0.209896	0.920002	0.779818	0.568267	-0.39077	0.561107	-0.118568	-0.0533155	1.10242	0.128357	0.393069	0.124235	0.574387	-0.411499	0.840584	0.527725	0.488466	0.304725	0.659383	-1.01386	1.03494	-0.733276	0.495337	-0.161575	0.750037	-0.337877	0.0215187	0.97877
TCGA-BH-A0E6	2	-0.110509	-1.81775	-0.892278	0.156421	-1.20848	-1.60864	1.05932	-0.753735	-1.96897	-2.07347	-1.91636	-1.36057	-2.19461	-2.41089	-1.67563	0.0117245	1.63701	-1.44819	-0.246566	-1.10833	-0.262284	-2.14492	-2.5001	-0.410675	-0.496302	-1.31886	-1.0754	-0.0416235	-2.7686	-0.940006	-0.614612	0.358171	-1.7724	-0.300281	-1.03321	-2.67026	-0.945744	-0.214629	-1.89062	0.358733	-1.24851	2.05698	0.271842	-1.105	-2.61273	-1.52188	-0.357043	-1.87769
TCGA-BH-A0E7	2	2.10938	-0.596478	0.548377	-0.584742	1.88887	2.08838	-0.658733	1.13193	1.71456	1.70455	2.30215	1.63894	2.08054	2.07572	1.04399	0.735891	-1.05874	0.971002	2.21069	1.45986	1.03613	1.41848	2.2823	1.49072	-0.386053	2.10546	1.91149	0.0649306	1.56826	2.01333	1.9	-0.492774	1.00478	-0.61597	2.15809	2.35608	1.42286	1.30741	1.37724	0.45688	0.979628	-1.8293	1.26379	1.01977	1.78551	1.81324	0.684313	1.16678
TCGA-BH-A0EB	2	-0.236038	-0.250387	-0.510199	0.167171	0.245435	-0.383676	1.37772	-1.00762	-0.286939	0.305677	0.107329	0.754403	0.519245	0.571941	-0.505425	-1.6382	-0.707941	0.531034	1.05931	-0.998322	-0.546474	0.506469	-0.0303927	0.10879	-0.864127	0.0473721	-0.971128	-0.265028	0.400573	-0.385986	0.00617899	-0.335235	-0.417125	0.420207	0.129457	-0.162074	0.611341	-0.290834	0.391689	-1.46508	1.34585	0.140316	0.300007	-0.876042	0.313137	-1.01034	-0.441127	0.388429
TCGA-BH-A0EE	2	0.354801	-1.59505	0.953856	-1.60078	-0.870014	-0.0556528	1.05256	-0.805901	-2.56269	-2.0579	-1.45118	0.526458	-3.25383	-1.4004	-1.51206	-0.763377	0.34028	-2.32179	-0.418921	0.865922	1.68017	-2.4014	-1.76103	-1.2816	-0.438082	-0.702729	-0.86778	-2.07602	-1.38576	0.872722	-0.180283	0.989908	0.276448	-0.870352	-0.499311	-1.90306	-1.82533	2.44818	-3.01004	1.22707	-0.160773	1.47218	0.0299569	-0.456795	-3.01471	-1.33501	-0.467116	-2.2987
TCGA-BH-A0EI	2	-0.147075	0.49498	-1.69223	2.92658	-0.336232	-1.92178	1.13287	-1.25086	0.463382	0.188176	0.345273	0.0396074	1.19726	0.443471	0.522857	-1.82604	0.00646042	1.8144	1.03213	-3.07894	-1.72132	2.12507	0.196666	1.67518	0.0966203	-0.425935	-1.18197	1.6461	0.100453	-2.48392	-0.0189121	0.168138	-1.02798	0.450351	-0.0172383	-0.275907	1.16768	-2.38764	2.23995	-2.96251	1.09844	-0.0885927	0.825919	-1.11813	1.39991	-1.08802	0.844938	1.86019
TCGA-BH-A0GY	2	0.360421	0.0115892	-0.501035	-0.0510719	0.297236	0.488163	-0.290699	0.104352	0.982334	0.876845	0.79778	0.212409	1.11953	0.932222	0.169168	0.596708	-0.316875	0.521409	0.630831	0.158835	-0.392135	0.663608	0.814325	0.773664	-0.370344	0.48144	0.6053	0.524028	0.569802	0.360309	0.199441	-0.533579	-0.042387	-0.214584	0.740633	0.90364	0.457041	-0.101167	0.793274	0.119856	0.126889	-0.944614	0.204756	-0.0901318	1.06192	0.538694	-0.0969947	0.626741
TCGA-BH-A0GZ	2	1.34655	0.365972	1.26689	-0.467912	0.933852	1.54566	-1.45842	1.49814	1.54287	0.868772	0.882448	0.841074	1.09356	1.37979	0.950829	0.38182	-0.812569	1.20207	0.280624	1.22926	1.29748	1.46802	1.93854	0.886054	0.76036	1.54783	1.45921	0.148254	1.91176	0.937869	1.2197	0.760303	1.9089	-0.724582	1.51003	1.87624	0.266608	1.1524	1.0733	0.28977	0.497223	-1.91423	0.483658	1.00966	1.37843	1.02544	0.779466	1.58914
TCGA-BH-A0H0	2	0.228343	-0.0323554	0.266603	-0.419562	-0.435804	0.012673	0.224041	-0.047581	-0.141211	-0.416462	-0.586465	0.11959	-0.594826	-0.0301224	-0.333741	-0.242375	-0.0575225	0.125114	-0.0420592	0.251809	0.504026	-0.0689572	-0.140492	0.0179997	-0.199403	-0.129902	-0.0996088	0.0153157	0.0768937	0.0636802	0.0638755	0.919833	0.368451	-0.333396	0.239836	-0.287525	-0.632331	0.653154	-0.562669	0.0651247	0.177969	-0.196756	0.0103948	-0.16029	-0.425573	-0.530947	0.076524	-0.0825578
TCGA-BH-A0H3	2	0.0555083	0.523469	-1.0437	1.99687	-0.378541	-1.26286	0.472323	-0.725382	0.677978	0.000766444	0.158091	-0.0859816	0.815749	0.316102	0.454419	-0.919493	0.0928935	1.38491	0.135122	-1.78047	-1.0818	1.5316	0.22266	1.28124	0.115668	-0.316008	-0.580869	1.38454	0.3025	-1.66882	-0.139718	0.456718	-0.469544	-0.0585916	0.168403	0.0253958	0.331294	-1.58002	1.59206	-1.65686	0.505526	-0.470347	0.368358	-0.590964	1.08766	-0.483	0.758106	1.37314
TCGA-BH-A0H5	2	-2.67993	-0.88437	-1.35091	0.259379	-0.912696	-0.994745	0.865709	-2.25931	-1.1161	0.615049	-0.421897	-0.752699	0.0977694	-1.24644	-2.07226	0.921196	1.7966	-0.107853	-0.859804	-1.53126	-3.38393	-0.882125	-2.19538	-1.3819	-0.57622	-1.5356	-1.9173	-1.47426	-1.54088	-1.53516	-2.1558	-2.00769	-2.67112	0.721347	-1.9229	-1.3296	-0.495123	-2.48775	-0.486512	0.754742	-0.901345	1.99863	-1.34252	-2.85856	-0.344128	-1.47958	-2.68062	-1.12033
TCGA-BH-A0H7	2	0.5245	-0.550221	0.264121	0.45025	0.679488	0.0367174	0.115639	-0.0184784	0.289147	0.306132	0.432379	0.379302	0.265935	0.404456	0.241472	-0.504741	-0.26291	0.512777	0.680192	-0.156242	0.227559	0.523944	0.382064	0.534141	0.159667	0.372033	0.146097	0.744558	0.325338	-0.141254	0.560622	0.356901	0.00296926	-0.206499	0.524346	0.311107	0.18396	-0.10415	0.457468	-0.581848	0.585579	-0.286957	0.368664	0.315473	0.154314	0.0445846	0.640138	0.557633
TCGA-BH-A0H9	2	1.0086	-1.25987	0.390371	-0.103771	0.0900857	0.0424007	-0.342624	0.0710983	-0.0503938	-0.404888	-0.175871	-0.0415183	-0.793983	-0.370405	-0.301188	0.582635	0.721317	-0.199048	0.341133	0.369638	0.575122	-0.48055	-0.285912	0.346307	-0.130865	0.213119	0.428479	0.022518	-0.631947	0.337049	0.380331	0.598706	0.0944295	-0.364632	0.281332	0.0225724	-0.85536	0.869665	-0.444713	0.855064	-0.642236	-0.287757	0.46253	-0.0558293	-0.49692	0.119263	0.247494	-0.387756
TCGA-BH-A0HA	2	-0.761424	0.0835755	-0.667989	0.783327	0.218791	-0.312186	1.02267	-1.46381	0.196084	1.39688	1.02818	1.0138	1.50953	0.538155	-0.477069	-1.48549	-0.52008	0.954413	0.540801	-1.00214	-1.449	1.1815	0.21336	0.30832	-0.248882	-0.444458	-1.19336	0.07151	0.877456	-1.14525	-0.663433	-0.759108	-0.520493	0.440051	-0.216663	0.439518	0.239698	-1.50966	1.16958	-1.1193	1.6899	-0.171543	-0.410479	-1.02285	0.888613	-0.722503	-0.636114	1.01115
TCGA-BH-A0HB	2	-1.99303	1.22756	-1.94667	-0.615555	-2.17297	-1.01166	2.11974	-2.35549	-1.19128	-0.274737	-0.889081	0.506252	0.108878	0.171827	-1.72573	-1.78873	-0.999938	0.00987796	-0.390234	-1.40732	-2.12165	-0.251051	-1.07329	-0.554476	-1.96888	-1.65993	-2.67827	-1.5791	0.152422	-0.844187	-2.11844	-0.941672	-0.776366	0.705429	-0.740461	-1.47417	-0.217022	-0.773243	-0.452959	-1.37029	1.11315	0.768696	-0.557486	-2.74521	0.0355384	-2.1731	-2.62996	-0.256951
TCGA-BH-A0HI	2	-0.882757	-0.174128	-1.2613	0.525054	-1.19348	-1.59774	1.45533	-1.50676	-1.35359	-1.09119	-1.01715	-0.210139	-1.25496	-0.829315	-1.11527	-1.32546	0.139082	-0.687909	-0.0525334	-1.45319	-0.866409	-0.841117	-1.48515	-0.155393	-0.715385	-1.38352	-1.67683	0.0618174	-1.26056	-1.22431	-1.19129	-0.0912161	-1.34094	-0.0562263	-0.747965	-1.81215	-0.620486	-0.763115	-0.808718	-1.02627	0.051463	1.1784	-0.0977616	-1.19047	-1.29284	-1.43948	-0.630522	-0.749006
TCGA-BH-A0HQ	2	0.76196	-0.4087	0.0741132	0.890378	0.190566	-0.674255	0.478026	-0.0995846	-0.131515	-0.811752	-0.26054	0.124987	-0.435386	0.120682	0.236668	-1.23356	-0.275473	0.379684	0.340811	-0.663708	0.521839	0.468384	0.113906	0.75696	0.201502	0.24947	-0.179802	0.679749	0.185562	-0.523345	0.638672	1.02641	0.172017	-0.54604	0.590451	-0.330993	0.0250895	0.163908	0.315709	-1.09897	0.564642	-0.138415	0.683449	0.249088	-0.265375	-0.503122	1.07861	0.520743
TCGA-BH-A0HU	2	0.479015	-0.645423	-0.177822	-1.38085	-1.2198	-0.419849	0.763661	-0.526162	-1.35248	-1.95604	-1.52673	0.165345	-2.33062	-0.537229	-1.53843	-0.726703	-0.268554	-1.21083	-0.244446	0.22466	1.10297	-1.43541	-1.12784	-0.209958	-1.0817	-0.243512	-0.670671	-1.48413	-0.690695	0.715625	-0.194648	0.607901	0.420071	-1.35669	0.183769	-1.4201	-1.28193	2.01595	-1.99195	0.44572	-0.159308	0.402322	0.470876	-0.734431	-1.82097	-1.37818	-0.645668	-1.31152
TCGA-BH-A0HW	2	0.472809	0.308971	0.273507	-1.07855	-0.452466	0.417096	0.365635	0.0192552	-0.343693	-0.482995	-0.336929	0.832839	-0.738235	0.430683	-0.463088	-0.62675	-0.761243	-0.321435	0.24096	0.613789	0.971858	-0.175276	0.176054	0.0442592	-0.565559	0.240359	-0.0894073	-0.860182	0.434916	0.723519	0.235388	0.524433	0.930011	-0.59391	0.574219	-0.068319	-0.576012	1.47276	-0.844049	0.0548413	0.463191	-0.476738	0.282032	-0.0204339	-0.442373	-0.471647	-0.19801	-0.123179
TCGA-BH-A0HX	2	-0.424423	-0.236153	-0.902314	0.285819	-0.242592	-0.860057	1.15544	-1.02504	-0.396128	-0.168173	-0.268058	0.246737	0.134226	0.0553728	-0.879776	-1.26226	-0.351861	0.216601	0.330078	-1.13675	-0.751698	0.261389	-0.427466	0.0736307	-0.714562	-0.404514	-1.13592	-0.235731	0.090799	-0.745483	-0.508021	-0.463981	-0.581671	-0.0503375	-0.162561	-0.535797	0.0113911	-0.578908	0.176031	-1.06405	0.781751	0.239954	0.0612082	-1.07697	-0.0898228	-1.22756	-0.557372	0.188071
TCGA-BH-A0HY	2	0.275052	0.00493516	-0.14741	-0.145383	0.407549	0.319552	0.278953	-0.157639	0.356389	0.431557	0.578823	0.720164	0.800787	0.754542	-0.142394	-0.762731	-1.00322	0.395718	0.474189	0.0316794	0.0619691	0.604681	0.696959	0.494663	-0.320549	0.327871	-0.151545	0.0707539	1.00346	0.120143	0.103696	-0.366675	0.31665	-0.461199	0.679395	0.50173	0.323697	-0.00603439	0.521552	-0.620394	0.952178	-0.54435	0.216906	0.0944201	0.52665	-0.0579918	0.00756564	0.76965
TCGA-BH-A0RX	2	-0.24601	-1.12162	-0.354059	-0.654022	-1.48935	-1.10578	0.904953	-0.778877	-2.03582	-2.00603	-2.00502	-0.73256	-2.6793	-1.78736	-1.8119	-0.277773	0.989453	-1.54238	-0.822634	-0.272581	0.477574	-2.09447	-2.28006	-0.661126	-0.498546	-1.0846	-0.992584	-1.07871	-1.87023	-0.330379	-0.49324	0.75404	-0.801536	-0.815852	-0.701857	-2.40679	-1.3502	0.836401	-2.38457	0.646443	-0.781086	1.64026	0.10551	-1.00723	-2.55636	-1.68885	-0.662469	-1.94026
TCGA-BH-A0W3	2	-0.350775	0.958857	0.385462	-0.824682	-0.159043	0.790897	-0.311504	0.0146631	0.394222	1.03483	0.40745	0.812425	0.850093	0.560431	-0.194235	-0.100289	-0.557269	0.370553	-0.222169	0.567326	-0.240226	0.5467	0.708412	-0.258346	-0.0411446	0.16767	-0.113501	-0.571632	1.1356	0.21167	-0.454943	-0.340704	0.878918	0.403085	-0.000678827	0.820755	-0.301342	0.144507	0.151359	0.167404	0.510877	-0.833731	-0.613248	-0.253088	0.756302	0.0257982	-0.681852	0.700246
TCGA-BH-A0W4	2	-0.893163	0.834064	-0.647436	0.703605	-0.629926	-0.879202	0.906203	-1.03346	-0.225201	0.171738	-0.343067	0.187117	0.726963	0.1229	-0.395504	-1.67939	-0.588807	0.975706	-0.258815	-1.4723	-1.24727	0.819111	-0.122279	0.0630229	-0.116869	-0.59936	-1.47921	0.205093	0.663404	-1.41628	-0.771899	-0.0310307	-0.192136	0.637491	-0.32469	-0.503232	0.234598	-1.31744	0.659372	-1.84721	1.17719	0.19651	-0.244818	-1.01519	0.501932	-1.33946	-0.410105	0.977467
TCGA-BH-A0W7	2	-0.954295	0.509705	-1.48838	0.474783	-0.601989	-0.855748	1.43543	-1.55858	-0.0653458	0.580602	0.0608667	0.513974	0.896929	0.508933	-0.77289	-1.5052	-0.642209	0.69054	0.619819	-1.49363	-1.57821	0.699092	-0.226534	0.271643	-1.11763	-0.663026	-1.41974	-0.0240727	0.302404	-0.991228	-0.909598	-0.744946	-0.76683	0.599313	-0.267654	-0.34772	0.389272	-1.17572	0.675023	-1.59313	1.17649	0.036333	-0.123392	-1.5402	0.715146	-1.20386	-1.03175	0.568446
TCGA-BH-A0WA	2	-1.34242	-0.194342	-1.06799	-0.278599	-1.52854	-1.51553	1.63288	-1.66287	-1.68451	-0.887356	-1.74757	-0.483059	-1.5826	-1.5213	-1.75347	-1.02129	0.552902	-1.17916	-0.362556	-1.14569	-0.872494	-1.66462	-2.19271	-0.998488	-1.10165	-1.78538	-1.7408	-0.264945	-1.75609	-1.13577	-1.53598	-0.10785	-1.34899	0.793866	-1.51064	-2.26638	-1.02641	-0.515107	-1.71195	-0.457571	-0.192588	1.5917	-0.75239	-1.51551	-1.78741	-1.87894	-1.20111	-1.39977
TCGA-BH-A18F	2	-0.275579	0.507946	-0.234129	0.961943	0.0199324	-0.311035	-0.870709	0.166694	0.506989	0.550144	0.0373906	-0.523371	0.434806	-0.463116	0.36567	0.607289	0.605344	0.248419	-0.640866	-0.369124	-0.600061	0.227733	0.0705524	0.360334	0.751898	-0.269301	0.323912	1.27128	-0.188812	-0.971744	-0.27372	0.0740668	-0.164819	0.442311	-0.407823	0.153939	-0.208144	-1.17354	0.538368	-0.0879923	-0.697157	-0.273691	-0.369063	0.215715	0.513837	0.42535	0.583324	0.635853
TCGA-BH-A18H	2	-0.997539	1.46682	-1.6571	2.08723	-1.1971	-1.63188	0.870635	-1.21402	0.45938	0.543991	-0.277512	-0.316909	1.51031	0.329377	0.00327012	-1.58646	-0.228491	2.14362	0.134496	-2.75049	-2.23795	1.81658	-0.0276028	1.15286	-0.146977	-0.777396	-1.54621	1.37476	0.498624	-2.47353	-0.647245	0.206769	-0.704024	1.16427	-0.245106	-0.535123	0.971206	-2.51462	1.83804	-2.93057	1.20566	-0.0143366	0.337171	-1.6441	1.57168	-1.60673	-0.260408	1.90383
TCGA-BH-A18I	2	-1.00287	1.23408	-0.968718	1.501	-0.22369	-1.08347	0.877281	-1.11234	0.162121	0.968497	0.23796	0.383257	1.22923	0.406135	0.178906	-1.80535	-0.582286	1.11127	0.381441	-1.99149	-1.54639	1.36155	0.259732	0.474056	0.125078	-0.568254	-1.26769	1.08064	0.545841	-1.8882	-0.657583	-0.292626	-0.442343	1.28059	-0.568578	-0.154795	0.66304	-2.00931	1.32903	-2.46612	1.31916	-0.029062	-0.216342	-0.786387	1.09313	-0.940119	0.0465169	1.448
TCGA-BH-A18J	2	1.02191	0.77283	-0.974224	2.72373	0.0993456	-1.52306	-0.0251284	0.519993	1.02527	-1.00329	-0.278928	-0.74119	0.749456	0.23584	1.40832	-0.97503	-0.203103	1.49752	-0.00826633	-1.93749	-0.10872	1.91127	0.818725	2.06869	0.752726	0.326849	0.256421	2.58301	0.457247	-1.7356	0.930149	1.24869	-0.00744366	-0.770275	0.859637	-0.0385961	0.90108	-1.34435	2.06104	-2.31786	0.17321	-0.746232	1.15084	0.614174	1.13735	-0.10948	2.43102	1.99076
TCGA-BH-A18L	2	-1.64752	1.37404	-1.13651	-0.694283	-1.34037	-0.0515154	1.32769	-1.31711	-0.419672	0.471618	0.00399861	0.733035	0.881645	0.508225	-0.963927	-0.960818	-1.09273	0.0970604	-0.430005	-0.411587	-1.45426	0.41679	-0.0724688	-0.413532	-1.16689	-1.107	-1.62885	-1.12322	0.900075	-0.393085	-1.63048	-0.969905	-0.253537	0.19529	-0.328524	-0.321243	-0.0912972	-0.667924	0.116921	-0.632607	0.972845	0.151199	-0.656697	-1.72839	0.562036	-1.1972	-2.0527	0.279685
TCGA-BH-A18N	2	1.91561	-0.678887	1.63121	0.265721	1.84616	1.80144	0.217176	0.756491	0.21764	1.03252	2.27086	1.56229	1.78019	0.856214	1.80365	-0.656474	-0.977595	0.585389	1.50672	1.0382	1.1822	0.98867	1.67897	1.04262	0.593628	1.39838	0.895292	0.135798	1.2857	1.00218	2.07775	0.553749	0.997485	0.453552	1.66112	1.37283	1.63349	0.4783	1.27112	-0.425214	1.34996	-0.289021	1.29756	1.56497	0.945484	1.51408	1.49216	1.18812
TCGA-BH-A18P	2	-1.83488	2.79893	-1.32655	-1.44539	-1.61616	0.00249222	0.387371	-0.742669	0.444239	0.579093	-0.717869	0.598958	0.461039	1.17524	-1.04145	-0.732823	-1.58589	-0.0419951	-0.627426	-0.048475	-1.01599	0.335273	0.246679	-0.489073	-1.48697	-0.672934	-0.904401	-0.678551	1.02673	0.0908387	-1.80992	-0.959422	0.624566	0.149246	-0.502466	0.209551	-0.736812	0.141177	-0.48204	-0.695735	0.56171	-1.18788	-1.12746	-1.26583	0.957945	-0.901743	-1.85947	0.375604
TCGA-BH-A18Q	2	-1.1783	-0.741161	-0.372058	-0.577237	-0.0519001	-0.275072	1.71143	-1.42212	-1.6216	-0.0774374	-0.0840778	0.357941	-0.286028	-0.744769	-1.03618	-0.796717	-0.0882549	-1.33829	0.231189	-0.40351	-0.923978	-1.30812	-1.21606	-1.33992	-1.00568	-1.24786	-1.5358	-0.785268	-1.00517	-0.264868	-1.20193	-1.16986	-1.36095	0.891524	-1.02592	-1.07601	-0.118014	-0.69889	-1.04309	-0.170464	0.269492	1.58798	-0.813048	-0.891221	-1.15226	-0.816178	-1.12646	-1.0976
TCGA-BH-A18S	2	2.9954	0.907422	2.16082	-0.761896	1.46571	3.59356	-1.15411	1.58705	2.34028	2.0408	3.00538	2.91174	2.96925	2.81408	2.40408	0.0329593	-1.86287	2.62081	1.34813	2.41369	2.32059	3.02045	3.70369	2.36617	0.741078	3.04104	2.33612	-0.832985	3.76066	2.24251	2.87562	1.67548	3.47361	-0.800247	3.23104	3.44743	1.79489	2.47706	2.55339	0.326671	2.20769	-2.91451	1.53607	1.42963	3.15604	2.37614	1.1817	2.67641
TCGA-BH-A18T	2	-0.077519	-2.03134	-0.31377	-0.554435	0.160677	-0.221659	2.29121	-1.23639	-1.98154	-0.950969	-0.413474	0.283884	-0.883042	-0.603421	-1.17427	-1.10453	-0.0705667	-1.40437	0.971904	-0.180544	0.148387	-1.47719	-1.39817	-0.654222	-1.31891	-0.437469	-1.12589	-1.20726	-1.12045	0.45062	0.249552	-0.251875	-1.331	0.00304494	0.0143738	-1.56152	0.338044	0.746374	-1.21479	-0.120424	0.672779	1.80514	0.575453	-0.873229	-1.61465	-1.30263	-0.712566	-1.64713
TCGA-BH-A18U	2	-0.720898	-0.616151	-0.729441	0.211845	-0.040831	-0.185885	1.59606	-1.19788	-1.01349	0.096706	0.336091	0.225978	0.718843	-0.210313	-0.532929	-0.809658	-0.294088	-0.177466	0.433176	-0.772364	-1.15328	-0.290563	-0.636717	-0.191637	-0.843755	-0.666586	-1.26676	-0.377496	-0.297403	-0.442191	-0.408623	-0.778699	-1.28961	0.391998	-0.0803728	-0.784744	0.882274	-1.00187	0.157426	-0.795971	0.69611	1.27999	0.173603	-0.995381	-0.110777	-0.820132	-0.861428	-0.214486
TCGA-BH-A18V	2	-0.156917	-1.07493	0.314891	0.942239	0.129361	-0.612967	0.245568	-0.286903	-0.692558	-0.389414	-0.328333	-0.896029	-0.536088	-1.2437	-0.0116507	0.568106	1.38246	-0.39718	-0.673268	-0.32169	-0.304442	-0.593683	-0.878019	-0.203817	0.683283	-0.588303	-0.170376	0.515791	-1.06547	-1.01217	-0.0152722	0.467222	-1.16261	0.398713	-0.515691	-0.889478	-0.334014	-0.862969	-0.204394	0.499103	-0.874358	1.068	-0.230729	0.0429589	-0.837957	-0.130461	0.518756	-0.580265
TCGA-BH-A1ES	2	1.44918	0.610371	0.807988	0.653788	0.548507	0.556577	-1.31306	1.29253	1.39487	0.283311	0.676459	0.369364	0.563632	0.745784	1.46898	0.539191	-0.16116	0.781409	0.00857932	0.561525	0.879461	1.33026	1.55719	1.16356	1.04071	0.917358	1.32587	1.10098	1.04523	0.158546	0.847099	0.976954	1.32129	-0.625934	1.01994	1.38553	-0.262614	0.440342	1.18323	0.277732	-0.297113	-1.70686	0.420365	1.21157	1.06095	1.34531	1.55032	1.42442
TCGA-BH-A1F2	2	1.36579	0.172308	0.198608	2.44983	0.854596	-0.638543	-0.625807	0.608289	1.28089	0.126722	0.666245	-0.0971305	0.846794	0.340937	1.75955	-0.425439	0.252189	1.42569	0.16133	-0.888592	0.307706	1.8592	1.1281	1.79182	1.32738	0.702438	0.817239	2.17632	0.653713	-1.17822	1.2171	1.40333	0.436355	-0.334577	0.728484	0.857099	0.38738	-0.918916	2.08448	-1.12099	0.162694	-1.12041	0.756423	1.05613	1.20731	0.801311	2.52743	1.77612
TCGA-BH-A1F5	2	0.885395	0.0940189	0.110785	-0.271833	0.871226	1.52858	-0.538878	0.216136	1.34322	1.92761	1.95765	1.51206	2.25039	1.35065	0.271681	0.280965	-0.678184	1.269	0.805183	0.923788	0.143493	1.58218	1.59133	1.2178	0.0551028	1.13948	0.776246	-0.558495	1.77758	0.647017	0.763294	-0.515509	0.926138	-0.505327	1.23147	1.91817	0.71152	0.247853	1.53485	0.367321	1.216	-1.51215	0.463834	0.0206479	1.86955	0.849499	-0.176588	1.3805
TCGA-BH-A1F6	2	1.22208	-0.817457	0.795701	1.81449	0.900149	-0.073914	-0.796025	0.278969	0.379921	0.387383	1.00981	0.259138	0.423106	-0.23917	1.06279	-0.195604	0.658238	0.724041	0.208945	-0.272096	0.447712	0.812794	0.485055	1.19103	1.4899	0.489669	0.507582	1.07106	0.0525256	-0.880981	1.00308	0.987528	0.23414	-0.162934	0.505875	0.600303	0.0710071	-0.588287	1.26887	-0.372643	0.0921498	-0.384256	0.796433	0.873704	0.508462	0.717457	1.64269	1.00581
TCGA-BH-A1F8	2	1.76374	-0.905784	0.351184	1.8575	1.56693	0.146564	-0.60681	0.720491	1.23589	0.580169	1.46076	0.247011	1.25433	0.615396	1.56056	0.426893	0.291343	1.05338	0.998346	-0.357676	0.444958	1.57617	1.25161	1.74485	0.957231	1.0883	1.17272	1.60011	0.420268	-0.293818	1.50988	0.455548	0.0564367	-0.520047	1.15893	1.23627	0.913361	-0.563696	2.035	-0.476455	0.0267589	-0.934605	1.13973	1.07588	1.27075	1.23431	2.04446	1.42995
TCGA-BH-A1FB	2	-0.269459	0.63845	-1.03809	2.15848	-0.344429	-1.39891	0.527886	-0.79466	0.586354	0.0330035	0.106752	-0.2452	0.848411	0.119677	0.498063	-0.954601	0.161995	1.29936	-0.0938343	-1.89322	-1.28732	1.52375	0.198615	1.11182	0.312832	-0.513602	-0.729723	1.54041	0.297994	-1.95996	-0.352134	0.388726	-0.662971	0.0759237	-0.0701347	-0.126584	0.262692	-1.93679	1.64461	-1.63272	0.415382	-0.263417	0.089714	-0.522451	0.979785	-0.48026	0.777721	1.35468
TCGA-BH-A1FC	2	-5.49132	-0.809529	-2.29777	-1.10597	-2.69138	-1.93975	1.7052	-3.30826	-3.00801	-0.577588	-2.58584	-2.36297	-1.74961	-3.30083	-4.06147	2.1876	3.08064	-2.08827	-2.99046	-1.38371	-5.05001	-3.50818	-4.97606	-3.87132	-1.34787	-3.90528	-3.49573	-2.74482	-3.73358	-2.21457	-4.81478	-2.8614	-4.68696	0.965232	-4.30037	-3.9046	-2.22754	-3.38907	-3.16547	2.26122	-2.64535	4.54442	-3.43879	-4.57003	-2.48928	-2.88207	-4.94784	-3.60452
TCGA-BH-A1FG	2	1.58388	0.349933	-0.0358744	1.728	0.805076	0.0208282	0.0795195	0.158071	1.50842	0.607344	1.24249	0.953232	1.69839	1.36572	1.53024	-1.06493	-0.711887	1.96636	1.21322	-0.856879	0.187903	2.438	1.76639	2.01773	0.334106	1.07428	0.502348	1.26776	1.47565	-0.524966	1.27497	0.973096	0.833619	-0.245316	1.346	1.38459	1.07427	-0.395397	2.45297	-1.63411	1.29214	-1.5344	1.11387	0.442287	2.0596	0.644719	1.73985	2.20787
TCGA-BH-A201	2	-0.597612	0.53678	0.0521462	0.417141	-0.341052	-0.326434	-0.504012	-0.0322297	0.299218	0.434043	-0.311961	-0.437202	0.439278	-0.265556	-0.123503	0.152943	0.344246	0.763839	-0.735092	-0.527641	-0.901091	0.445389	-0.0188553	-0.068801	0.535746	-0.344537	-0.387164	0.601546	0.253431	-0.998652	-0.571014	0.101355	-0.00554922	0.461255	-0.413047	0.0089025	-0.321311	-1.12371	0.365827	-0.339324	-0.168326	-0.127933	-0.48992	-0.367261	0.383309	-0.409407	-0.155951	0.700802
TCGA-BH-A202	2	1.13419	-0.902366	1.28912	0.12759	0.726574	0.637893	-1.03204	1.15409	-0.250497	0.137448	0.246902	-0.384146	-0.655065	-0.760466	0.835958	0.99046	0.843834	-0.942851	-0.0997049	1.08322	1.30769	-0.832	0.0655014	0.311361	1.19452	0.52011	1.37007	0.781614	-0.610275	0.290914	1.25618	0.927975	0.335778	0.299363	0.238416	-0.0127308	-0.153416	0.618611	-0.518028	0.962443	-0.966537	0.253332	0.438046	1.45374	-0.684232	1.10291	1.39344	-0.211105
TCGA-BH-A28Q	2	-1.65563	1.21323	-0.636839	-0.0762854	-0.997575	-0.945253	0.543124	-0.827752	-0.578721	0.00361699	-0.998237	-0.276973	-0.325535	-0.52224	-0.826275	-0.653023	-0.0881645	-0.387302	-1.08209	-0.770736	-1.10445	-0.321475	-0.766227	-0.906546	-0.129258	-1.28406	-1.22305	0.124399	-0.114993	-1.18726	-1.59626	-0.385685	-0.415793	0.66961	-1.27132	-0.875597	-0.858542	-1.0795	-0.595	-0.62191	-0.0754007	0.466187	-1.2375	-0.818888	-0.394275	-1.07064	-0.802992	-0.0499057
TCGA-BH-A2L8	2	-0.990873	1.2913	0.739557	-0.263161	-0.295307	0.0663382	-1.04963	0.277274	0.122004	0.907467	-0.449057	-0.140795	-0.38758	-0.445892	0.00273991	0.565317	0.547666	-0.319193	-1.1055	0.309119	-0.236519	-0.204377	-0.10585	-0.803741	0.952045	-0.389142	0.239716	0.384386	-0.0065031	-0.57599	-0.751842	0.0717926	0.447059	0.948262	-1.14634	0.255024	-1.17788	-0.40467	-0.528572	0.573364	-0.846705	-0.331359	-1.24364	0.209457	-0.0314297	0.247449	-0.17457	0.198213
TCGA-BH-A5IZ	2	0.109218	0.0993484	1.00504	-0.282343	-0.100626	0.483567	-2.12827	1.73016	0.233572	0.170684	-0.749502	-1.57764	-0.605775	-1.66618	0.285009	2.71319	1.88962	-0.82911	-1.45442	1.25806	0.58885	-1.08371	-0.421586	-0.546346	1.57721	-0.257001	1.58704	1.0418	-1.1196	-0.134151	0.179308	0.736648	0.183055	0.383403	-0.818971	-0.0911186	-1.15048	-0.131329	-1.08592	2.1789	-2.36836	0.02427	-0.8624	1.16273	-0.720769	1.05102	1.00193	-0.457938
TCGA-C8-A12M	2	-0.713449	1.15964	-0.166413	-2.07123	-0.742498	0.618571	1.54674	-0.812838	-0.309204	0.0169168	-0.769664	1.30575	0.392369	0.893998	-1.13477	-1.39373	-1.4713	-0.227703	0.12104	0.483867	-0.0438726	0.179682	0.323598	-1.10751	-1.98317	0.00258043	-0.987162	-2.20941	1.42683	0.994811	-0.791419	-0.310879	1.2428	0.684392	-0.0492592	0.131494	-0.445719	1.67869	-0.639917	-0.266573	1.42161	-0.737962	-0.658357	-1.4845	0.536823	-1.31669	-1.86679	-0.110098
TCGA-C8-A12O	2	0.297071	-0.622119	-1.00294	1.63661	0.929047	-0.688179	2.12758	-1.50682	-0.0569337	1.10621	1.39564	1.47937	1.83604	1.46795	0.206857	-2.91105	-1.26559	1.54969	2.46517	-2.35712	-1.03112	1.95769	0.6807	1.42657	-0.646766	0.703611	-1.1163	0.0578118	1.00708	-0.941105	1.06769	-0.614938	-0.683654	0.758942	0.772854	0.299049	2.28232	-1.04275	2.09829	-3.15513	2.74969	0.101384	1.50777	-1.15037	1.49274	-1.1293	0.0376132	1.55034
TCGA-C8-A12Q	2	2.32163	-1.60863	0.160688	1.37992	2.38128	1.24076	0.277575	0.673993	1.26911	1.69224	2.68857	1.10971	2.79513	1.59966	1.69614	0.341961	-0.398762	1.32464	2.73599	-0.0309119	0.39097	1.87814	1.90465	2.24967	0.157376	2.08719	1.53204	0.863189	0.930379	0.884688	2.71329	-0.402755	-0.147751	-0.0535296	2.21897	1.77511	2.77711	-0.163591	2.62062	-0.731573	1.12218	-0.740673	2.21478	0.959544	2.15584	1.52954	1.62751	1.43917
TCGA-C8-A12T	2	-1.01683	0.0681203	-0.950517	0.680151	-0.149355	-0.663506	1.52628	-1.65169	-0.297465	0.871345	0.45256	0.679735	0.891972	0.549553	-0.527333	-1.31812	-0.254043	0.73507	0.995471	-1.70547	-1.78976	0.796069	-0.199971	0.0427242	-0.840402	-0.409197	-1.44227	-0.433643	0.133059	-1.03512	-0.650841	-0.952886	-1.10193	0.978066	-0.422425	-0.189845	0.715229	-1.33034	0.859398	-1.44625	1.06129	0.438013	-0.0175386	-1.67103	0.787083	-1.02983	-1.19324	0.468436
TCGA-C8-A12U	2	-1.32319	-0.443821	-0.136116	-1.78591	0.0604427	0.804428	1.43582	-1.19911	-1.21601	1.06717	0.215623	1.2821	0.53888	0.392734	-1.78962	-0.816803	-0.620286	-0.565214	0.655771	0.195289	-0.788181	-0.502279	-0.564806	-1.38336	-1.31844	-0.00280218	-1.30743	-2.80213	0.438524	0.741302	-0.595978	-1.72383	-0.372704	0.563268	-0.461843	-0.14815	0.246029	0.586209	-0.842018	0.0944723	1.23081	0.769787	-0.350415	-1.82209	-0.0431177	-1.32464	-2.66655	-0.783846
TCGA-C8-A12V	2	-2.4409	-1.72237	-0.644773	-0.829746	-0.0246243	0.0161855	1.47393	-1.883	-2.11747	0.876216	0.116095	-0.0424801	0.0206918	-1.37781	-2.25229	0.719064	1.34631	-1.36738	0.078946	-0.411396	-2.27718	-1.79251	-2.31942	-2.10709	-0.84637	-1.42869	-1.79774	-2.27535	-1.79928	-0.475464	-1.56169	-2.38664	-2.70644	0.840642	-1.85876	-1.32882	-0.165503	-1.46014	-1.39183	1.1971	-0.466856	2.71846	-1.11785	-2.35107	-1.15404	-1.28395	-2.93861	-1.93166
TCGA-C8-A12W	2	-0.283748	-2.09974	-0.227614	0.191528	1.48021	0.511391	1.57086	-1.61057	-0.591075	1.7324	1.77368	1.30532	1.60678	0.551989	-0.805137	-0.805163	-0.153652	0.402827	1.89943	-0.784242	-1.35525	0.289508	-0.127012	-0.11451	-0.843924	0.295215	-0.986705	-1.12621	0.110426	0.0269034	0.242689	-1.87831	-1.47872	0.787871	0.125672	0.4418	1.38142	-0.916817	0.853169	-0.461013	1.47476	0.911795	0.374664	-1.24809	0.566347	-0.385519	-1.30695	0.00167226
TCGA-C8-A12Z	2	1.4832	-1.94738	1.10877	0.842176	1.5338	0.257995	0.606313	-0.143887	-0.503559	0.0923069	0.924161	0.847572	-0.00313932	-0.209029	0.488909	-1.04912	0.0698832	-0.0196179	1.25246	0.0364379	1.10662	0.0841829	0.0730301	0.669949	0.338644	0.74783	0.264219	0.206081	-0.130306	0.103512	1.57949	0.711079	0.0463798	0.100267	0.650843	0.228904	0.531592	0.512944	0.424682	-0.454185	0.812698	0.38224	1.14451	0.667267	-0.334393	0.218822	1.24183	0.196493
TCGA-C8-A131	2	0.324222	-2.73994	0.218007	-0.381197	0.763837	0.157414	0.453429	-0.120654	-1.35183	-0.340833	-0.21027	-0.682397	-0.839675	-1.51847	-0.876353	1.25101	1.57502	-1.65158	0.610076	0.521935	0.226242	-1.97179	-1.44598	-0.743395	-0.216086	-0.215201	0.238377	-0.557122	-2.0364	0.451871	0.486565	-0.507925	-1.62091	0.252166	-0.438051	-1.11755	-0.0756938	0.22982	-1.33936	1.52752	-1.15412	1.68517	0.271572	-0.142678	-1.62284	0.0136201	-0.052385	-1.80764
TCGA-C8-A135	2	0.731143	-1.40559	0.0572624	0.371736	1.8495	0.734068	0.322467	0.224813	0.323193	1.09895	1.50244	0.445666	1.45799	0.472518	0.35144	0.492623	0.0185552	0.0437927	1.45215	0.0949025	0.0234634	0.452817	0.58296	0.537096	-0.118115	0.864284	0.714	0.16806	0.0437399	0.456918	1.18741	-1.07189	-0.769277	0.0463609	0.691834	0.867799	1.40105	-0.447893	0.983283	0.0739922	0.181386	0.0845861	0.713605	0.45402	0.712397	0.754824	0.458023	0.292374
TCGA-C8-A1HF	2	-3.33906	-0.8937	-1.11302	-1.39607	-0.391374	-0.00408788	2.22321	-2.47886	-1.92558	1.23793	-0.012693	0.245828	0.28091	-0.789993	-2.55136	0.298713	0.647171	-1.3587	0.119554	-0.425925	-2.92931	-1.7336	-2.24539	-2.63444	-1.86799	-1.81206	-2.31502	-2.43719	-1.49871	-0.308415	-2.43941	-2.96842	-2.98373	1.23021	-2.04356	-1.26717	-0.157586	-1.62833	-1.47626	0.942481	-0.12346	2.52098	-1.85257	-2.78429	-0.900687	-1.51792	-3.79408	-2.02687
TCGA-C8-A1HG	2	-1.72613	0.357789	-1.49872	-0.503442	-0.544758	-0.460016	1.90754	-1.67711	-0.708367	0.729979	-0.0244648	0.537075	0.761334	0.327688	-1.45657	-1.09629	-0.662748	-0.169428	0.537359	-1.02851	-1.75654	-0.105815	-0.728872	-0.678877	-1.73906	-0.953428	-1.71341	-1.00718	-0.0920845	-0.446252	-1.31679	-1.70582	-1.35552	0.696225	-0.65989	-0.613575	0.430898	-0.994844	-0.119818	-0.932458	0.889975	0.716459	-0.484259	-1.91695	0.21876	-1.4136	-2.14298	-0.326053
TCGA-C8-A1HI	2	-0.8601	-0.364965	-1.56641	1.05164	-0.0596657	-1.04553	2.13108	-1.89661	-0.226871	0.828833	0.503375	0.532319	1.0341	0.610979	-0.608536	-1.6351	-0.418833	0.728897	1.52529	-1.91448	-1.86201	0.73904	-0.404432	0.458066	-1.40744	-0.640763	-1.45346	0.347076	-0.14597	-1.06325	-0.484622	-0.94501	-1.67283	0.973607	-0.158915	-0.415471	1.06272	-1.56869	1.03111	-1.88368	1.3314	0.546572	0.288366	-1.70871	0.667512	-1.17949	-0.984659	0.436867
TCGA-C8-A1HJ	2	-2.52947	-0.603676	-0.0613328	-2.82539	-1.65	0.0261064	1.72472	-1.96756	-2.83929	-0.754322	-1.86305	0.142909	-2.12204	-1.45847	-2.82984	0.30579	0.645103	-2.55183	-1.0325	0.47803	-1.12219	-2.9644	-2.59054	-3.32489	-1.71006	-1.97195	-2.25465	-3.44245	-1.74339	0.547871	-2.57824	-1.34639	-1.14193	0.962602	-2.16902	-2.14984	-1.89854	0.82021	-3.45107	1.80521	-0.6837	2.2501	-1.95698	-2.32692	-2.3796	-1.96966	-3.41699	-3.02562
TCGA-C8-A1HK	2	-2.41699	-0.0842694	-1.74488	-0.566173	-0.333673	-0.441736	2.61764	-2.55514	-1.05693	1.29391	0.484491	0.844386	1.01196	0.368263	-1.78931	-1.32394	-0.780658	-0.40963	0.916126	-1.22607	-2.57918	-0.369834	-1.03246	-1.13063	-2.18017	-1.46123	-2.32482	-1.19327	-0.325599	-0.594258	-1.92141	-2.47917	-2.14874	1.16907	-1.06692	-0.723788	0.556124	-1.56416	-0.150618	-0.894327	1.24158	1.26924	-1.01782	-2.42617	0.0610419	-1.51862	-2.90762	-0.640969
TCGA-C8-A1HM	2	-0.0436128	-0.891923	0.325351	-0.985483	0.809183	1.3354	1.08181	-0.944471	-0.703587	1.45423	1.57347	1.97638	0.775638	0.868882	-0.72173	-0.783369	-0.772496	-0.278757	1.28178	0.890743	0.369539	0.0194362	0.0684665	-0.169551	-0.620699	0.534825	-0.303271	-1.99436	0.766614	1.03928	0.669942	-0.821128	0.0291165	-0.183653	0.584592	0.638978	0.556744	0.907665	-0.149245	0.22117	1.59022	0.257112	0.466273	-0.596847	0.244982	-0.245076	-1.21981	-0.297807
TCGA-C8-A1HO	2	0.581075	0.90391	0.361749	-0.04967	0.00493099	0.640995	0.838275	-0.466329	-0.124713	0.40337	0.941446	1.87525	0.855508	1.18114	0.345161	-2.09287	-1.54897	0.821096	0.556249	0.0687338	0.622554	1.2354	0.977818	0.752991	-0.156673	0.637258	-0.497895	-1.11987	1.80113	0.178354	0.814679	0.668732	1.32393	-0.190821	1.08515	0.720827	0.629265	0.659216	0.771845	-1.40937	1.98711	-0.68927	0.829356	-0.171738	0.985211	-0.340049	0.0579677	1.20942
TCGA-C8-A26V	2	2.16712	-1.7508	1.69103	-0.400765	1.94779	1.64711	-0.295599	1.17936	-0.263111	0.271893	1.32401	1.16102	0.0375615	0.124415	0.804843	0.229519	-0.0934732	-0.660099	1.14761	1.8758	2.36587	-0.242512	0.708833	0.64724	0.554795	1.52183	1.52649	-0.636364	0.266093	1.5962	2.42476	0.754362	0.947753	-0.731234	1.38463	0.881765	0.469976	1.8716	-0.22418	0.951743	0.280122	-0.131474	1.40614	1.63848	-0.336568	1.21205	1.52293	-0.0854659
TCGA-C8-A26X	2	-0.800915	-1.01218	0.849608	-1.01668	0.527595	0.51966	0.387175	-0.634403	-1.0967	0.889535	0.0869681	0.681612	-0.779572	-0.605935	-0.963983	0.210502	0.616085	-1.10742	0.478253	0.605573	0.120633	-1.1835	-0.964227	-1.43214	-0.0662976	-0.394639	-0.394638	-1.03629	-0.924998	0.340416	-0.504428	-0.621643	-0.592065	0.72982	-1.02562	-0.249138	-0.831003	0.366926	-1.36531	0.917436	-0.166854	0.902309	-0.806181	-0.385872	-1.06721	-0.212008	-1.05928	-1.20374
TCGA-C8-A26Y	3	0.325463	-0.426891	0.20141	-0.145357	0.656053	0.445798	0.425747	0.0319808	0.211448	-0.498526	-0.25813	0.445416	0.55237	1.08242	-0.0101317	-0.210871	-0.714289	0.649595	-0.12541	-0.174565	0.225695	0.430977	0.203899	0.853244	0.649585	0.70177	0.0810841	-0.939698	0.853455	0.687825	0.812525	-0.370522	-0.031031	-1.11034	1.06255	0.833533	0.572082	1.03995	0.77142	-0.0271974	0.673658	-0.195435	1.10688	0.11127	0.519259	0.045739	-0.201987	0.563212
TCGA-C8-A26Z	3	2.77007	-0.564988	0.290284	1.02387	1.85758	2.14779	0.93079	0.773065	1.90933	0.186792	2.3824	2.54988	1.93028	2.54837	1.77073	-1.53036	-2.41065	1.46951	2.22639	0.785982	1.75849	2.68034	2.70548	2.4471	0.387503	2.56164	1.46395	-0.247928	2.59848	2.0202	2.67195	1.21222	1.29869	-1.4319	3.18418	2.38969	2.03817	2.15259	2.3503	-1.03624	2.30412	-1.80686	2.54208	1.31559	2.35218	1.53808	1.79784	1.91706
TCGA-C8-A273	3	2.99042	-0.747302	-0.279856	1.73378	1.78298	0.434853	1.16708	0.627159	1.25589	-0.663111	0.874594	1.27389	1.79361	1.70582	1.38799	-1.58011	-1.80342	1.29687	1.33549	-0.456686	1.1863	2.59049	1.90066	2.56547	0.463617	2.33092	0.699148	0.553912	1.81421	0.752578	2.43596	1.14727	1.09624	-1.69518	2.85568	1.20087	1.74392	1.09104	2.1355	-1.91657	1.73148	-1.11173	2.70706	1.0609	1.94849	0.175429	1.90459	1.41421
TCGA-C8-A274	3	0.766132	1.88007	-0.397705	1.03615	0.786113	-0.558367	1.34034	-0.110381	0.795432	-1.20431	-0.541395	0.950634	0.65882	1.22715	1.02994	-2.05961	-2.03001	0.844805	-0.639794	-0.953924	-0.134018	1.91071	1.13245	0.982083	0.392542	0.274701	-0.522365	0.60007	1.9101	-0.209874	0.0883675	0.70241	1.15259	-0.731303	0.904131	0.57545	-0.164182	0.305901	0.974865	-1.94921	1.33302	-0.976475	0.0475556	0.92281	1.19868	-0.25768	0.834941	1.25739
TCGA-C8-A27A	3	-2.01368	1.05051	-1.02588	-1.38389	-1.8305	-1.95675	0.764429	-0.928659	-1.6303	-2.69359	-3.54847	-1.69304	-2.74408	-1.22874	-2.28524	0.659994	0.256018	-2.03626	-2.9112	-0.360867	-0.951754	-2.42942	-2.74264	-1.7432	-1.15879	-1.96217	-1.14143	-1.77999	-1.34571	-0.418914	-2.64465	-0.798169	-1.2372	-0.853672	-1.85707	-1.99537	-2.26668	0.591169	-2.79526	1.43529	-1.60221	1.50575	-1.785	-1.34455	-2.21314	-2.08728	-2.22289	-2.75949
TCGA-C8-A27B	3	-3.50632	-2.6686	-2.35991	-1.96462	-3.37655	-3.30853	1.06101	-2.28908	-4.29126	-4.00113	-5.14709	-3.44614	-4.76006	-3.86854	-4.80965	2.74165	3.08763	-4.27169	-3.4149	-0.948514	-2.21337	-6.13866	-6.62893	-3.58542	-2.5017	-3.36525	-2.05881	-3.62168	-5.3964	-1.32607	-3.88111	-1.33359	-4.85398	-0.475115	-3.20537	-5.64027	-2.66272	-0.326528	-5.25633	3.83653	-3.71433	5.62476	-2.10984	-3.9896	-5.53339	-3.94883	-4.47452	-6.73024
TCGA-C8-A3M8	3	-0.522028	1.17015	0.550763	-1.19368	0.367028	0.869673	0.410515	-0.258573	0.018549	-0.493426	-0.603233	0.898778	0.436493	1.34442	-0.207873	-0.871948	-1.65621	0.490089	-1.03955	0.409944	0.135372	0.532297	0.653595	0.0370426	0.280119	0.309468	-0.345478	-1.7474	1.86218	1.09551	-0.251641	-0.272028	1.0224	-1.10318	0.550639	1.00372	-0.35622	1.22052	-0.066984	-0.0682821	0.927267	-0.783657	-0.00373154	-0.21335	0.811672	-0.0897803	-0.93525	0.895813
TCGA-C8-A8HP	3	-0.582606	-2.16577	-0.184687	-0.372616	0.161952	0.170739	0.416254	-0.618355	-0.783237	-0.623952	-0.118522	-0.256557	-0.0406645	0.268837	-1.45386	0.441032	-0.16614	-0.313203	-0.482831	-0.0634333	-0.808498	-0.968954	-1.0477	-0.362187	-0.320495	0.458511	-0.527382	-1.49098	-0.584939	0.65014	-0.484037	-1.96936	-1.59299	-0.703928	0.19792	-0.674753	0.558671	0.0970712	-0.45638	0.619326	0.166472	1.36639	0.186725	-0.824761	-0.137849	-1.10174	-1.6868	-1.59905
TCGA-C8-A8HQ	3	0.419707	-1.46866	-2.10338	1.59177	-0.249267	-1.5567	2.62948	-1.30902	-0.167368	-1.68153	-0.967857	-0.0241789	1.5848	1.20112	-0.360031	-1.78672	-0.789524	1.48924	0.128502	-2.97812	-1.55987	1.2601	-0.373724	1.63194	0.107181	0.905769	-1.97762	-0.784305	0.040641	-1.15557	0.690853	-1.15484	-1.4638	-1.24463	1.7009	-1.07708	1.87763	-1.32753	1.66597	-2.59846	1.43614	1.1598	2.32848	-1.21694	0.669293	-1.80401	-0.857723	0.415343
TCGA-D8-A13Y	3	-1.30917	1.98466	-0.0430099	-1.99952	-0.868623	1.22415	0.899211	-0.331401	-0.0120263	0.76884	0.438063	1.12082	-0.345523	1.11672	-1.28716	-1.15695	-1.87687	-0.514561	-0.00323908	1.22981	0.154129	-0.135736	0.468679	-0.822976	-1.95341	-0.340765	-0.337491	-1.92082	1.22217	1.67062	-1.36826	-0.657382	0.744241	0.488086	-0.241457	0.490226	0.079934	1.17196	-1.30128	-0.401363	1.25642	-0.562855	-1.34001	-0.963624	0.553899	-0.723758	-1.84732	0.0031068
TCGA-D8-A13Z	3	0.576952	-0.845331	1.70229	-0.703184	1.30437	1.70205	-1.01906	0.883144	-0.023055	1.12154	1.28345	0.573304	-0.239411	0.0281976	0.171299	0.467085	-0.390194	-1.04303	0.47613	2.18454	1.37145	-0.393903	0.664618	-0.801652	0.297671	0.573231	1.23144	0.324971	0.268979	1.55036	0.687777	-0.354576	0.81529	0.768675	-0.0572466	0.934359	-0.493935	1.26347	-0.760979	0.993089	0.242163	-0.274353	-0.646332	1.53936	0.209585	1.21923	0.707506	-0.497857
TCGA-D8-A140	3	-0.138306	0.405339	-0.543557	1.37785	0.996767	-0.492873	2.81864	-1.81323	-0.0105257	0.247976	0.552924	1.99904	1.06056	0.727679	-0.171235	-3.29717	-1.60828	0.860534	1.09421	-1.2458	-0.907081	1.4378	0.0853311	0.718431	-0.594922	-0.301025	-1.41652	-0.167472	1.06476	-0.12147	0.278356	0.438201	-0.482573	1.15603	0.432119	0.00637598	1.15841	-0.47977	1.04085	-2.75026	2.6666	0.42635	0.402869	-0.817708	0.800384	-1.50441	0.149623	0.547606
TCGA-D8-A141	3	-2.9061	-0.989081	-0.822622	1.32	0.341401	-1.5607	2.26753	-3.15156	-2.02335	1.06873	-0.185439	0.594196	-0.00258056	-1.59373	-1.91418	-0.942298	1.64623	-0.657717	0.581452	-1.71482	-3.2221	-1.59008	-3.04256	-1.32845	-1.02353	-2.27293	-2.43864	-0.985427	-2.11504	-1.2392	-1.88035	-1.41811	-3.95107	2.65939	-2.10112	-2.19422	0.392792	-2.88728	-0.617816	-0.76211	0.607031	3.27954	-1.01661	-2.11281	-1.30663	-2.14075	-2.05905	-1.99626
TCGA-D8-A142	3	-0.921974	-0.785177	0.915307	-0.089502	0.467879	0.157054	-0.133406	-0.640027	-1.35469	0.544878	0.0971876	-0.0721647	-1.02359	-1.03895	-0.783647	-0.00508853	0.607932	-1.47636	-0.171963	0.782787	-0.201311	-1.40459	-1.07576	-1.70885	-0.113495	-0.940387	-0.396365	0.545995	-1.07027	0.131786	-0.710904	-0.657652	-0.788536	1.51568	-1.4422	-0.802438	-0.912012	-0.276712	-1.44394	0.389834	-0.110172	1.39247	-1.37394	0.438798	-0.960795	-0.170866	-0.166552	-1.28375
TCGA-D8-A143	3	-1.15369	-0.476044	0.865843	-1.06362	-0.441881	-0.486716	-0.0662038	-0.470713	-2.46658	-1.29696	-1.72864	-0.744993	-3.1393	-1.98911	-1.38481	0.725946	1.13735	-2.85603	-1.2669	1.12471	0.745545	-3.03782	-2.49147	-2.38035	-0.348507	-2.01909	-0.229833	-0.534422	-2.02182	0.30433	-1.10899	0.250875	-0.943803	0.583596	-1.89347	-1.55722	-2.24704	1.07979	-3.03707	2.04724	-1.41326	2.03893	-1.71765	0.309503	-2.97909	-0.428484	-0.641387	-2.6697
TCGA-D8-A147	3	-0.236516	-1.13392	0.332321	0.409435	0.473047	-0.473838	1.04103	-0.818921	-1.69091	-0.522284	-0.186079	0.148178	-1.72661	-1.50611	-1.01811	-0.92815	0.304513	-1.82759	0.0434475	0.324629	0.292044	-1.41063	-1.63339	-1.44173	-0.982433	-1.1563	-0.64051	0.131811	-1.37331	0.00116628	-0.523818	0.0486865	-1.06121	1.30036	-1.16241	-1.48486	-0.562977	0.0423156	-1.6597	0.0322814	0.30274	1.83939	-1.24264	0.0335071	-1.59487	-1.18957	-0.0407209	-2.28999
TCGA-D8-A1J8	3	-0.587772	-0.718111	0.808712	-0.189585	0.276513	-0.573641	0.231075	-0.357816	-1.98008	-0.612355	-0.775535	-0.319953	-2.61219	-2.20215	-1.2361	-0.0182498	0.830995	-2.81479	-0.680667	1.10158	0.663088	-2.26795	-2.12303	-2.22445	-0.94136	-1.74816	-0.125226	0.179636	-1.90787	0.0951628	-0.997756	0.119205	-0.915459	1.599	-1.94971	-1.62486	-1.72682	0.50156	-2.73534	1.11919	-0.752	1.90412	-2.09411	0.439806	-2.37664	-0.936116	-0.057523	-3.03882
TCGA-D8-A1J9	3	-0.665429	-0.205981	-0.270232	1.10939	1.02019	-0.0409847	0.961045	-0.853474	0.00773047	1.68944	1.17383	0.941629	1.43034	0.212574	-0.173325	-0.716183	0.166225	0.396138	1.32849	-0.723676	-1.42766	0.506164	-0.186824	0.310836	-0.437225	-0.0563961	-0.608005	0.476875	-0.037013	-0.0784771	-0.0181697	-1.03096	-1.37837	1.54902	-0.113555	-0.0248839	1.2918	-1.60271	0.977428	-1.47708	1.31726	0.731501	0.0910839	-0.252135	0.805809	-0.29425	-0.254168	0.140602
TCGA-D8-A1JC	3	0.120073	-0.434659	-0.129532	1.31149	1.36392	0.201466	1.77067	-0.970241	-0.268894	1.41517	1.42042	1.74347	1.74663	0.78937	0.250825	-2.2398	-0.741049	0.674237	1.85669	-0.901167	-0.760484	1.28264	0.4258	0.709428	-0.423099	0.376196	-0.967195	0.495002	0.571486	0.0421994	0.829794	-0.198191	-0.650081	1.52881	0.659709	0.00509448	1.84712	-1.11715	1.22527	-2.74936	2.2715	0.771537	0.786878	0.12235	0.989798	-0.55143	0.255832	0.950584
TCGA-D8-A1JD	3	-1.58274	0.629673	0.0560544	0.795011	0.651978	-0.526803	1.26238	-1.18564	-0.955505	0.877833	0.187776	1.11609	0.344921	-0.324842	-0.643409	-1.22485	0.192838	-0.33627	0.292841	-0.671876	-1.5023	-0.192978	-1.04608	-0.537484	-0.648583	-1.23153	-1.12806	0.0316332	-0.325305	-0.321491	-0.861818	-0.538746	-1.50489	1.99806	-1.03945	-0.710539	0.241382	-1.36579	-0.255316	-1.33778	0.923797	1.38226	-0.890116	-0.250163	-0.213381	-0.961891	-0.804464	-0.37136
TCGA-D8-A1X6	3	0.936199	0.565152	1.2853	-0.990717	1.35493	2.48939	-1.44711	1.8548	1.38328	1.5757	1.72583	1.2037	1.4032	1.90274	0.79726	1.04071	-0.969865	0.360494	0.80313	2.05207	1.69854	0.89583	2.04863	1.0706	-0.147895	1.86593	2.197	-0.525178	1.68842	2.17951	1.26691	-0.299425	1.3056	-0.528045	1.73673	2.36565	0.751097	1.97045	0.682853	0.763961	0.288276	-1.91412	0.829521	1.37027	1.83961	1.90481	0.154522	1.33026
TCGA-D8-A1X9	3	0.75494	-0.720418	0.685462	0.276587	1.6542	1.82604	0.196153	0.482106	0.621728	1.83281	2.28798	1.71321	1.83128	1.43186	0.517745	-0.50004	-0.984097	0.437428	1.77887	0.963581	0.488725	1.09203	1.41346	0.823495	-0.152175	1.50893	0.790884	-0.0630344	1.05512	1.55939	1.32842	-0.742625	0.148204	0.665611	1.36617	1.33547	1.63085	0.37739	1.09026	-0.788757	1.54028	-0.451463	0.956969	0.947299	1.58559	0.952787	0.263812	0.790909
TCGA-D8-A1XB	3	-1.61814	1.40679	0.601437	0.0166106	-0.116957	-0.340552	-0.646769	-0.101687	-0.408843	0.784364	-0.141852	-0.103016	0.246059	-0.319774	-0.143291	0.0957392	0.599531	-0.0515387	-0.981418	-0.128809	-1.12854	-0.163339	-0.26323	-0.980564	-0.0285203	-0.910789	-0.612006	0.82266	-0.0626926	-0.616065	-1.31087	-0.710121	-0.310114	1.14058	-1.15176	-0.437638	-0.644104	-1.39956	-0.500114	-0.732561	-0.398781	0.375358	-1.51944	0.250884	0.315742	-0.191489	-0.79582	0.277143
TCGA-D8-A1XD	3	0.126718	0.185601	2.96285	-1.50488	1.99744	3.21937	-1.86785	1.20992	0.82139	3.25363	3.00268	2.18767	1.71533	1.6062	0.976056	-0.025366	-1.16669	0.403531	0.955174	3.03565	1.40117	0.985107	2.44531	-0.432114	0.857713	1.34777	1.4813	-0.292706	2.05787	2.52522	0.969389	-0.397033	2.02644	1.30511	0.53199	2.57548	0.226296	1.48577	0.0726918	0.108251	1.00893	-1.44987	-0.413787	1.7695	2.09914	1.85521	0.210889	1.55522
TCGA-D8-A1XF	3	0.221786	0.728748	0.472649	-0.140166	-0.00230012	0.356553	1.11627	-0.326198	0.159587	0.235098	0.420257	1.19447	0.704825	0.819225	0.12207	-2.3694	-1.47843	0.990773	0.301665	-0.143415	0.454716	1.42444	0.867284	0.410794	-0.0910229	0.258666	-0.763014	-0.363469	1.46686	0.405056	0.52736	0.719451	1.16152	0.231747	0.540354	0.474154	0.808589	0.429887	0.352811	-2.18883	1.83888	-0.46472	0.479084	-0.396952	1.0396	-0.918532	0.202133	1.25758
TCGA-D8-A1XG	3	0.0377775	2.02144	2.03506	-1.05057	0.663972	2.97798	-0.889143	1.08924	2.25109	2.55824	3.11383	2.9585	2.42352	2.31146	1.26833	-1.42283	-2.02255	2.33691	0.593335	1.96989	1.03138	2.78126	3.22978	0.56062	0.373778	1.25258	0.93143	-1.06309	3.35757	2.02927	0.711651	0.924415	2.44882	0.446579	1.27198	2.82037	0.921062	1.13343	1.1971	-1.22212	1.85294	-2.63179	0.0422454	0.230475	3.24891	1.2949	-0.0405536	2.86807
TCGA-D8-A1XL	3	0.0662504	-0.572546	1.56116	-0.979583	0.215577	2.10928	-0.300424	0.519353	0.22454	0.307302	1.41924	1.41668	0.452787	1.05162	0.343968	-0.797889	-1.17137	0.686988	-0.0970078	1.52294	1.19473	0.573508	1.20873	-0.397079	0.668227	0.87019	0.296599	-1.29795	1.38506	1.45978	0.774896	0.0015321	1.01605	-0.284421	0.776512	1.14143	0.204745	1.24356	-0.0376237	0.202857	0.949244	-0.66532	0.0485258	0.499139	0.959268	0.898611	-0.376032	0.700426
TCGA-D8-A1XR	3	0.0851351	0.585453	0.774908	-0.397961	0.719722	1.38035	-0.22122	0.632689	0.636821	1.19215	1.49085	1.28714	1.33717	1.00106	0.416216	-0.772006	-1.13268	0.579924	0.136011	0.932921	0.232044	1.22377	1.41358	-0.0206955	-0.333877	0.870417	0.174407	-0.393321	1.41406	0.940994	0.0675094	-0.49459	1.00456	0.396295	0.686356	0.857179	0.634096	-0.0080605	0.275901	-0.973315	0.997202	-0.782587	-0.482441	0.55395	1.66672	0.331749	-0.393884	0.794189
TCGA-D8-A1XW	3	1.43578	-2.85525	0.943751	0.960607	2.14445	1.55417	0.0265832	0.543027	-0.188477	1.68676	2.33206	1.00218	0.30222	-0.121371	0.314874	0.486223	0.374006	-1.15744	2.46189	1.53103	1.3954	-0.430088	0.19701	0.0556864	-0.119972	1.11768	1.47627	0.887406	-0.915605	1.27446	1.98681	-0.527131	-0.928487	1.45846	0.772079	0.498368	1.0018	0.729717	0.224319	0.602078	0.659901	0.823782	0.684359	1.78427	-0.234454	1.35183	1.30034	-1.05713
TCGA-D8-A1XZ	3	-1.47592	1.28605	-0.314545	-0.583557	-0.00676765	0.232128	1.19796	-1.13346	-0.383628	0.417853	-0.10234	1.01756	0.323436	0.790364	-0.915225	-1.11578	-1.01585	0.189773	-0.155886	-0.213456	-0.974893	-0.00607886	-0.250534	-0.191201	-0.937607	-0.527847	-0.959647	-1.46056	0.814542	0.688878	-1.09521	-0.784649	-0.503214	0.204609	-0.22983	0.166342	0.396829	-0.11685	-0.15625	-0.752709	1.20083	0.167469	-0.451229	-1.105	0.499868	-0.818883	-1.54117	0.157976
TCGA-D8-A1Y1	3	-0.85309	1.1824	-0.326418	0.597779	-0.254362	-0.359773	-0.15872	0.135129	0.28352	0.95342	0.360687	-0.103005	-0.00135567	-0.107444	0.280132	0.431751	0.859842	0.047798	0.325333	-0.46201	-0.692489	-0.0776136	-0.0857029	-0.166744	-0.296503	-0.5684	0.0865894	1.17242	-0.527895	-0.622044	-0.567211	0.00936576	-0.785915	1.01735	-0.445992	-0.309004	0.109618	-0.891327	0.175512	-0.48975	-0.308544	0.251075	-0.792632	0.334287	0.182269	0.441608	-0.118733	0.495973
TCGA-D8-A1Y2	3	-0.710891	0.0993955	0.339958	1.15717	1.08438	0.213271	1.60578	-0.945021	-0.637023	1.17766	1.34542	1.73673	0.978905	0.196109	-0.156651	-2.09249	-0.535465	0.308309	1.13644	-0.655183	-1.13561	0.692246	-0.250254	-0.131558	-0.464155	-0.585935	-1.26519	0.0626278	0.294256	0.0863153	-0.105427	-0.562254	-1.05784	1.87588	-0.280355	-0.273415	1.29032	-1.43511	0.487365	-2.12214	2.04862	1.1151	-0.40485	0.0986152	0.454381	-0.72012	-0.290163	0.130215
TCGA-D8-A1Y3	3	-0.311601	1.33697	1.14559	-1.84786	0.160889	2.2059	0.356907	0.32765	0.813217	1.87555	1.86397	2.12543	0.745385	1.29264	-0.281027	-1.75878	-2.10034	0.22091	0.892877	2.02355	1.29816	1.0209	1.70702	-0.392572	-1.2262	0.434771	0.438788	-1.39613	2.08347	2.00779	0.201989	0.0375415	1.87179	1.233	0.255006	1.64312	0.452464	1.33282	-0.508078	-0.834766	2.02224	-1.46624	-0.695951	-0.242989	1.42905	0.121799	-0.480547	0.899787
TCGA-D8-A27F	3	0.753745	-0.247368	1.16724	-0.277152	0.557031	0.887748	0.106837	0.611014	-0.530971	-0.00870312	0.511771	0.601704	-0.774936	-0.263083	0.0940213	-0.757237	-0.566748	-0.845538	0.14717	1.26128	1.56621	-0.0586746	0.214495	-0.543168	-0.228841	0.076323	0.357173	0.0552304	0.226125	0.937422	0.633309	0.570339	0.908545	0.290096	0.107731	0.161557	-0.193282	1.11553	-0.849594	-0.0330575	0.573374	0.0564358	-0.459092	1.10881	-0.28163	0.232374	0.711137	-0.40973
TCGA-D8-A27K	3	-1.28812	-0.0476819	0.90007	0.238303	1.30332	1.34074	0.487421	-0.696449	0.0614866	3.02732	2.66362	1.93933	1.19227	0.2371	-0.211631	-0.954633	-0.221271	-0.225066	1.49434	0.976455	-0.911057	0.22288	0.361562	-1.18491	-0.687829	-0.457918	-0.406954	0.0425325	0.164706	0.717639	-0.563222	-1.40965	-0.810294	3.16197	-0.895131	0.487272	0.460487	-1.24678	-0.0769005	-0.833886	1.44509	0.545237	-1.52112	0.46586	0.749159	0.461502	-0.605	-0.209855
TCGA-D8-A27M	3	-0.565983	-0.270106	0.474123	-0.498033	-0.0253826	0.460497	-0.817335	0.176715	0.0171894	0.284038	-0.0997635	-0.358895	0.348261	0.100888	-0.0128209	1.03933	0.318333	0.0294532	-0.635389	0.469137	-0.303545	-0.27182	0.155	-0.469876	0.70649	0.263035	0.0849979	-0.268807	0.0124511	0.242475	-0.268168	-0.59029	-0.0472395	-0.303389	-0.172801	0.153746	-0.519638	-0.258989	-0.239985	0.62806	-0.667603	0.0526124	-0.296983	0.215033	0.419244	0.642811	-0.510781	0.0424361
TCGA-D8-A27R	3	2.37238	-2.53924	0.571762	2.03941	2.79211	1.13713	1.85397	-0.354551	0.0594531	0.780985	2.48709	2.40519	1.54659	0.886412	0.920042	-2.66985	-1.51201	0.549178	2.67554	-0.00472596	1.01749	1.72408	1.17553	1.25324	0.00959934	1.59315	0.0472101	0.733468	0.844548	0.959601	2.53803	0.473686	-0.0359754	0.726602	1.91973	0.6404	2.24822	0.316704	1.64917	-2.2003	2.88617	0.529807	1.7665	1.20043	1.16375	-0.0342747	1.76163	0.354226
TCGA-D8-A27W	3	0.500432	1.53826	0.606904	-0.19404	0.494597	0.918836	1.36527	-0.0145411	0.808049	0.243437	0.711165	2.24901	1.08998	1.61704	0.771466	-3.0657	-2.35975	1.48379	0.469574	-0.056758	0.814371	2.19912	1.67706	0.946141	-0.0233929	0.444109	-0.371653	-0.594626	2.6446	0.810179	0.972744	1.42107	1.83389	-0.0597352	1.20828	1.30108	0.998808	1.05384	0.972006	-2.39969	2.47496	-1.26628	0.537957	-0.0299588	1.58803	-0.362035	0.566312	2.18396
TCGA-D8-A3Z6	3	-0.199688	1.31277	0.960402	0.181523	0.593786	0.912267	0.626604	0.285287	0.419734	1.18632	1.51188	1.89973	1.03028	0.93202	0.572465	-2.30938	-1.42508	0.990934	0.669645	0.042953	0.127706	1.56106	1.23427	0.225836	-0.257506	-0.0233422	-0.373555	0.448728	1.70527	0.53514	0.362901	0.459366	0.940139	1.22886	0.263355	0.812186	1.05688	-0.28751	0.641192	-2.27679	2.1427	-0.543908	-0.491397	0.478072	1.37489	-0.13222	0.255721	1.51001
TCGA-E2-A109	3	-0.655291	0.195785	-0.0548394	0.00585168	0.599377	0.189207	0.642318	-0.535472	-0.350867	0.831996	0.579804	0.557453	-0.133642	-0.0351867	-0.540138	-0.481842	-0.275858	-1.05066	0.521867	0.451824	-0.41193	-0.465764	-0.270885	-0.811525	-1.09462	-0.373607	-0.142778	0.198315	-0.224403	0.295556	-0.740977	-0.91298	-0.609542	1.48745	-0.613563	-0.284442	-0.189796	-0.155283	-0.673633	-0.274309	0.522141	0.613827	-1.20612	0.316604	-0.0654359	-0.334548	-0.459867	-0.855809
TCGA-E2-A10C	3	-0.755829	-1.89812	-0.893512	2.42362	1.29452	-1.266	1.87742	-2.16521	-0.835619	1.15901	0.669836	0.549034	0.952646	-0.973234	-0.694389	-0.947423	1.37415	-0.133896	1.64007	-1.75868	-2.16666	-0.269758	-1.68074	-0.0648758	-0.576923	-0.733236	-1.33983	0.640719	-1.6708	-1.37707	-0.20833	-1.02691	-3.09836	2.41367	-0.684874	-1.45504	1.08329	-2.33092	0.692572	-1.49612	0.895958	2.41749	0.207858	-0.91193	-0.35705	-1.44143	-0.303301	-1.10063
TCGA-E2-A10E	3	0.0533321	0.165065	-0.214547	1.53905	1.43978	-0.375696	0.704867	-0.669977	0.500124	1.17438	0.909219	0.897352	1.54575	0.432357	0.661201	-0.557121	0.1148	0.802856	0.896907	-0.85101	-1.1023	1.09358	0.30077	0.779941	0.122338	0.278797	-0.205166	0.726701	0.353936	-0.346639	0.20942	-0.230457	-0.804161	0.560615	0.46304	0.251474	0.860757	-1.07346	1.39938	-1.38089	0.772867	0.179633	0.420712	0.32954	1.11513	-0.0778224	0.313113	0.634039
TCGA-E2-A14N	3	0.308633	-1.96552	1.05179	-1.22417	-0.159172	-0.271721	-1.21218	0.761351	-1.86767	-1.59441	-1.78717	-1.75007	-3.01154	-2.12156	-0.935391	2.13282	1.54205	-2.7487	-1.59863	1.65528	1.89018	-2.86203	-2.03485	-2.00074	0.424216	-0.805604	0.859979	-0.50808	-2.26254	0.322496	0.0263933	0.425065	-0.304193	-0.719006	-0.963276	-1.26076	-2.46602	1.82379	-2.8316	3.22902	-2.3279	1.52072	-0.861907	1.09161	-3.01248	0.384356	0.21231	-2.74998
TCGA-E2-A14O	3	0.568233	-0.581065	-0.636967	0.947081	1.42966	0.322969	1.36087	-0.438226	0.919621	1.02625	1.35975	1.23459	1.97031	1.10156	0.0880169	-1.23502	-1.14558	0.848578	1.35443	-0.672043	-0.772815	1.47476	0.815155	1.05139	-0.600779	1.07539	-0.241984	-0.128004	1.02323	0.391368	0.570263	-1.09111	-0.441113	0.39813	1.11268	0.689235	1.61721	-0.584855	1.59267	-1.57124	1.86539	-0.243104	0.710952	-0.109142	1.58963	-0.486527	-0.0753753	0.288009
TCGA-E2-A14P	3	-2.5716	-1.81907	-0.0849575	0.298908	0.272348	-0.476406	0.539862	-1.56667	-2.09414	1.53073	0.0654819	-0.308575	-0.841862	-2.09079	-2.04959	1.31522	2.28479	-2.61789	0.594042	0.269132	-2.08263	-2.89475	-2.98151	-2.38631	-0.74834	-1.9497	-0.905922	-0.332107	-3.13708	-0.369022	-1.74676	-2.40025	-3.74672	3.17224	-2.62114	-1.92947	-0.77654	-2.01184	-1.98438	1.27298	-0.892031	3.26483	-1.79615	-0.315099	-2.19611	-0.56955	-1.62456	-3.18869
TCGA-E2-A14Q	3	0.0936774	-0.655953	0.344192	0.478985	0.654575	0.233357	0.538839	-0.471609	-0.0663507	0.331666	0.510431	0.356276	0.587221	0.156815	0.00375586	-0.696602	-0.321826	0.384273	0.384202	-0.323147	-0.353802	0.39822	0.138184	0.0427965	0.391235	0.194593	-0.631213	-0.0766076	0.301109	0.150412	0.1245	-0.531488	-0.274695	0.14344	0.148088	0.145789	0.487432	-0.372807	0.485943	-0.744484	0.875613	0.316389	0.188144	0.0538135	0.542346	-0.334418	0.00705709	0.00651227
TCGA-E2-A14R	3	0.501983	-1.02855	0.999431	0.0545573	0.809826	0.683233	-0.0605925	0.566518	-0.576596	0.698528	0.778788	0.252096	-0.598761	-0.801729	-0.229907	0.264909	0.34216	-1.39451	0.594779	1.32327	1.07772	-0.642775	-0.38989	-0.800564	-0.198135	-0.0632571	0.579536	0.0845392	-0.848218	0.697806	0.505792	-0.289336	-0.22848	1.19785	-0.332263	-0.115973	-0.356384	0.558985	-0.9876	0.63625	-0.0119038	0.675577	-0.565828	1.22634	-0.769673	0.371762	0.536079	-1.30975
TCGA-E2-A14S	3	-0.856854	0.173897	-0.0876058	-0.0323257	0.293058	0.0799818	0.87702	-0.872544	0.19336	0.947944	0.536255	0.63711	0.846422	0.20972	-0.616071	-0.776254	-0.318277	0.590449	0.318308	-0.426766	-1.03013	0.390579	-0.149414	-0.117356	-0.550363	-0.226533	-0.863451	-0.902592	0.509204	0.141923	-0.605846	-0.854167	-0.614167	0.593253	-0.271502	0.149502	0.615653	-0.77938	0.392989	-0.79131	1.06624	0.151798	-0.296943	-1.04189	0.744374	-0.880465	-0.914159	-0.104981
TCGA-E2-A14T	3	1.23132	-0.514263	0.695349	-0.134468	2.01132	2.53595	-0.634439	0.935592	1.84341	2.1983	2.74596	1.70939	2.85633	2.39518	0.894203	0.115801	-1.54694	1.17299	1.89955	1.2738	0.649465	1.81122	2.61319	1.55946	-0.107621	2.60609	1.55011	-0.226389	2.16395	2.03755	1.50686	-0.957027	0.888818	-0.273839	2.23212	2.46377	1.89945	0.952105	1.92929	-0.457433	1.55576	-1.80095	1.43659	0.710152	2.95136	1.40078	0.173577	1.55856
TCGA-E2-A14U	3	0.410769	-0.249125	-0.502101	1.835	1.09061	-0.650171	1.38063	-0.635429	0.100531	0.41545	0.503898	0.502122	0.524892	-0.105557	0.33326	-1.02037	0.0934354	0.191925	1.36239	-1.26132	-0.657031	0.585001	-0.28396	0.71682	0.0693516	-0.266407	-0.421119	1.30342	-0.2324	-0.504632	0.621915	-0.00472789	-1.09186	1.01385	0.121041	-0.0750898	0.879651	-0.899824	1.173	-1.37614	1.27115	0.640724	0.44621	0.383985	0.105694	-0.176122	0.965612	0.0819306
TCGA-E2-A14V	3	-0.435956	0.536288	-0.987047	0.8641	-0.0342434	-0.805864	1.18814	-0.700707	0.192919	0.156959	-0.26546	-0.125228	0.745911	0.32218	-0.202275	-0.759408	-0.166992	0.500213	0.472873	-1.49835	-1.19516	0.541162	-0.15099	0.557222	-0.278625	-0.13497	-0.937633	0.632067	0.126242	-0.676287	-0.244	-0.731975	-0.812099	0.35297	0.00659363	-0.201632	0.724035	-1.16294	0.896653	-1.49116	0.947556	0.260205	0.24289	-0.396195	0.524132	-0.655387	-0.209678	0.37346
TCGA-E2-A14X	3	-1.45538	0.0808321	-1.16827	0.286338	-0.0310927	-0.301527	1.86497	-1.5461	-0.548703	0.789096	0.318146	0.522	0.311884	0.0262671	-1.17881	-1.0227	-0.309595	-0.649826	0.850508	-0.774304	-1.70168	-0.453449	-0.802563	-0.691286	-1.45422	-0.75895	-1.40327	-0.507546	-0.496017	-0.19838	-1.25068	-1.66684	-1.66781	1.6043	-0.775073	-0.805419	0.511248	-1.44071	-0.269642	-0.987475	1.17333	1.20583	-0.950712	-0.817976	-0.134448	-1.01009	-1.37575	-0.940484
TCGA-E2-A14Y	3	2.47116	-3.70199	-0.0259874	2.95031	2.19834	-0.342495	1.5448	-0.157896	-0.842914	0.23534	1.14595	0.395247	-0.326616	-1.10027	0.395136	-0.504007	0.873659	-1.36621	2.72697	-0.193037	1.38509	-0.291473	-0.822579	0.507541	0.31772	0.54671	0.610813	2.30389	-2.16461	-0.168334	2.71653	0.227697	-1.67615	1.47943	0.896216	-0.625773	1.05724	0.219224	0.619616	-0.624771	0.777128	1.94328	1.60255	2.03094	-1.44555	0.342516	2.57039	-1.63937
TCGA-E2-A14Z	3	-0.610196	0.897721	-0.0253833	0.799596	0.24655	-0.516911	0.375982	-0.326159	0.508372	1.03815	0.472873	0.343759	0.885792	-0.0967375	-0.120994	-0.506349	0.402627	0.80574	0.328783	-0.745547	-0.929542	0.737851	-0.109437	0.381425	-0.397423	-0.349667	-0.357608	0.557421	0.235376	-0.511046	-0.362207	-0.0778358	-0.634027	1.05096	-0.368177	0.0384882	0.519272	-1.07896	0.696599	-1.22134	0.571531	-0.0349548	-0.148917	-0.601049	0.866492	-0.693826	-0.116871	0.386424
TCGA-E2-A150	3	1.13522	-0.746331	0.540687	1.13712	0.925928	0.282232	-0.420038	0.602237	0.301347	0.715316	0.807227	-0.108079	0.302674	-0.0762007	1.04211	0.166528	0.438628	-0.0249924	0.856459	0.195237	0.783586	0.497652	0.674755	0.319293	0.835837	0.724021	0.632888	1.81833	-0.243662	-0.144511	1.21037	0.408693	0.178368	0.366762	0.482959	0.312389	0.191316	0.000324273	0.64233	-0.443154	0.0567658	-0.0409571	0.451202	1.52876	0.354185	1.10599	1.55948	0.525818
TCGA-E2-A152	3	0.095455	0.680232	-0.562698	0.3894	0.105677	-0.111755	0.927128	-0.101454	0.610481	0.00707534	0.00109055	0.148452	0.707423	0.74815	0.0171664	-0.696438	-0.899203	0.436948	0.3535	-0.675849	-0.436542	0.848877	0.478775	0.672987	-0.147861	0.322257	-0.407409	0.29428	0.759672	0.0986003	0.0569659	-0.624437	0.081957	-0.134124	0.46283	0.490824	0.591572	-0.221785	0.795765	-1.1394	1.05438	-0.463572	0.227058	0.150754	0.839967	-0.19927	0.0484611	0.432269
TCGA-E2-A154	3	-0.913786	0.514491	-0.439704	0.203227	-0.223814	-0.13202	1.01966	-0.797729	0.331715	0.535177	0.322428	0.327475	0.822696	0.314006	-0.524419	-0.953824	-0.50502	0.786871	0.221966	-0.922666	-1.30977	0.583503	0.00379705	-0.00891731	-0.435736	-0.316425	-1.20252	-0.42582	0.556579	-0.172131	-0.8118	-0.961139	-0.542914	0.476171	-0.246949	0.00563722	0.679645	-1.17837	0.568084	-1.24184	1.17235	0.0744612	-0.426484	-0.935702	0.828913	-0.86242	-0.8946	0.144488
TCGA-E2-A155	3	-1.04519	-0.670086	-0.673954	1.11852	0.973265	-0.408825	1.2598	-1.38046	-0.543412	1.33038	0.764135	0.531362	0.624964	-0.39295	-0.595509	-0.30275	0.533168	-0.713322	1.10517	-0.640612	-1.76821	-0.468264	-0.932853	-0.588822	-0.643968	-0.607677	-0.84328	0.244104	-1.00127	-0.365999	-0.767072	-1.60071	-2.12893	1.83817	-0.769255	-0.724872	0.432533	-1.728	0.126887	-0.615904	0.644261	1.50568	-0.721187	-0.0693965	-0.172579	-0.411046	-0.700076	-1.07421
TCGA-E2-A156	3	1.17272	-0.319498	1.41458	0.0879078	1.2461	1.45169	-0.637718	1.3699	0.528968	1.37485	1.60558	0.821741	0.472293	0.341324	0.853436	0.113114	-0.421972	-0.410055	0.857184	1.68394	1.54006	0.676878	1.21481	0.00370258	0.478847	0.961233	1.2466	0.605885	0.415074	1.12144	1.2947	0.0383652	1.02435	0.767387	0.659083	1.10268	0.110773	1.01673	0.0212943	0.0575233	0.35102	-0.626982	-0.0801914	2.05069	0.60977	1.34523	1.11571	0.257419
TCGA-E2-A158	3	0.603977	0.903342	0.732695	1.23078	0.924258	-0.288276	-0.296678	0.36176	0.724576	0.521897	0.445977	0.430268	0.708066	-0.011262	1.1478	-0.568311	0.227838	1.02267	0.0297404	-0.4249	0.141086	1.32375	0.664561	0.704754	0.658363	0.0730772	0.210072	1.3152	0.726789	-0.501626	0.4689	1.13944	0.507558	0.190355	0.267899	0.451376	0.0926403	-0.346639	0.980585	-1.20172	0.27421	-0.568899	0.174871	0.66532	1.03854	0.149924	1.22112	1.14113
TCGA-E2-A159	3	0.512638	-1.75718	1.89783	0.382788	1.77916	0.952376	-1.07138	0.926324	-0.90311	1.34398	1.06635	0.174976	-0.781108	-1.23248	0.0706282	1.4132	1.33826	-1.8823	0.877032	1.84828	1.32764	-1.36103	-0.743626	-0.965103	0.559494	-0.169394	1.40979	0.929463	-1.50454	0.850144	1.04814	-0.263057	-0.797193	1.65105	-0.606226	0.163408	-0.698024	0.747708	-1.01133	1.62873	-0.724604	1.0786	-0.452644	2.13189	-1.28108	1.3066	1.11992	-1.56136
TCGA-E2-A15A	3	0.140946	-0.0569845	-0.406323	1.30412	0.439845	-0.574167	1.18753	-0.805575	0.285687	0.328865	0.378917	0.262384	0.665762	0.0365234	0.270485	-1.24594	-0.229934	0.701535	0.730253	-1.23258	-0.769481	0.865112	0.113727	0.337695	0.212703	-0.160812	-0.979568	0.78356	0.172157	-0.669929	0.0556748	-0.135824	-0.459703	0.566886	0.063688	-0.111455	0.588686	-1.01513	0.971858	-1.62549	1.10986	0.282626	0.130017	-0.032036	0.536946	-0.546314	0.470032	0.355394
TCGA-E2-A15C	3	-0.999261	1.67194	-1.23511	0.937752	-0.455838	-0.904503	1.21389	-0.870946	0.600998	0.35294	-0.0407889	0.140433	1.17858	0.672683	0.11603	-0.862838	-0.361393	0.950648	0.234322	-1.70484	-1.80326	0.980054	0.306429	0.450139	-0.266133	-0.432092	-1.28573	0.575587	0.437715	-0.982191	-1.02271	-0.804531	-0.621469	0.498946	0.00967758	-0.204535	0.509121	-1.79952	0.969754	-1.98482	0.75988	-0.053391	-0.264643	-0.381375	0.993944	-0.551295	-0.74537	0.948866
TCGA-E2-A15D	3	-0.346128	1.37814	0.0344926	0.794012	0.529076	-0.325402	-0.765157	0.508505	0.955581	1.30939	0.355944	-0.180747	1.31117	0.303519	0.792144	0.667972	0.626111	0.802562	0.0242245	-0.558846	-0.798151	0.928158	0.700649	0.5896	0.35203	0.219618	0.365403	1.67871	0.386551	-0.643401	-0.121971	-0.275142	-0.0584791	0.478075	0.00718083	0.520459	0.169359	-1.20658	1.14631	-0.9195	-0.204875	-0.673668	-0.208268	0.569355	1.33538	0.61614	0.283591	1.25584
TCGA-E2-A15F	3	-0.0246293	0.0704084	-0.805895	0.596602	-0.192987	-0.530486	1.49496	-0.928623	0.198778	0.0811514	0.0937791	0.280745	0.668005	0.177309	-0.356549	-1.25092	-0.360146	0.806725	0.556795	-1.13985	-0.674937	0.719723	-0.116893	0.456192	-0.619093	-0.0232595	-1.12823	-0.57127	0.254244	-0.359541	-0.164278	-0.0981858	-0.496272	0.00284489	0.352979	-0.336178	0.923837	-0.728923	0.653241	-1.44011	1.10344	0.239281	0.482429	-1.16579	0.573481	-1.19616	-0.454601	0.110154
TCGA-E2-A15G	3	-0.585724	0.749377	-1.53763	-0.117621	-0.417065	0.217598	1.81796	-0.678974	0.725611	0.260623	0.345843	0.487853	0.953945	1.11861	-0.636103	-0.950922	-1.44252	0.283871	0.835433	-0.882204	-1.24723	0.63919	0.47699	0.39586	-1.09653	0.167659	-1.02287	-0.904594	0.773576	0.430366	-0.723056	-1.58282	-0.432242	-0.0432361	0.518997	0.294825	1.21528	-0.809045	0.725233	-1.27175	1.64084	-0.271691	-0.194079	-0.744097	0.99522	-0.536338	-1.2597	0.0204751
TCGA-E2-A15H	3	-0.464669	0.33663	-1.24444	0.654061	-0.0818114	-0.635536	1.9846	-1.11896	0.210223	-0.193127	-0.155494	0.272941	0.670774	0.445769	-0.49742	-1.27627	-0.830251	0.526079	0.558888	-1.56754	-1.45002	0.577229	-0.244313	0.443323	-0.488777	-0.301306	-1.44797	-0.478227	0.389824	-0.264461	-0.56365	-1.03368	-0.865941	-0.00904917	0.146954	-0.171712	0.976034	-1.09352	0.857362	-1.49235	1.50059	0.332908	0.0557485	-0.787372	0.479849	-1.07765	-0.713828	-0.151381
TCGA-E2-A15J	3	0.890681	0.336981	1.90473	-0.364999	0.987465	1.31262	-1.82608	1.78614	0.773236	1.03507	0.889111	0.15379	0.421108	0.363539	1.20483	0.698481	-0.152116	0.277116	-0.172707	1.43192	1.50467	0.694957	1.43825	0.165841	1.20818	0.855301	1.31292	0.827553	0.903363	0.848533	1.05006	0.473199	1.65655	-0.197916	0.547909	1.43442	-0.31827	0.938145	0.201347	0.294017	-0.21226	-1.23436	-0.163041	1.79193	1.04842	1.5355	1.02911	1.03107
TCGA-E2-A15L	3	-0.800272	1.55391	-0.267127	-0.728499	-0.838	0.287069	1.3493	-0.366719	0.223403	-0.15504	0.120717	0.753815	-0.175544	0.618183	-0.821705	-1.81546	-1.66235	-0.00438309	-0.251991	0.146792	-0.244335	0.544057	0.355743	-0.517891	-1.19271	-0.468892	-0.921977	-0.922978	1.14146	0.550413	-1.00423	-0.377265	0.646232	0.611371	-0.353794	0.0735634	0.00965958	0.209029	-0.692074	-1.21224	1.4517	-0.37974	-1.19962	-0.670846	0.52194	-1.08587	-1.00432	-0.0214246
TCGA-E2-A15M	3	-0.704777	0.538026	-0.554538	0.56522	-0.560624	-0.815043	1.03087	-0.866343	0.470712	0.0036625	-0.172042	-0.172077	0.406149	-0.207589	-0.433486	-0.924645	-0.0929356	0.98618	-0.108139	-1.3386	-1.28635	0.620278	-0.30339	0.0337897	-0.134885	-0.6097	-1.35271	-0.142283	0.284716	-0.747932	-0.876327	-0.381764	-0.519359	0.299109	-0.463576	-0.29044	0.302704	-1.18707	0.548456	-1.22551	0.758848	0.106239	-0.424888	-1.15747	0.553439	-1.22024	-0.481294	-0.0263623
TCGA-E2-A15O	3	-0.000499082	-0.631033	-0.0437857	0.837326	0.634655	0.00206264	1.2286	-0.776369	0.164465	0.75616	0.985869	0.824307	0.775831	-0.0652959	-0.291759	-1.30482	-0.276433	0.521529	0.898796	-0.557214	-0.623582	0.664943	-0.126243	0.0593515	-0.435458	-0.0642128	-0.824481	-0.301088	0.162202	-0.0686196	0.0348012	-0.444345	-0.696639	0.973551	0.0442075	-0.10593	0.912997	-0.734147	0.600716	-1.19122	1.34728	0.488453	-0.0619196	-0.587409	0.531378	-0.92301	-0.125285	-0.320521
TCGA-E2-A15P	3	0.366923	-0.223239	-0.830895	1.20065	0.511451	-0.480784	1.77384	-0.899548	0.350326	0.262759	0.479764	0.688388	1.08529	0.491155	-0.012463	-1.57373	-0.629739	0.857302	1.12568	-1.34455	-0.732757	1.11743	0.139065	0.926913	-0.430327	0.279375	-0.920987	0.12744	0.46174	-0.294772	0.403804	-0.221107	-0.621751	0.202603	0.68517	-0.0189777	1.34745	-0.799815	1.26219	-1.89452	1.60428	0.211676	0.8303	-0.529854	0.797059	-0.944187	0.140252	0.341833
TCGA-E2-A15R	3	-0.86421	0.764048	-1.00056	0.418298	-0.480372	-0.617555	1.59122	-0.995802	0.403586	0.180119	-0.126456	0.191877	0.779484	0.354926	-0.585122	-0.996547	-0.497645	0.772643	0.388921	-1.42075	-1.49089	0.603324	-0.240549	0.367284	-0.483745	-0.459094	-1.34584	-0.510151	0.400819	-0.370295	-0.771293	-0.8865	-0.813329	0.236626	-0.114155	-0.100081	0.817418	-1.17771	0.748594	-1.42891	1.17538	0.14039	-0.0406576	-1.06397	0.615196	-1.09389	-0.866353	0.0943796
TCGA-E2-A15S	3	-1.28668	0.335321	-0.332417	0.516317	-0.155994	-0.460575	1.63058	-1.84999	-0.359122	0.0222065	0.0285075	0.524233	0.154051	-0.0766191	-0.709643	-2.09591	-0.62376	0.735394	-0.006446	-1.26151	-1.55808	0.347361	-0.438321	-0.656313	-0.430641	-0.955416	-2.07475	-0.373638	0.54777	-0.601948	-1.21544	-0.385129	-0.704593	0.901394	-0.906271	-0.558537	0.150957	-1.22757	0.17316	-1.57294	1.61153	0.664238	-0.794589	-1.36707	0.331688	-1.43863	-0.716367	-0.0168765
TCGA-E2-A15T	3	0.12146	1.22518	-0.0796547	-0.955968	-0.688078	1.08191	0.69173	0.167919	0.739018	-0.185937	0.391053	0.786778	0.623575	1.49178	0.133264	-1.5179	-1.96999	0.9322	-0.00344559	0.157637	0.477352	1.27818	1.51703	0.300711	-0.246506	0.70624	-0.562394	-1.04526	1.85837	0.882922	-0.0135647	0.109143	1.56037	-0.881975	0.998761	0.88265	0.697322	0.775494	0.303489	-1.3399	1.46768	-1.19227	0.100912	-0.410946	1.44871	-0.21772	-0.623396	1.35318
TCGA-E2-A1AZ	3	0.77772	0.569436	1.13377	0.412263	0.82792	0.291978	-0.580717	0.857832	0.418313	0.069543	0.230691	0.307474	0.012815	0.0918125	0.973459	-0.143995	-0.30173	0.186251	-0.380979	0.54388	0.904142	0.69792	0.700485	0.225356	0.963535	0.221349	0.581128	0.792747	0.700888	0.322418	0.592158	0.678784	0.976882	-0.314302	0.304686	0.77728	-0.401644	0.611658	0.218414	-0.262199	0.0135733	-0.716196	-0.0941853	1.39459	0.512336	0.744593	1.08996	0.584011
TCGA-E2-A1B0	3	0.865946	-2.52852	1.37527	2.4335	2.46545	-0.363426	-0.289377	-0.314439	-0.958513	0.879581	0.820142	0.181647	0.717375	-1.03533	0.807211	0.2372	1.63654	-0.0985385	0.781275	-0.398714	-0.130798	-0.0191441	-0.705939	0.0167989	1.71826	0.142203	-0.0753794	1.61082	-1.37698	-0.674132	1.30935	-0.295787	-1.49881	1.1505	-0.0204711	-0.428098	0.217068	-1.03325	0.718968	-0.498239	-0.20424	1.75671	0.90025	1.64156	-0.353885	0.256487	1.37685	-0.526404
TCGA-E2-A1B6	3	-2.56312	-0.978834	-0.223689	-0.1093	-0.800839	-1.30308	0.544537	-1.55779	-2.49504	-0.139037	-1.496	-1.12737	-1.77629	-2.48561	-1.98094	1.22509	2.36147	-2.35683	-0.840922	-0.283573	-1.79911	-2.99323	-3.32641	-2.51085	-0.255179	-2.4762	-1.44241	-0.752753	-3.05222	-0.860897	-2.01405	-1.36615	-3.01774	1.66518	-2.71127	-2.47734	-1.44534	-1.7972	-2.3882	1.37206	-1.55325	3.14974	-1.75221	-0.757688	-2.76821	-0.974465	-1.73654	-2.93616
TCGA-E2-A1BD	3	0.489391	1.32158	0.279761	-0.509554	0.0457454	0.636118	0.186577	0.701591	0.51168	-0.101596	0.101993	0.539603	0.00407597	0.852372	0.46132	-0.931355	-1.30853	0.111723	-0.0855118	0.48154	1.0903	0.822532	1.12203	0.289102	-0.367104	0.394976	0.34311	0.228761	1.2984	0.612736	0.346799	0.484554	1.45761	-0.30402	0.619661	0.794922	0.0203736	1.00769	0.0393091	-0.804133	0.804566	-1.10564	-0.236897	0.673396	0.780999	0.317801	0.355894	0.979043
TCGA-E2-A1IF	3	1.50124	0.0427477	2.34278	0.445485	1.45156	0.657771	-1.92977	1.98494	0.452845	0.442132	0.596865	0.107048	0.0955152	-0.300107	1.77762	0.631956	0.379719	0.259168	-0.622237	1.1842	1.82376	0.814248	1.0486	0.1315	1.91412	0.552686	1.3744	1.31685	0.493385	0.319769	1.45124	1.19159	1.62546	-0.312093	0.552187	1.02998	-0.722684	0.931714	0.239872	0.278877	-0.669833	-0.80317	-0.0236705	2.45244	0.485028	1.50134	1.84717	0.805787
TCGA-E2-A1IG	3	0.287554	0.838926	0.657377	0.231513	1.06846	0.630739	0.0639767	0.620931	0.99206	0.687197	0.847962	1.07114	1.14703	0.969083	0.610091	-0.613567	-0.925748	0.941265	0.186205	0.0856426	0.0892145	1.32756	0.978054	0.79602	0.297457	0.488382	0.428629	0.0534763	1.44591	0.611147	0.510462	-0.0670173	0.554334	-0.0244383	0.700081	1.24578	0.597516	0.277812	1.06374	-0.75997	1.06254	-0.932119	0.0785165	0.653361	1.36376	0.301878	0.264091	0.966935
TCGA-E2-A1II	3	-1.94343	1.36695	0.685715	-0.720373	-1.92861	-1.99351	-1.4965	0.587068	-1.61247	-1.5345	-3.04433	-2.43784	-3.07292	-3.00256	-1.17759	2.62823	2.70823	-2.14344	-3.21826	0.394771	-0.571569	-2.72947	-2.98925	-2.51562	1.05291	-2.91447	-0.186738	-0.280399	-2.76332	-1.08466	-2.23158	0.390211	-1.15768	0.147718	-2.92488	-2.1198	-3.35807	-0.388007	-3.18118	2.55972	-3.57884	1.67315	-2.29225	0.0722199	-2.95606	-0.363775	-0.829091	-2.52785
TCGA-E2-A1IN	3	-0.354073	-0.2338	-0.0606832	0.404342	0.935057	0.611415	0.968159	-0.527725	-0.00795049	1.2486	1.1086	0.960048	0.852895	0.393293	-0.111111	-0.748094	-0.472597	-0.176986	1.12552	-0.0767487	-0.641466	0.274646	0.179946	-0.169407	-0.374831	-0.0415732	-0.487457	-0.0325345	0.1812	0.393832	-0.0217414	-1.14814	-0.685151	1.21958	-0.0285791	0.281742	0.733973	-0.744664	0.466831	-0.821748	1.32299	0.4458	-0.343001	0.357421	0.448845	0.153013	-0.275289	-0.064505
TCGA-E2-A1IO	3	-0.387095	0.0255635	-0.054195	-0.0595591	0.444524	0.422938	0.899512	-0.503768	-0.399447	0.481189	0.263507	0.621738	0.0522281	0.320208	-0.224987	-0.656936	-0.442427	-0.37318	0.751417	0.00105122	-0.096005	-0.16775	-0.0990317	-0.17475	-0.261637	-0.195054	-0.35453	-0.0816346	0.158104	0.463338	0.146325	-0.508745	-0.418198	0.606861	-0.102921	0.208118	0.381086	-0.0225226	0.0694646	-0.465655	1.08026	0.39979	-0.0494156	0.260073	-0.0546142	0.190858	-0.112957	0.0548326
TCGA-E2-A1L6	3	0.705391	0.447333	1.14288	0.0454056	1.04998	0.72028	-1.08109	1.40761	1.33575	0.977765	0.797879	0.17566	0.422613	0.200454	0.871341	0.885153	0.0345353	0.551052	0.203265	0.744709	0.73652	0.727711	0.826496	0.579396	0.967316	0.395947	1.30641	0.513218	0.753707	0.713313	0.843934	0.333493	0.782255	-0.214674	0.403486	1.56418	-0.0119556	0.742819	0.807285	0.581786	0.0533057	-1.20932	-0.111969	1.17585	0.857745	1.21621	0.971134	0.597832
TCGA-E2-A1L7	3	-0.427221	-0.430203	0.0905598	0.161557	0.221137	-0.403491	0.849874	-0.584463	-0.906768	-0.386713	-0.629589	-0.0355126	-1.0865	-0.810737	-0.504281	0.0730706	0.541851	-0.994333	0.0402539	-0.0293099	0.0938334	-1.1259	-1.32893	-0.643967	0.0603285	-1.04198	-0.2741	-0.28289	-0.931444	0.0770611	-0.0720149	-0.0667098	-1.04807	0.21821574999999999	-0.581506	-0.442468	-0.524788	0.239601	-0.610086	0.690346	-0.0927101	1.04062	-0.275654	0.294514	-1.37665	-0.0533992	-0.0379839	-1.18635
TCGA-E2-A1L9	3	0.780667	-0.266975	0.937249	1.2545	1.6414	0.501281	-0.574063	0.686388	0.495647	1.22501	1.31771	0.657459	1.23607	0.347338	1.21518	0.101958	0.259571	0.667799	0.767639	0.000629614	0.135056	0.967833	0.799646	0.726675	0.988785	0.675552	0.610565	1.30218	0.340645	0.156984	1.02251	-0.00621104	-0.0256882	0.310339	0.72166	0.73979	0.804128	-0.440526	1.26605	-0.806562	0.463777	-0.154611	0.517486	1.38548	1.08738	0.921765	0.977239	0.89686
TCGA-E2-A1LA	3	0.381953	1.08358	0.314156	0.0925555	0.114849	0.0287187	0.0284492	0.6239	0.684741	-0.32417	-0.1576	0.126326	-0.034199	0.371653	0.47265	-0.415146	-0.551623	0.479315	-0.180926	-0.195345	0.459462	0.726939	0.512854	0.55075	0.302558	0.0306882	0.281483	0.50887	0.917989	0.155158	0.272923	0.626596	0.734369	-0.458601	0.355279	0.680658	0.00156659	0.573907	0.462108	-0.495709	0.475555	-0.788657	-0.0853092	0.409833	0.594089	0.149166	0.524043	0.777414
TCGA-E2-A1LB	3	1.195	-1.1346	-0.138145	1.70244	1.27913	-0.303902	0.343874	0.323073	0.195252	0.642955	0.664671	-0.0604891	0.524619	-0.365546	0.731461	0.503212	0.812099	-0.315886	1.3177	-0.358639	0.136348	0.274571	-0.119225	0.68114	0.564595	0.494518	0.607569	1.42919	-0.8645	-0.205879	1.24681	-0.15725	-0.933669	0.381864	0.609617	-0.00758908	0.700253	-0.445776	0.958799	-0.319541	0.114806	0.575424	0.856308	1.35902	-0.0888996	0.716746	1.31087	-0.33187
TCGA-E2-A1LE	3	0.894477	0.0395272	1.20581	1.56722	1.36826	-0.360544	-0.807818	0.88374	0.61265	0.718086	0.616382	0.0144031	0.164334	-0.789723	1.1496	0.320109	0.94593	0.388551	0.316021	-0.0116102	0.49716225000000003	0.724144	0.151663	0.508546	1.18485	-0.061178	0.916317	2.11063	-0.101967	-0.413705	0.994852	1.07853	0.121294	0.76945	-0.161421	0.486085	-0.209624	-0.181539	0.755008	-0.365865	-0.151729	-0.22025	0.0308277	1.33923	0.343116	0.650971	1.96579	0.311512
TCGA-E2-A1LH	3	-0.0384071	-1.9096	0.438154	0.560057	1.09733	0.20647	0.475446	-0.649756	-1.17943	0.349746	0.537103	0.149853	-0.71638	-0.844671	-0.571635	0.173015	0.677744	-1.33828	0.828754	0.435821	0.0565215	-1.29332	-1.14796	-0.832227	-0.183959	-0.400778	-0.0464718	0.192088	-1.32683	0.342188	0.16636	-0.68592	-1.48255	1.05079	-0.526219	-0.666496	-0.0143419	-0.0234974	-0.6582	0.626477	0.182422	1.6444	-0.290972	0.462325	-1.04685	-0.0614181	0.0707713	-1.64826
TCGA-E2-A1LI	3	-1.03109	-2.17828	-0.149145	0.868257	-0.0526519	-1.45113	0.850559	-1.44663	-2.53241	-0.805598	-1.14639	-0.934242	-2.16707	-2.67957	-1.58438	0.505975	2.30231	-2.31562	-0.0281589	-0.493396	-0.637305	-2.76506	-3.27204	-1.78554	-0.508722	-2.00314	-0.908108	0.283573	-3.21426	-1.00069	-0.823912	-0.114021	-2.94737	1.60842	-1.93102	-2.63939	-0.968318	-0.932491	-1.96888	0.988694	-1.05184	3.33437	-0.816908	-0.545209	-2.93775	-1.27154	-0.320583	-3.11345
TCGA-E2-A1LK	3	1.30764	-2.04034	0.0189272	1.27811	1.01559	-0.204423	0.68139	-0.148322	-0.438221	-0.163174	0.362095	-0.0961847	-0.182079	-0.589408	0.213099	-0.219239	0.355278	-0.632243	0.888583	0.00611622	0.737259	-0.0753771	-0.29775	0.0431646	0.272582	0.500097	0.105151	0.818523	-0.95626	-0.127117	1.14501	0.0957825	-0.583139	0.147637	0.511907	-0.477792	0.218997	0.129165	0.134412	-0.215296	0.211884	0.909475	0.655162	0.972415	-0.523973	0.0673757	1.11825	-0.89695
TCGA-E2-A1LL	3	1.36512	-2.78676	0.78476	2.30742	1.87537	-0.319243	0.829259	-0.0112514	-1.10869	0.590922	1.05221	0.378505	-0.784196	-1.8564	0.246351	-0.305165	1.28362	-1.62322	1.58131	0.36704	1.08354	-0.679295	-1.21315	-0.683641	0.410726	-0.415078	0.351476	1.6838	-2.3257	-0.405846	1.60425	0.32012	-1.45403	2.33016	-0.301747	-0.96925	-0.0399161	-0.128329	-0.41832	-0.0830382	0.189329	2.04801	0.0224458	1.77204	-1.77081	0.196332	1.96478	-2.05025
TCGA-E2-A2P5	3	-0.420361	1.17901	-0.867123	0.857895	0.00061875	-0.680172	1.66963	-0.699183	0.181704	-0.0492873	-0.0610023	0.469806	0.454376	0.427081	-0.101959	-1.63764	-0.867573	0.28461	0.415438	-1.23605	-0.942724	0.803359	0.041536	0.286297	-0.546823	-0.48177	-1.11743	0.559687	0.50136	-0.501367	-0.418857	-0.387417	-0.336983	0.790411	-0.0979639	-0.166324	0.434574	-0.930897	0.538645	-1.85146	1.43633	0.144942	-0.366486	-0.0335077	0.404672	-0.730559	-0.0856726	0.330587
TCGA-E2-A2P6	3	0.236508	0.625482	0.56012	-0.176822	0.64861	0.71702	0.157676	0.395451	1.07549	0.558307	0.680787	0.765591	0.760566	0.692407	0.425978	-0.453996	-0.928876	0.709211	0.120156	0.360337	0.216011	1.06122	0.924141	0.346696	0.300879	0.337238	0.208853	-0.418842	1.30976	0.646766	0.315732	-0.123644	0.781783	-0.148178	0.476638	1.24503	0.161228	0.424332	0.700431	-0.284831	0.905195	-1.03165	-0.189193	0.445599	1.08797	0.383319	0.183324	0.579653
TCGA-E2-A56Z	3	-1.67712	-0.0690127	0.0429369	0.559283	0.863717	-0.0166243	1.25101	-1.73001	-0.387439	1.74841	1.29202	1.48207	1.01247	0.0233799	-0.7382	-1.44024	-0.194749	0.0448258	0.63202	-0.191176	-1.76529	0.147946	-0.358713	-1.05992	-0.908634	-0.708224	-1.2853	-0.400265	-0.0594818	-0.168644	-1.27195	-1.17997	-1.29125	2.52682	-0.949157	-0.457404	0.171501	-1.42717	-0.246913	-1.34834	1.08324	1.09193	-1.26863	-0.589256	0.507845	-1.07841	-1.23648	-0.498502
TCGA-E2-A570	3	-0.323382	1.2034	-0.287364	1.74463	-0.242204	-1.26769	0.407805	-0.503702	0.461483	0.453633	-0.114848	-0.209124	1.01284	-0.0608892	0.747304	-0.763576	0.857918	1.53996	0.263308	-1.89268	-1.17322	1.3092	0.122581	0.873092	0.723608	-0.382602	-0.837117	1.77524	0.11203	-1.62067	0.0263629	0.94764	-0.467779	0.666978	-0.105926	-0.373626	0.525137	-1.56996	1.35979	-2.25442	0.364394	0.138867	0.578232	-0.330416	0.894056	-0.506123	0.725192	1.73947
TCGA-E2-A573	3	-1.94622	-0.144313	-0.390083	1.56666	-0.746183	-2.30549	1.14207	-1.96411	-1.7471	-0.427094	-1.58769	-0.897952	-0.35508	-1.83731	-0.998195	-0.159347	2.29978	0.0137806	-0.510006	-2.22759	-2.37742	-0.991262	-2.63655	-0.602732	0.557738	-2.14315	-2.07075	0.285828	-2.06801	-2.02573	-1.14242	0.132648	-2.74395	1.28661	-1.77176	-2.27328	-0.297583	-2.53866	-0.399163	-1.01181	-0.662534	2.62089	0.0295418	-1.48857	-1.37382	-1.769	-0.810751	-0.721418
TCGA-E2-A574	3	0.148028	0.199465	0.385873	0.571036	-0.00628858	-0.72316	0.562721	-0.257077	-0.987727	-0.354914	-0.701467	-0.179095	-0.667481	-0.692607	0.185666	-0.896383	0.289767	-0.456588	-0.194507	-0.437118	0.4704	-0.0995449	-0.48308	-0.432618	0.273375	-0.684093	-0.70223	0.818561	-0.525805	-0.664098	0.190115	0.803729	0.146714	0.469962	-0.37032	-0.772634	-0.4329	-0.121631	-0.53613	-1.09043	0.0604961	0.780116	-0.144845	0.633393	-0.753946	-0.484719	0.673797	0.128049
TCGA-E2-A9RU	3	-1.27394	-0.170149	-0.238717	1.10926	1.04928	-0.234239	0.679795	-1.18179	-0.514165	1.69363	0.725111	0.518858	1.0087	-0.128336	-0.38353	-0.147381	0.63663	-0.527356	0.862183	-0.474953	-1.77402	-0.276781	-0.583678	-0.556983	-0.426271	-0.546779	-0.696644	0.671245	-0.795447	-0.51378	-0.77629	-1.63703	-1.82383	2.16569	-0.841925	-0.492091	0.195355	-1.74957	0.168703	-0.820217	0.39407	1.25572	-0.714482	0.267515	0.172465	-0.105247	-0.555107	-0.374881
TCGA-E9-A1R2	3	2.05758	-0.252456	0.966533	-0.116388	2.22642	2.46387	-0.991511	1.56154	2.13383	0.829493	1.98269	1.68775	1.96364	2.63349	1.85997	0.760622	-1.51053	1.31279	1.25362	1.5101	1.69098	1.79102	2.69006	2.03179	1.07399	2.59362	2.34378	-0.539125	2.42617	2.26297	2.19917	0.344123	1.47786	-1.95249	2.94157	3.06174	1.06794	2.44404	2.01518	0.799879	0.689827	-2.28524	1.97709	1.87737	2.35976	2.48226	0.968254	1.96114
TCGA-E9-A227	3	2.32556	-0.191077	2.12331	-0.43661	2.04136	2.60576	-2.25703	2.6078	2.27968	1.48711	2.2016	1.12237	1.11502	1.5708	2.25304	1.47998	-0.796438	0.807678	0.726897	2.71856	2.72799	1.54191	2.82975	1.13049	1.57847	2.26872	3.03495	0.245832	1.84023	2.1097	2.43204	1.04662	2.3888	-1.10544	2.11677	3.10014	-0.0720151	2.71068	1.13822	1.47048	-0.219271	-2.58608	0.906423	2.75925	1.90806	3.22958	1.89285	1.59271
TCGA-E9-A22A	3	2.24373	-0.205586	1.68527	-0.07477	2.30189	2.06251	-1.81953	2.1422	1.97874	1.16685	1.69673	1.00427	1.96285	1.69267	2.02987	0.972368	-1.02497	1.20671	0.370444	1.77049	1.80475	2.01256	2.71057	1.49847	1.42498	2.44829	2.20539	0.243653	2.16233	1.65518	2.15647	0.573794	2.20565	-1.50537	2.3063	2.71722	0.353391	1.69574	1.58295	0.529022	0.204274	-2.31915	1.28746	2.25451	2.43088	2.35735	1.51404	1.74709
TCGA-E9-A22B	3	1.84964	0.0640949	0.578245	-0.773355	0.992778	1.74754	0.389833	0.723673	1.56193	-0.316757	1.18877	1.54849	1.40227	2.10239	0.832003	-1.76168	-3.012	1.21339	-0.044435	1.2316	1.49483	2.32242	2.6563	0.882835	-0.0444932	2.19923	0.543601	-1.24335	2.95944	1.65727	1.07093	0.472271	2.67489	-1.55325	2.24349	1.74985	0.495783	2.07859	0.735198	-0.907957	1.72847	-2.01551	0.651597	0.477709	2.44946	0.0801545	0.278076	1.247
TCGA-E9-A22D	3	-0.937699	-0.356316	0.397563	-0.559846	0.295763	-0.110863	-0.505099	-0.621824	-0.53733	-0.232665	-0.553718	-0.433489	-0.51173	-0.642427	-0.555446	0.343826	0.286651	-0.79418	-1.54646	0.504904	-0.539741	-0.835584	-0.539215	-1.6884	-0.198711	-0.499168	-0.534327	-0.450243	-0.305277	-0.320029	-1.45196	-0.870343	-0.210439	0.30303	-1.05173	-0.649825	-1.76384	-0.271649	-1.24293	0.956727	-0.841842	0.572813	-1.7013	-0.0653921	-0.25734	-0.377601	-0.876823	-1.17246
TCGA-E9-A22E	3	1.56887	0.892993	1.0441	-0.223376	1.3671	1.48847	-1.11831	1.85368	1.69925	0.50346	0.784973	0.709283	1.56766	1.76206	1.6054	0.685827	-1.2319	1.06186	-0.0665821	1.09518	1.31844	1.81777	2.24401	1.47014	1.31985	1.76264	1.55278	-0.0168535	2.02909	1.3428	1.49838	0.2608	1.95718	-1.62861	1.97219	2.36687	0.239869	1.44238	1.32551	0.16698	0.252937	-2.17347	1.10685	1.95635	1.99837	1.92681	0.942615	1.80885
TCGA-E9-A22G	3	-0.99299	-0.388415	0.420437	-2.30222	-1.31559	0.145475	-0.360618	0.200521	-1.13912	-0.579484	-1.11139	-1.05011	-3.01961	-1.84927	-1.86426	1.51021	0.705008	-2.92734	-1.22199	2.20049	1.17446	-2.79264	-1.84481	-2.74007	-1.23193	-1.45445	0.399799	-1.98092	-1.74538	0.892504	-1.5535	-0.348074	-0.322446	0.330294	-1.72012	-1.07994	-2.50905	1.60174	-3.55627	3.12303	-1.74082	0.915783	-2.38263	-0.281494	-2.49443	-0.318242	-1.33974	-3.26924
TCGA-E9-A22H	3	0.554464	0.879934	0.637637	-0.131359	0.613624	0.444782	-1.55042	1.07488	1.25347	0.173168	-0.0891434	-0.416597	0.637395	0.452322	1.10161	1.57641	0.138497	0.533428	-0.806163	0.695774	0.368033	0.656471	1.08806	0.440329	1.3897	0.71026	1.08759	0.447212	0.880854	0.424432	0.195585	0.235999	1.07896	-1.45806	0.594568	1.31181	-0.815058	0.456658	0.627961	0.931795	-0.987224	-1.47601	0.0476254	1.08402	1.16123	1.58027	0.613808	0.8747
TCGA-E9-A295	3	1.53382	-0.170777	0.618752	0.317661	1.36938	0.80677	-1.13477	1.13739	1.21258	-0.0928102	0.402651	0.00500029	1.03762	0.963273	1.13297	1.10606	-0.436536	0.664859	-0.109749	0.655242	0.878172	0.974429	1.33405	1.20394	1.11521	1.53213	1.40502	0.343816	1.17174	0.902694	1.0647	0.217178	0.966834	-1.93177	1.55457	1.51884	0.0917571	0.998176	1.1577	0.61765	-0.241297	-1.45197	1.08721	1.17319	1.46506	1.3798	0.990075	0.810071
TCGA-E9-A3X8	4	-0.801599	-0.408053	-1.00938	1.32016	0.469869	-0.805682	1.15757	-1.29546	0.0588599	1.21477	0.263088	0.559799	1.43363	0.102353	-0.158258	-0.732345	0.198451	1.01066	0.876568	-1.66738	-1.68317	0.739841	-0.490436	0.347052	-0.275889	-0.494886	-0.967487	0.695396	0.169343	-1.11382	-0.664081	-0.790693	-1.19513	0.856914	-0.182834	0.140871	0.612309	-1.95638	1.24864	-1.23397	0.707473	0.593714	-0.226766	-0.83987	0.94056	-0.734558	-0.583693	0.475456
TCGA-E9-A54X	4	-0.075621	0.101956	0.393864	-1.09224	-0.292041	0.977466	0.289712	-0.156826	-0.10175	-0.349272	-0.268611	0.284901	-0.150608	0.704408	-0.519222	-0.214395	-0.673098	0.349836	-0.00242184	0.465055	0.711018	0.079534	0.299099	-0.0102572	-0.775927	0.431814	-0.106419	-1.72166	0.605752	0.951316	-0.037636	0.347497	0.718554	-0.823688	0.554725	0.285863	-0.0654596	1.03986	-0.296915	0.596019	-0.126947	-0.44918	-0.129916	-0.396637	0.320336	-0.532235	-0.964404	-0.0196416
TCGA-E9-A54Y	4	-1.38056	-0.0230177	-0.704281	-0.775829	-0.44376	0.345859	1.36636	-1.53303	-0.598235	0.514722	-0.193549	0.684164	0.248722	0.0926463	-1.36468	-0.182739	-0.180493	-0.306019	0.411729	0.0547962	-1.25551	-0.494515	-0.945159	-0.851854	-1.36127	-0.255146	-1.04233	-1.66341	-0.0958151	0.221086	-0.977819	-1.10494	-1.1912	0.362631	-0.470644	-0.59001	0.122234	-0.642923	-0.377655	0.128203	0.236762	0.727658	-0.274236	-1.37375	-0.123947	-1.05326	-1.74867	-0.972394
TCGA-E9-A5FK	4	-1.22243	-0.708774	-0.770428	0.77656	0.0918594	-0.840789	1.13529	-1.51996	-0.571411	0.513409	-0.0203053	-0.0227017	0.392861	-0.597447	-0.738413	0.227818	0.960665	0.385214	0.377805	-1.45419	-1.89944	-0.216773	-1.26008	-0.493006	-0.651007	-0.981929	-1.2359	0.156366	-0.723125	-1.20655	-1.19953	-1.13032	-1.93003	0.757271	-1.00408	-0.551901	0.115516	-1.93952	0.251899	-0.220834	0.100737	1.35851	-0.733742	-1.19138	0.025933	-0.832914	-1.04593	-0.595601
TCGA-E9-A5FL	4	2.9948	-0.945764	1.34423	2.42752	2.0531	0.663687	-2.18639	2.00092	1.54384	0.574197	0.44441	-0.666434	0.0983465	0.695085	2.54386	1.06392	0.562214	1.58603	0.6025	0.470799	1.68901	1.30807	1.82328	2.11808	2.76619	2.72702	2.62193	2.95267	0.635478	-0.00878515	2.86082	1.86199	0.996577	-0.553926	1.82562	1.9964	0.791395	0.793703	2.36847	0.183288	-0.285206	-1.33561	1.81904	3.09023	1.3318	2.16605	3.68969	1.77797
TCGA-E9-A6HE	4	0.563935	0.832484	-0.0913283	1.38138	0.019979	-0.636916	-0.335342	0.483162	0.708107	0.166578	-0.518399	-0.157683	0.129073	-0.0417651	1.15716	-0.180054	0.468736	1.13117	0.087808	-0.712295	-0.135765	0.955151	0.4711	0.747677	1.33904	0.402778	0.234509	1.43234	-0.0309676	-0.962732	0.544462	1.36124	0.203417	0.132219	0.165613	-0.140843	0.0860962	-1.02386	1.09432	-1.04694	-0.285672	-0.146983	0.0372213	0.888883	0.388228	0.386942	0.973295	1.09501
TCGA-EW-A1IY	4	1.11182	-0.224608	0.826202	-0.425617	0.217021	1.04237	-1.58509	1.5491	0.336961	0.0310499	-0.126576	-0.408399	-0.143374	0.263483	0.50375	1.32668	0.0356056	-0.484437	-0.0557396	1.38316	1.52638	-0.227242	0.687412	0.322874	0.764016	0.944638	1.62341	0.295332	0.215165	0.830636	1.08071	0.4609	0.752375	-1.03863	0.844958	0.736962	-0.293719	1.28703	0.218959	1.04901	-0.518308	-0.866893	0.885117	1.35473	0.0550427	1.10097	0.948198	0.159303
TCGA-EW-A1IZ	4	-2.93649	0.100712	-1.38446	-2.25351	-2.63604	-0.683187	1.60902	-1.71503	-2.4898	-1.48305	-1.95238	-1.06982	-1.34779	-1.19439	-2.88547	-0.537392	0.149055	-1.93243	-1.12554	-0.570399	-1.21157	-2.69892	-2.23818	-2.26718	-2.53766	-2.65484	-2.27891	-2.48146	-1.3462	-0.585095	-2.97632	-1.69878	-1.22372	-0.171563	-1.36748	-2.08706	-1.52694	-0.120297	-2.56681	0.63238	-0.530812	1.51979	-1.75923	-2.44781	-1.83342	-2.01699	-3.49177	-2.03566
TCGA-EW-A1J1	4	-1.10588	0.320385	-0.622927	-0.452258	-1.19423	-0.618818	1.22342	-1.1514	-0.901252	-0.775009	-0.946014	-0.250567	-0.512702	-0.761066	-1.05729	-0.722412	0.207679	-1.00651	-0.319244	-0.506548	-0.760601	-1.11067	-1.05609	-1.14141	-0.991089	-1.32809	-1.5236	-0.562232	-0.689221	-0.634291	-1.42186	-0.333226	-0.604315	0.613957	-0.543106	-1.39001	-0.9696	-0.152554	-0.92277	-0.222407	0.0711022	0.932235	-0.482072	-1.01443	-0.98879	-1.1508	-1.47917	-0.855108
TCGA-EW-A1J2	4	-1.2021	-0.343665	-0.586502	0.832429	-0.515094	-0.994393	0.475024	-1.03192	-0.248822	0.83283	-0.46987	-0.267257	0.780315	-0.394295	-0.639744	-0.0165808	0.801037	0.523307	0.270424	-1.39258	-1.54065	0.0680371	-1.03604	-0.173776	-0.323038	-0.982625	-0.851478	0.0783302	-0.514626	-1.34761	-1.01117	-0.769003	-1.34986	0.65837	-0.589254	-0.582713	-0.340242	-1.79256	0.728876	-0.506001	0.104789	0.690259	-0.280713	-1.14242	0.183832	-0.744309	-0.956071	0.0544554
TCGA-EW-A1J3	4	-0.642286	0.452452	-0.867908	0.0964923	-0.663806	-0.734074	0.507154	-0.525745	0.17131	0.0267772	-0.768134	-0.333869	0.545249	0.237208	-0.542924	-0.118035	0.0650923	0.441028	-0.225008	-1.16501	-0.881883	0.384687	-0.519648	0.398994	-0.40913	-0.336643	-0.667589	-0.178017	0.181882	-0.655884	-0.584164	-0.439629	-0.60909	-0.269366	0.0724102	-0.0484899	-0.230496	-0.653441	0.684689	-0.712377	0.155586	0.0689171	0.223224	-1.01172	0.283693	-0.811343	-0.758307	0.270017
TCGA-EW-A1J5	4	-1.60107	1.01588	-1.09707	-0.412687	-1.34494	-1.03854	0.498089	-0.862693	-0.700379	-0.212059	-1.49424	-0.545102	-0.375464	-0.419193	-1.29388	0.264384	0.422471	-0.614741	-0.777283	-0.574536	-1.25127	-0.861006	-1.29631	-0.362077	-0.875532	-0.97877	-0.789622	-0.4767	-0.668295	-0.885575	-1.38865	-0.868777	-0.923002	0.114428	-0.79776	-0.878933	-0.703814	-0.706201	-0.630122	-0.0419484	-0.628014	0.574366	-0.477827	-1.30941	-0.618463	-1.07613	-1.52838	-0.748702
TCGA-EW-A1J6	4	-1.44743	-0.148107	-0.50586	-2.03442	-2.49444	-0.824609	-0.422129	-0.315193	-1.91291	-2.01292	-2.52479	-1.67122	-2.54208	-1.70473	-2.17008	1.64832	1.17157	-2.28453	-1.70423	0.717574	0.0688581	-3.08159	-2.34502	-1.71881	-1.03567	-1.84066	-0.451965	-1.83714	-2.20207	-0.289902	-1.75711	-0.612026	-1.01891	-1.06754	-1.42607	-2.10389	-1.77356	0.643926	-2.84767	2.01878	-2.03222	1.25751	-1.09147	-1.30624	-2.6305	-1.19611	-1.84968	-2.65402
TCGA-EW-A1OV	4	-2.06887	-1.65757	-0.404858	-0.779076	-1.04461	-0.38873	1.42925	-2.08161	-1.94772	-0.147581	-0.981951	-0.17823	-0.732762	-1.39832	-2.39792	0.409907	0.97261	-1.57622	0.235098	-0.0360268	-1.49307	-2.28586	-2.44107	-2.12088	-1.84336	-1.87526	-1.61364	-2.04298	-1.68591	-0.5881	-2.11075	-1.67405	-2.11509	0.873581	-1.38488	-1.75158	-0.836636	-0.982675	-1.52603	1.26995	-0.537091	2.01443	-1.07505	-1.92617	-1.57753	-1.57287	-2.49762	-2.43038
TCGA-EW-A1OW	4	-1.29532	-1.21947	-0.760571	1.00333	0.056896	-1.04986	1.55892	-2.02164	-0.816565	0.640196	-0.0289721	0.134575	0.444122	-0.739802	-0.980037	-0.215904	1.07167	0.288836	0.390263	-1.53113	-2.03688	-0.262342	-1.69497	-0.94052	-0.896708	-1.22093	-1.60943	-0.112442	-0.752692	-1.43701	-1.42154	-1.31084	-2.06823	1.22211	-1.23586	-0.726048	-0.135209	-2.09369	0.344191	-0.288297	0.53312	1.62074	-0.724117	-1.52318	-0.133503	-1.20334	-1.03961	-0.915892
TCGA-EW-A1OY	4	-0.65178	0.788575	-0.626515	0.46263	-1.61235	-1.58562	-0.278965	-0.0966584	0.049667	-0.391046	-1.87532	-1.22628	-0.524918	-1.01594	-0.495716	1.18925	1.34933	-0.382811	-0.953643	-0.846985	-0.776421	-0.569048	-1.30251	-0.0458084	0.463823	-0.692857	-0.255842	0.397786	-1.27554	-1.5319	-0.801179	0.0135534	-0.874562	-0.24153	-0.859438	-1.4364	-1.34119	-1.12598	-0.0353309	-0.00646975	-1.10985	0.607736	0.294618	-0.79555	-0.782206	-0.740042	-0.466903	-0.550031
TCGA-EW-A1OZ	4	1.08066	-0.841272	0.339048	0.876109	1.12396	0.504919	-1.15105	1.15814	0.400931	0.606431	0.0890658	-0.338718	0.0794216	-0.142899	0.537724	1.45014	0.607402	-0.332793	0.428103	0.708654	0.666936	-0.147741	0.347237	0.382393	0.975704	0.929972	1.69522	1.46466	-0.133794	0.0589662	1.14917	-0.0893676	-0.180996	-0.338962	0.502913	1.02318	-0.0523509	0.240601	0.773672	0.799067	-0.583512	-0.331351	0.796817	1.581	0.00420034	1.3264	1.4679	0.0534205
TCGA-EW-A1P1	4	-0.148483	-0.592149	-0.610032	1.68865	0.673444	-0.953415	0.780808	-0.591825	-0.0312314	0.479333	0.464079	-0.0123329	0.598788	-0.54723	0.307678	-0.393208	0.712326	0.525231	0.751006	-1.63164	-1.07249	0.254955	-0.290245	0.00445668	0.261656	-0.806563	-0.702948	1.55782	-0.497017	-1.27893	-0.411763	-0.351994	-1.19216	0.953832	-0.142753	-0.177914	0.214399	-1.50088	1.00252	-0.96876	0.304571	0.85613	-0.395193	0.112311	0.236274	0.0114156	0.289174	0.353054
TCGA-EW-A1P3	4	-0.978982	-0.435926	-0.558379	0.140553	0.123064	0.0187986	0.199597	-0.520912	-0.209411	1.26085	0.304068	0.310744	1.29031	0.220782	-0.697829	0.139744	0.0592976	-0.0487525	0.849729	-0.362305	-0.907608	-0.148218	-0.41322	0.0809213	-0.756694	-0.38193	-0.177517	-0.138493	0.0653573	-0.316426	-0.582264	-1.30881	-0.878809	0.307916	0.075262	0.277052	0.293924	-0.900222	0.606359	-0.0142397	0.399671	0.121382	0.106054	-0.646234	0.642273	-0.202041	-1.04676	0.0320448
TCGA-EW-A1P4	4	-1.50833	-0.278217	-0.819243	-0.353493	-1.01587	-0.738536	0.504526	-0.962972	-0.815714	-0.43453	-1.18107	-0.80198	-0.226936	-0.617144	-1.51948	0.711848	0.670926	-0.73376	-0.510283	-0.959383	-1.3048	-1.11716	-1.52271	-0.490647	-1.05359	-1.29082	-0.857412	-0.437631	-0.742303	-0.87104	-1.56079	-1.35925	-1.39776	0.131367	-0.699353	-0.612444	-0.849517	-0.65972	-0.455258	0.373209	-0.503676	0.858123	-0.494765	-1.47216	-0.701316	-1.03057	-1.74021	-0.899918
TCGA-EW-A1P5	4	0.0447348	-0.112432	-0.425584	0.979925	0.506911	-0.179921	0.542923	-0.485332	0.683604	1.22172	0.2969	0.424338	1.53359	0.715506	0.0790116	-0.396266	-0.0536043	0.680615	0.843817	-0.699554	-0.529782	0.97998	-0.0477183	0.799799	0.00354593	0.4388	-0.153001	0.211691	0.576121	-0.425406	0.291054	-0.343257	-0.386345	0.439803	0.745947	0.620929	0.303316	-0.638056	1.67083	-0.710999	0.842819	-0.193812	1.07256	-0.462334	1.04983	-0.33416	0.114822	0.614349
TCGA-EW-A1P6	4	0.127846	0.29318	-0.610042	0.770008	1.18462	0.611205	0.210007	0.206034	1.18067	2.35326	2.00689	1.47334	3.049	1.5367	0.648138	-0.832967	-0.999796	0.931395	2.10298	-0.277803	-0.397453	1.35591	1.25318	1.42657	-0.278896	0.753005	0.198066	0.565462	1.30179	0.404317	0.591738	-0.945504	-0.20261	0.432927	1.6111	1.21687	1.77967	-0.65464	2.07545	-1.34498	1.82398	-0.885849	1.21092	0.129679	2.35272	0.614479	-0.177512	1.52745
TCGA-EW-A1P7	4	-0.981711	-0.514338	-0.573745	1.55365	-0.341112	-1.51671	0.342419	-1.07226	-0.442546	0.448881	-0.803057	-0.750437	0.106025	-0.953789	-0.290954	0.454997	1.62101	0.519571	-0.0985114	-1.61774	-1.75192	-0.159975	-1.42858	-0.339427	0.26281	-1.04855	-0.809965	0.936804	-1.17651	-1.95176	-0.938288	-0.453477	-1.75857	0.955552	-1.18303	-0.906263	-0.609915	-2.20797	0.542475	-0.377975	-0.344967	1.24436	-0.512651	-0.829426	-0.287933	-0.648628	-0.237606	-0.303002
TCGA-EW-A1P8	4	-1.01937	-0.134382	0.049054	-1.45666	-2.42401	-1.12738	0.640073	-0.886468	-2.12919	-2.74394	-2.59711	-1.24871	-3.41967	-2.75537	-1.9199	0.669604	1.16948	-2.79463	-1.77873	0.619195	0.245732	-3.27222	-2.55886	-2.81589	-0.892254	-2.52187	-1.23397	-1.37121	-2.61375	-0.686319	-2.1833	0.216209	-0.805953	-0.0659234	-2.04053	-3.09246	-2.3735	0.589676	-3.48951	1.77998	-1.79075	1.96033	-1.58056	-1.0059	-3.64122	-1.54429	-1.46966	-3.20635
TCGA-EW-A1PA	4	-2.05899	-0.387171	-1.44586	-0.28644	-1.09176	-1.06166	1.06998	-1.68395	-0.962925	0.602054	-0.807369	-0.309034	0.752455	-0.0953806	-1.87169	-0.255766	0.376115	-0.498263	0.107832	-1.08103	-1.89172	-0.787306	-1.70803	-0.506342	-1.49328	-1.18294	-1.38742	-0.979275	-0.445531	-0.964328	-1.63554	-1.8038	-1.65262	0.54647	-0.572381	-0.639631	-0.34715	-1.24456	0.0915048	-0.324824	0.314544	0.904373	-0.155167	-2.13534	-0.174439	-1.48147	-2.021	-0.76342
TCGA-EW-A1PB	4	-2.05054	-0.941257	-0.437604	-2.47107	-2.49415	-0.794876	1.01192	-1.68911	-3.07257	-2.43954	-3.10717	-1.32091	-3.80268	-2.85879	-3.55108	1.44156	1.19915	-4.10484	-1.63332	1.52197	0.0932312	-4.64953	-3.68736	-3.30431	-2.02859	-2.6081	-1.04573	-2.94637	-3.01088	-0.24122	-2.72402	-1.30334	-1.42123	-0.313584	-2.32417	-2.94716	-2.39669	1.10822	-4.39523	3.18155	-2.19016	2.3152	-1.6991	-1.88817	-4.19889	-2.03088	-2.71035	-4.71521
TCGA-EW-A1PC	4	0.128466	0.297973	-0.486019	0.0788834	0.0746062	-0.0356981	-0.250021	0.504631	0.14881	0.347454	-0.111233	-0.0955243	0.522409	0.311152	0.0358111	0.360048	-0.0819032	-0.33592	0.182649	0.0513784	0.232995	-0.0283501	0.111675	0.441169	-0.00271216	0.138523	0.439088	0.459213	0.224206	-0.0134007	0.206941	-0.353954	0.0541425	-0.410342	0.499929	0.479378	-0.070592	0.214048	0.526522	-0.0477839	0.109032	-0.294078	0.570151	0.267891	0.319844	0.23493	0.207421	0.152501
TCGA-EW-A1PE	4	1.00869	-0.288071	0.939229	0.311309	1.31466	1.90401	-0.775245	0.907012	1.33328	2.36481	2.0354	1.35456	2.61032	1.7944	1.11188	-0.381837	-1.00486	0.958572	2.02105	1.21207	0.966207	1.43042	1.86184	1.11592	0.423381	1.88781	1.273	-0.0773609	1.53544	1.28971	1.60609	0.219162	0.834278	0.257857	1.89917	1.46219	1.5154	0.369604	1.9157	-0.287373	1.57435	-1.4402	1.58082	1.1947	2.18336	1.27021	0.562069	1.57528
TCGA-EW-A1PF	4	0.0301962	0.582959	-0.708923	1.63117	-0.351694	-1.62741	-0.911183	0.426048	0.639184	0.297757	-0.709173	-0.932789	0.628248	-0.121171	0.780899	0.547427	0.940167	1.17085	0.0105558	-1.57318	-0.896856	0.483906	0.123008	1.33332	0.979699	-0.106953	0.073866	1.98151	-0.47728	-1.47577	-0.0450484	0.363815	-0.651348	-0.199609	0.226379	-0.294924	0.0988221	-1.40638	1.24873	-1.17444	-0.48876	-0.0852847	0.450994	0.160302	0.822886	0.0387336	0.344453	1.22847
TCGA-EW-A1PG	4	-0.416433	0.661278	-0.625695	1.05087	0.365901	-0.535291	0.70431	-0.577896	0.792484	1.24005	0.597851	0.729372	1.83999	0.836456	0.204935	-0.802859	-0.352164	1.32535	0.694032	-1.36345	-0.979752	1.36336	0.316398	0.943261	-0.46396	-0.0322396	-0.511277	0.462325	0.897963	-0.664716	-0.288495	-0.668125	-0.395723	0.511241	0.367548	0.604705	0.653755	-1.18901	1.52422	-1.30266	1.16959	-0.371106	0.281925	-0.70641	1.54626	-0.460861	-0.434189	1.09782
TCGA-EW-A1PH	4	-0.314677	-0.780858	-0.213322	1.13629	-1.10076	-1.78029	0.219718	-0.802007	-1.206	-1.20979	-1.69486	-1.47942	-1.95081	-2.0343	-0.373679	0.469793	2.0652	-0.906121	-0.737551	-0.771966	-0.544475	-1.73299	-1.81144	-1.41115	0.49794	-1.60181	-0.890698	0.792973	-2.25924	-1.76291	-0.887903	0.857647	-1.32919	0.67609	-1.48842	-2.16128	-1.56036	-0.979581	-0.950031	0.361918	-1.20808	1.98336	-0.862371	-0.149113	-2.20903	-0.711304	0.418465	-1.55817
TCGA-EW-A2FR	4	0.485445	-0.098724	0.0808819	0.15093	-0.0395583	-0.136624	-1.11557	0.844509	0.144424	-0.104654	-0.0734959	-0.693082	0.0941974	0.252007	0.515281	0.643019	0.329159	0.288497	-0.0151025	-0.0600842	0.551751	-0.0783921	0.489342	0.733174	0.4325	0.25922	0.645148	0.793273	0.0287898	-0.0355087	0.374305	0.259971	0.127252	-0.847679	0.590856	0.350439	0.0780948	0.34053	0.427904	0.0952896	-0.159785	-0.405591	0.407361	0.704995	0.440918	0.523918	0.494486	0.539341
TCGA-EW-A2FS	4	-0.270215	-0.0410608	-0.0334954	-0.33307	-0.312022	0.162103	0.218449	-0.389297	0.295021	0.498538	0.0440378	0.0368646	1.13111	0.695736	-0.517978	-0.176852	-0.512168	0.090516	0.409962	-0.32297	-0.121727	0.242826	0.0569938	0.434438	-0.615199	0.23184	-0.323218	-0.540843	0.614618	0.158372	-0.280047	-0.519289	-0.0369938	-0.0761378	0.75084	0.25898	0.0277791	0.237293	0.674013	-0.235495	0.6118	-0.431039	0.766767	-0.67831	0.73726	-0.621627	-0.982825	0.314973
TCGA-EW-A2FV	4	-0.890791	-0.658266	-0.594348	-0.289703	-0.315838	-0.295303	0.818901	-1.05738	-0.442533	0.583662	0.110631	0.383225	0.914208	0.101367	-1.04042	-0.342621	-0.142754	-0.353372	0.720232	-0.470369	-0.84669	-0.441683	-0.633192	-0.313821	-1.21859	-0.629048	-0.881251	-0.787871	0.00413783	-0.168973	-0.913235	-1.2114	-0.969515	0.176293	0.0517561	-0.289153	0.222658	-0.604159	0.230172	-0.245019	0.652517	0.470248	0.163138	-1.06136	0.166557	-0.811216	-1.39603	-0.454491
TCGA-EW-A2FW	4	-0.570566	1.63498	-0.442317	-1.27929	-1.73646	-0.212107	1.48981	-0.870628	-0.560213	-1.20297	-1.40883	0.0770053	-0.949034	0.0380401	-1.13877	-2.10422	-1.05638	-0.823583	-0.729696	0.0346613	0.936206	-0.547377	-0.296061	-0.803398	-1.34228	-0.994856	-1.40931	-2.18513	0.223534	0.192835	-0.97247	0.946567	1.2682	-0.554014	0.506955	-1.18932	-1.28375	1.55289	-1.13218	-0.215931	0.369224	-0.150997	0.0849646	-1.08676	-0.854682	-1.65895	-1.38142	-0.558797
TCGA-EW-A3E8	4	-0.726431	0.989382	-1.25397	1.1552	0.472688	-0.547311	0.314993	-0.303731	0.659247	1.9801	0.679466	0.852013	2.12993	0.87077	0.471886	-0.72563	-0.232407	1.26069	0.867269	-1.0744	-1.21613	1.40879	0.258397	0.952318	0.00596289	0.0339532	-0.0952126	0.871467	0.824172	-0.850368	-0.0937399	-0.890476	-0.515078	0.411123	0.0213346	0.700653	1.07857	-1.85833	1.71864	-1.44824	1.39733	-0.406104	0.273941	-0.423681	1.74772	-0.0127798	-0.0851037	1.20289
TCGA-EW-A3U0	4	-1.27863	0.111891	-1.30739	0.974668	-1.05941	-2.02585	0.126332	-0.871029	-0.372321	0.218169	-1.30199	-0.973886	0.249333	-0.510743	-0.787016	0.394713	1.18904	0.200323	-0.373587	-1.63446	-1.74193	-0.454179	-1.32604	0.295379	-0.267359	-1.13074	-0.732494	0.686791	-0.957527	-1.73798	-1.11955	-0.768815	-1.54152	0.285051	-0.640886	-0.889023	-0.569151	-1.73297	0.431036	-0.706955	-0.537772	0.816404	-0.0997143	-1.26929	-0.184817	-0.956679	-0.80069	-0.163284
TCGA-EW-A423	4	-1.15742	0.563531	-0.424848	-1.33174	-1.24587	-0.150316	0.428031	-0.323168	-1.21627	-0.653829	-1.01914	-0.339601	-0.867616	-0.668859	-1.24225	0.0501915	-0.101995	-1.46916	-0.663456	0.401037	-0.0162568	-1.40939	-0.991592	-1.36993	-1.07568	-1.16669	-0.624762	-0.947192	-0.593781	-0.105831	-1.23476	-0.658069	-0.180117	-0.0506313	-0.888308	-0.91363	-0.979194	0.412228	-1.50817	0.656261	-0.306788	0.489458	-0.850152	-0.603787	-1.18473	-0.709627	-1.29172	-1.22544
TCGA-EW-A424	4	-0.0565952	1.09737	-0.595922	0.267532	0.0132866	0.0362168	-0.279763	0.602874	0.63273	0.90395	0.110653	0.368892	1.38242	0.756797	0.601276	-0.326704	-0.576609	0.691023	0.447173	-0.36381	-0.184796	0.928977	0.764109	0.875159	0.274023	0.493646	0.24761	0.726948	0.85367	-0.196198	0.219569	-0.0647505	0.409007	-0.356219	0.488687	0.543601	0.610051	-0.589778	1.05399	-1.04749	0.581287	-0.782295	0.392133	0.303509	1.26139	0.251002	-0.0509682	1.20219
TCGA-EW-A6S9	4	0.689405	0.0444521	0.565508	0.507022	0.768323	1.04359	-1.08828	0.98866	1.08115	1.47701	0.640148	0.240253	1.61173	1.01895	0.694883	0.649972	-0.359146	0.433367	1.02113	0.692991	0.408015	0.744712	1.0494	1.2579	0.725969	1.56414	1.27723	0.780116	0.795504	0.504361	1.12386	0.0564517	0.412199	0.0203225	1.37337	1.21579	0.657146	0.283136	1.46568	0.0300749	0.274397	-1.19261	1.444	0.97057	1.40113	0.969044	0.412881	1.17489
TCGA-EW-A6SB	4	-1.97584	-2.40696	-0.616205	0.505271	-2.57402	-2.9501	0.901055	-2.26902	-3.61731	-2.77245	-3.6426	-2.60962	-5.12634	-5.39299	-3.03128	2.81167	4.51653	-4.11919	-1.53252	0.104485	-1.48822	-6.07994	-5.54285	-4.27757	-0.392024	-4.56184	-1.42568	-0.875822	-6.3427	-2.58027	-3.02673	-0.388567	-4.0726	1.56688	-3.98492	-5.54398	-3.13471	-1.75999	-4.77117	3.22607	-4.43933	5.04469	-2.88573	-1.61834	-5.99405	-1.83615	-1.31452	-6.0316
TCGA-EW-A6SC	4	-1.23588	0.703495	-0.894343	0.6548	-0.556042	-1.00147	1.00638	-0.851987	-0.733803	0.146826	-0.669756	-0.266304	-0.144666	-0.779552	-0.422007	-0.436486	0.572393	-0.261224	-0.210784	-1.03241	-1.24077	-0.419661	-0.983683	-0.844487	-0.114181	-1.15189	-1.051	0.612119	-0.722852	-1.34849	-1.11107	-0.333068	-0.81074	1.00726	-1.1037	-0.934013	-0.647592	-1.34872	-0.213259	-0.642098	-0.162299	0.9718	-1.00465	-0.487032	-0.53938	-0.554859	-0.533084	-0.368408
TCGA-GI-A2C8	4	0.553656	-1.10844	0.172693	0.913301	2.13239	1.06242	0.263847	-0.146052	0.419332	1.86172	2.1641	1.2639	1.8485	1.09498	0.734177	-0.337537	-0.379495	0.804114	1.77624	0.126877	-0.0397045	1.09831	0.819874	0.41758	-0.0445962	0.975396	0.508766	0.725657	1.05786	0.466763	0.899624	-0.902253	-0.430216	0.721732	0.59453	1.77049	1.62559	-0.401451	1.63921	-0.226893	1.69617	-0.266504	0.329989	0.814498	1.50717	0.82325	0.95482	0.63604
TCGA-GM-A2D9	4	-0.999987	0.436176	-0.539179	0.407914	-0.788973	-0.781744	0.873411	-0.913998	-0.00304679	0.564375	-0.520884	0.0245324	0.882249	-0.0563152	-0.526297	-0.879585	-0.0186473	0.445322	0.195998	-1.22878	-1.06559	0.411982	-0.551796	-0.162405	-0.478706	-0.716802	-1.07725	-0.224548	0.0642649	-1.02927	-0.945664	-0.308848	-0.574374	0.58397	-0.211084	-0.600561	-0.341657	-1.17495	0.669449	-0.951656	0.520634	0.256308	-0.135357	-1.07471	0.263232	-0.901083	-1.06342	0.337682
TCGA-GM-A2DB	4	-0.400067	-1.44318	0.420114	0.0624791	-0.869483	-0.712183	0.411631	-0.825923	-1.64154	-1.39418	-1.38746	-1.37233	-2.11753	-1.95632	-0.953917	0.651693	1.49349	-1.84568	-0.761039	0.171117	-0.0795765	-2.34933	-1.93246	-1.92539	0.0262484	-1.22825	-0.79664	0.151633	-1.99062	-0.90281	-1.02968	0.313997	-0.959154	0.754644	-1.3368	-1.71472	-1.5706	0.112934	-1.72841	1.3605	-1.23851	1.86178	-0.847592	-0.10309	-2.34458	-0.767372	-0.0894517	-2.1406
TCGA-GM-A2DC	4	-0.340139	0.109289	-0.171817	0.680469	-0.238056	-0.692011	0.583761	-0.558708	0.186068	0.304815	-0.0798778	-0.0186315	0.680237	-0.232799	-0.0490818	-0.434717	0.224891	0.541339	0.231326	-1.15571	-0.678044	0.443634	-0.277571	-0.0192084	-0.0259677	-0.363814	-0.809995	0.313637	-0.0402517	-0.924868	-0.645526	-0.125633	-0.431319	0.223751	-0.207623	-0.428095	-0.148682	-1.09009	0.682545	-0.751513	0.432259	0.304377	-0.0323736	-0.493855	0.333836	-0.54769	-0.479079	0.272464
TCGA-GM-A2DD	4	-0.735776	0.193813	-0.53948	0.475217	-0.645613	-0.800839	0.929679	-0.988085	0.0286962	0.654984	-0.125732	0.198325	0.847947	-0.183017	-0.277865	-0.754861	0.194103	0.665686	0.23544	-1.11374	-0.977394	0.570051	-0.660333	-0.450325	-0.262517	-0.379139	-1.14949	-0.234513	0.0825243	-1.1312	-0.797748	-0.319473	-0.679434	0.21603	-0.78298	-0.710877	-0.00635635	-1.65745	0.696798	-0.946876	1.04985	0.478358	-0.135553	-0.987451	0.258382	-0.903103	-0.545638	0.0145602
TCGA-GM-A2DF	4	-1.52822	-0.682225	-0.817295	-0.143007	-1.18531	-1.12815	0.578841	-0.970664	-1.21	-0.454219	-1.26303	-0.962127	-0.599988	-1.3377	-1.44182	0.571421	1.12425	-0.784034	-0.405756	-0.991417	-1.22662	-1.39229	-1.88213	-1.19756	-0.79037	-1.74503	-1.09923	-0.537644	-1.51657	-1.24546	-1.66852	-1.07478	-1.70215	0.0470628	-1.28275	-1.41814	-0.980378	-1.29321	-0.773534	0.402555	-0.670203	1.46323	-0.931581	-1.34694	-1.19175	-0.993999	-1.38885	-1.36843
TCGA-GM-A2DH	4	-1.52121	0.81628	-0.750018	-1.48565	-1.23396	-0.0030066	1.37528	-1.01644	-0.981897	-0.556695	-0.558116	0.0697764	-0.0178333	-0.0365302	-1.26073	-1.23889	-0.894851	-0.56462	-0.347639	-0.365837	-0.536713	-0.568148	-0.472227	-1.22373	-1.46968	-0.918317	-1.52804	-1.41007	0.22087	0.0406772	-1.53045	-0.803027	-0.159654	-0.0276565	-0.523494	-0.764759	-0.341401	0.116677	-1.00405	-0.495573	0.622238	0.246674	-0.915868	-1.26326	-0.393613	-1.21888	-1.95441	-0.485602
TCGA-GM-A2DI	4	-1.29951	0.26985	-0.661322	0.209591	-1.02183	-1.02517	0.193578	-0.553067	-0.395266	0.402897	-0.704943	-0.49646	0.345923	-0.658338	-0.719208	0.439445	0.789191	-0.153919	-0.239239	-0.841291	-1.25953	-0.444893	-1.19358	-0.511855	-0.331197	-0.841063	-0.747086	0.106184	-0.772144	-1.2543	-1.1661	-0.843939	-1.15296	0.374904	-1.12736	-0.980572	-0.486628	-1.51747	-0.133535	-0.161994	-0.128283	0.69663	-0.428327	-1.08807	-0.215839	-0.762295	-0.98383	-0.494455
TCGA-GM-A2DK	4	-0.418455	-0.0149431	0.191005	-0.357715	0.298794	1.05738	0.850233	-0.726522	-0.0195227	1.08636	0.858301	1.14647	1.21866	0.669856	-0.435696	-1.14426	-0.903436	-0.224658	1.1661	0.516163	-0.015258	0.181618	0.317379	-0.458812	-0.896515	0.300537	-0.511477	-1.00634	0.740062	0.593846	-0.0761593	-0.359688	0.0211736	0.777246	0.550623	0.271985	0.494483	0.13942	0.362768	-0.14537	1.20204	-0.176864	0.29054	-0.159883	0.40005	-0.224686	-0.814282	0.0111572
TCGA-GM-A2DL	4	0.00257372	0.871339	-0.107743	-0.609144	-0.720177	0.245824	-0.476181	0.62278	0.0938215	0.250232	-0.290129	-0.0138046	0.414971	0.48308	0.307546	-0.358925	-0.449145	0.220186	-0.0115246	0.3795	0.64909	0.303642	0.463892	-0.00611731	0.140938	0.270203	0.134607	-0.455158	0.446416	0.162558	0.212229	0.576423	0.688859	-0.721236	0.139209	-0.225685	0.0599834	0.17343	0.177641	-0.342961	0.470746	-0.573632	0.146196	0.162449	0.379605	0.014697	-0.00879358	0.455696
TCGA-GM-A2DM	4	-0.229004	-1.24604	0.538054	0.835444	-0.135357	-0.444133	0.579061	-0.741273	-1.19664	-0.412538	-0.665559	-0.452387	-1.53453	-1.6982	-0.533225	0.324808	1.46159	-0.978313	-0.019889	0.05871	-0.0564841	-1.50591	-1.39055	-1.64295	0.172988	-1.21106	-0.54577	0.0970767	-1.80326	-0.908262	-0.608718	0.513341	-0.788404	1.0489	-1.14567	-1.33732	-1.20252	-0.488343	-1.09808	1.1436	-1.10964	1.60027	-0.998602	0.259663	-1.7071	-0.27749	0.154692	-1.54862
TCGA-GM-A2DN	4	-1.24111	-1.12767	-0.320436	0.724152	-0.395974	-0.830161	1.37288	-1.48825	-1.50349	-0.244745	-0.387368	-0.39759	-0.807479	-1.59455	-0.898786	-0.222812	1.33133	-0.785733	0.171447	-0.87884	-1.42613	-1.44373	-1.62054	-1.91893	-0.603865	-1.83454	-1.57022	0.267392	-1.601	-1.36056	-1.47226	-0.57471	-1.73807	1.55245	-1.57191	-1.53193	-0.809442	-1.48487	-0.89403	0.13216	-0.277715	2.05898	-1.51186	-0.532133	-1.43387	-0.633069	-0.800576	-1.3613
TCGA-GM-A2DO	4	-1.89918	-0.849776	-0.35481	-1.45046	-1.67336	-0.549856	1.06786	-1.41923	-2.47837	-1.34846	-1.72129	-0.66507	-2.42757	-2.4016	-2.48611	1.00492	1.371	-2.80995	-0.593234	0.86864	-0.60374	-3.51614	-2.92069	-2.88932	-1.55922	-2.37582	-1.26358	-2.09202	-2.76339	-0.529637	-2.20631	-1.18003	-1.85323	0.464311	-2.13912	-2.6927	-1.48461	-0.274549	-3.3343	2.21296	-1.49415	2.36028	-1.64761	-1.37291	-3.01916	-1.36691	-2.135	-3.52845
TCGA-GM-A3NW	4	-0.397761	0.271202	0.966039	-0.627285	-0.803275	0.55332	-0.90052	0.202905	-0.117452	0.291645	-1.04443	-0.498293	-0.0572371	0.0758397	-0.535553	1.00207	0.281	-0.533597	-0.474878	1.17373	0.173012	-0.538182	-0.427904	-0.420763	0.0949643	0.737584	0.602143	-0.425124	-0.131535	0.0939254	0.00465751	0.171809	0.283717	0.250536	-0.33333	-0.232441	-0.819683	0.455823	-0.398965	1.10448	-0.622132	-0.383961	0.40639	0.0246917	-0.211821	-0.116863	-0.508623	-0.404216
TCGA-GM-A3NY	4	0.163955	0.0122479	0.513439	0.785256	-0.109564	0.0503671	-0.437461	0.0953862	0.386727	0.568415	-0.463481	-0.165716	0.357431	-0.11318	0.243194	0.19671	0.394977	0.24915	0.226531	0.0765343	-0.0411554	0.120148	0.0217662	0.210112	0.55071	0.401524	0.312369	0.577879	-0.147503	-0.437776	0.252463	0.736056	0.0997172	0.464362	0.231301	-0.175012	-0.373182	-0.33614	0.549662	0.0445332	-0.419158	-0.140552	0.418836	0.40265	0.171257	0.109931	0.141046	0.350439
TCGA-GM-A3XG	4	-1.26549	0.885876	-0.339256	0.507641	-1.12865	-0.968284	1.02082	-1.13855	-0.139677	0.312522	-0.351936	-0.229497	1.10873	0.0272108	-0.21601	-1.33634	0.0154732	1.0481	0.0353501	-1.68883	-1.53673	0.635992	-0.227266	-0.439494	-0.406357	-0.830893	-1.74537	0.106581	0.232889	-1.40678	-1.31805	-0.0726916	-0.485165	0.988548	-0.648462	-0.962013	-0.22422	-1.64756	0.532598	-1.68683	1.03407	0.268776	-0.764587	-1.18789	0.458064	-1.01793	-1.40702	0.810979
TCGA-GM-A3XL	4	-1.20968	-0.284641	0.461026	-0.886705	-1.29314	-0.285574	0.334361	-0.765568	-1.69102	-1.36051	-1.56479	-1.23846	-1.93907	-1.55004	-1.46211	0.581441	0.944582	-1.65368	-1.13214	0.29243	-0.159864	-2.19185	-1.74516	-1.7978	-0.602822	-1.27427	-0.807658	-0.833034	-1.6373	-0.604974	-1.51316	-0.129145	-0.516542	0.242393	-1.3134	-1.54091	-1.559	0.309738	-2.13531	1.60707	-1.39463	1.2613	-1.09261	-0.6401	-1.92581	-0.943389	-1.21423	-1.91104
TCGA-GM-A3XN	4	-1.14265	0.307306	-0.954749	2.02768	-0.76773	-2.41344	1.24041	-1.45348	-0.462706	0.0684157	-1.04994	-0.561868	0.137817	-1.34551	-0.137394	-0.7467	1.27821	0.603796	-0.172738	-2.5217	-2.14971	-0.031237	-1.28345	-0.491098	0.276958	-1.57965	-1.84602	1.64009	-1.13643	-2.61985	-1.58636	0.0877204	-1.371	1.40008	-1.41426	-1.6992	-0.66945	-2.75633	0.438139	-1.65969	-0.216058	1.50323	-1.07384	-0.884577	-0.386254	-1.15661	-0.587639	0.0207221
TCGA-HN-A2NL	4	-0.843471	-0.825616	-1.55584	-3.50994	-3.70546	-1.64926	1.1877	-2.11683	-1.04084	-4.14286	-4.90635	-1.64562	-3.52308	-0.974783	-3.71045	0.572671	0.021798	-1.90917	-2.53997	-0.0251081	0.466745	-2.63046	-3.38798	-0.612762	-2.61653	-0.83629	-1.61785	-5.08003	-1.10621	0.704305	-2.13703	-0.0581541	-0.592935	-3.73591	-0.537511	-2.33079	-1.53603	2.33722	-2.49224	1.77639	-2.29639	0.811896	0.221019	-4.35507	-3.05975	-4.5162	-3.3192	-3.4434
TCGA-LD-A66U	4	-0.378071	1.28511	0.822692	-0.324512	-0.516399	0.476981	-0.74619	0.220198	0.274204	0.459378	-0.50647	-0.0931059	0.488534	0.78229	0.227067	-0.273695	-0.495274	0.691019	-0.602856	0.428494	0.0366072	0.697927	0.54895	0.170112	0.22157	0.972592	0.341554	0.106274	0.97041	0.0346345	0.00536962	0.551855	0.962968	0.225182	-0.054671	0.364518	-0.222704	0.25181	0.274018	-0.169784	0.236786	-1.08183	0.079215	0.281607	0.772145	-0.0621332	-0.235586	0.929158
TCGA-LD-A7W5	4	-2.17445	-0.451614	0.106553	-1.06777	-1.32754	-0.276059	1.27589	-1.87361	-2.04828	-0.669093	-1.16715	-0.355023	-1.25661	-1.35236	-1.86751	-0.0450796	0.661945	-1.38419	-0.621934	0.0790977	-1.27602	-2.0073	-1.92015	-2.40597	-1.53957	-1.66413	-1.61893	-1.47388	-1.2935	-0.602976	-2.1864	-1.09701	-1.27729	1.12051	-1.94486	-1.75902	-1.06845	-0.702363	-2.07361	1.01952	-0.549177	1.57859	-1.7207	-1.32036	-1.66863	-1.33423	-2.23244	-1.93077
TCGA-LD-A7W6	4	-0.722071	1.63293	0.331976	-0.572438	-0.468296	0.534712	0.0114529	0.102687	-0.0965146	0.448641	0.0533873	0.524018	0.594082	0.590798	0.119415	-0.951948	-0.893682	0.439864	-0.0704242	0.267766	0.114964	0.474297	0.836159	-0.34145	-0.488763	-0.0262004	-0.16072	-0.310065	0.834439	0.155639	-0.439333	0.156877	0.955123	0.321337	-0.103311	0.0571015	-0.0832067	0.143388	-0.226654	-0.439655	0.593268	-0.877705	-0.652532	0.147042	0.683657	-0.0405868	-0.868942	0.803562
TCGA-LD-A9QF	4	-0.956483	-0.918772	0.330743	-0.0304002	-0.236821	-0.11641	0.253622	-1.12245	-1.01558	0.497275	-0.375371	0.0362316	-0.345859	-0.471878	-0.880892	0.260849	0.761602	-0.172238	-0.108059	0.210536	-0.649012	-0.683226	-1.13938	-1.10689	-0.544694	-0.432075	-0.362325	-0.653303	-0.409368	-0.4895	-0.844216	-0.558128	-0.767908	0.556456	-1.18393	-0.352562	-0.383734	-0.774189	-0.399822	0.895906	0.0165783	0.739996	-0.786262	-0.49802	-0.511876	-0.518184	-0.687419	-1.01371
TCGA-LL-A440	4	-0.246198	1.27189	-0.204746	0.148681	-0.748533	-0.617603	-0.364486	0.587146	0.184211	-0.282566	-0.544506	-0.636628	0.213482	-0.131794	0.487721	-0.250455	-0.0215728	0.480112	-0.420141	-0.778653	-0.175505	0.396713	0.340453	0.113859	0.471942	-0.266594	-0.275478	0.928342	0.0389631	-0.779023	-0.342514	0.492144	0.213917	-0.150395	-0.173501	-0.403457	-0.284746	-0.483317	0.262524	-0.891877	-0.021954	-0.313195	-0.353981	0.251023	0.223855	0.0574396	-0.0655329	0.862783
TCGA-LL-A441	4	-0.27972	0.568903	0.507071	-1.73339	-1.3904	0.406939	-1.0275	0.746771	-0.654172	-1.38552	-1.62323	-1.11928	-1.62246	-0.634084	-0.970135	1.47257	0.370023	-1.36621	-1.65378	1.27456	1.00886	-1.38979	-0.875275	-0.862667	-0.181544	-0.260718	0.633353	-1.01125	-0.743964	0.45364	-0.451946	0.0611184	0.35465	-1.07553	-0.597193	-0.543954	-1.38441	1.43707	-1.74508	1.87544	-1.38446	-0.177764	-0.279051	-0.18226	-1.33121	-0.244321	-0.56626	-1.30903
TCGA-LL-A442	4	0.0918663	1.10745	0.87057	-1.19743	-0.148019	1.41061	0.615259	-0.12594	-0.492039	-0.290343	-0.0299729	0.860573	-0.806829	0.481143	-0.188577	-0.915798	-0.916783	-0.80754	-0.263759	1.65788	1.33083	-0.179972	0.459501	-1.10945	-0.522083	0.263743	-0.0151338	-1.39346	0.575624	1.17204	0.199743	0.810357	1.24991	0.392242	-0.0272352	0.127482	-0.445415	1.63831	-1.05137	0.674324	0.50421	-0.380232	-0.486925	0.561185	-0.716785	-0.0406383	-0.0620116	-0.529732
TCGA-LL-A50Y	4	-0.920181	1.67705	-0.790132	-0.584489	-0.994632	-0.269863	0.257541	-0.0544054	0.431302	0.318423	-0.558914	0.0478435	0.886449	0.540053	-0.353058	-0.165346	-0.574603	0.428453	-0.409453	-0.679559	-0.62662	0.724792	0.0115729	0.350464	-0.557382	-0.0780169	-0.506892	-0.431504	0.660261	-0.350084	-0.679695	-0.524658	-0.0383939	-0.489394	-0.217298	-0.0640818	-0.0246973	-0.547941	0.40482	-0.782387	0.492591	-0.554048	0.0561749	-0.972886	0.677141	-0.711052	-1.08554	0.510198
TCGA-LL-A5YM	4	0.732731	0.892315	0.578554	0.563434	0.568491	0.97167	-0.187783	0.566782	1.09417	0.937419	0.380429	0.490451	1.24745	1.06169	1.02739	-0.609908	-0.732587	0.745223	0.621156	0.42736	0.429988	1.31181	1.23195	0.76809	0.818007	1.54005	0.544715	0.683839	1.19232	0.305343	1.10199	0.888937	0.906124	0.575721	1.08733	0.944135	0.412377	0.324987	1.36581	-0.744228	0.800333	-1.09929	0.970132	1.00073	1.09633	0.582399	0.721815	1.34572
TCGA-LL-A5YN	4	-0.399247	0.675168	-0.334011	-0.435299	-0.817217	-0.0878013	0.220837	-0.137839	0.266141	0.0982969	-0.586497	-0.0434373	0.506522	0.195038	-0.372229	0.0543001	-0.172304	0.0931092	-0.164846	-0.250043	-0.252606	0.244724	-0.222432	0.127491	-0.22716	0.0987388	-0.396003	-0.569999	0.221017	-0.159966	-0.362431	-0.100679	-0.0449491	-0.42917	0.0915595	-0.299745	-0.239485	-0.237659	0.28802	-0.276258	0.122138	-0.187467	0.446609	-0.667351	0.293005	-0.633351	-0.800725	0.109223
TCGA-LL-A5YO	4	-0.686983	-0.505303	0.0886829	-1.11021	-0.33463	0.501951	0.0887979	-0.152645	-1.10854	-0.632265	-0.665263	-0.390023	-1.21627	-0.7205	-1.10591	0.916877	0.433409	-1.22008	-0.412895	0.802624	0.271724	-1.45201	-1.00876	-1.23141	-0.708084	-0.644986	0.00414194	-1.06935	-0.90306	0.333988	-0.625406	-0.691708	-0.66088	-0.351383	-0.805366	-0.372894	-0.629357	0.550921	-1.51101	1.58119	-0.816361	0.679846	-0.865444	-0.229146	-1.25875	-0.169689	-0.68154	-1.54658
TCGA-LL-A5YP	4	0.191145	0.438602	0.0505435	0.204926	-0.449734	-0.40302	-0.130992	0.321093	-0.209051	-0.818126	-0.766602	-0.556711	-0.984397	-0.747376	0.211258	0.357265	0.585466	-0.445541	-0.674414	-0.0380433	0.123281	-0.463182	-0.273005	-0.515862	0.410208	-0.379458	-0.0104738	0.774667	-0.557669	-0.449881	-0.184881	0.615686	-0.122833	0.0402711	-0.550537	-0.577053	-0.68861	0.00402468	-0.469812	0.0925133	-0.65578	0.421518	-0.436126	0.589481	-0.893321	0.12755	0.459509	-0.355556
TCGA-LL-A6FQ	4	1.29048	1.38807	1.811	-0.702415	-0.0248677	2.1303	-2.51898	2.41252	1.86778	1.09306	-0.337116	0.154928	1.15906	1.54899	0.972093	1.52915	-0.865079	0.588715	-0.0336792	2.43268	1.67919	1.10418	1.89562	1.5053	1.30472	3.09359	2.51548	0.122231	1.40059	1.53918	1.94856	1.33905	2.13474	-0.811051	1.60583	1.26804	0.0888611	1.69778	0.837805	0.937084	-0.609849	-2.69289	2.04826	1.64614	1.72165	1.2328	0.419334	1.64371
TCGA-LL-A6FR	4	1.12205	0.0726491	0.839679	1.34281	-0.0224982	-0.252957	-1.92806	1.65201	0.681484	0.0857236	-0.800703	-0.997824	-0.187325	-0.396004	1.26885	1.46584	1.1565	0.472882	-0.115809	0.319503	0.670838	-0.00621871	0.568196	0.848926	1.81547	0.888531	1.50501	2.08765	-0.654009	-0.639216	1.09013	1.3809	0.398263	-0.136022	0.368314	0.0134627	-0.621861	-0.173969	0.562347	0.396823	-1.37888	-0.497615	0.640105	1.74197	0.206801	1.17987	1.37734	0.861175
TCGA-LL-A73Y	4	-1.77951	-0.180157	-0.926721	0.223838	-1.71102	-1.74478	1.09289	-1.58786	-1.30623	-1.14829	-2.1879	-1.47596	-1.51527	-1.72404	-1.40769	0.446816	1.79111	-0.471432	-1.0201	-1.51655	-1.83329	-1.45659	-2.52836	-1.19596	-0.388171	-1.77866	-1.78838	-0.598099	-2.19155	-1.78951	-1.88048	-0.335332	-2.08908	0.516262	-1.74378	-2.30546	-1.29389	-1.68169	-1.14194	0.200207	-1.45153	2.09573	-1.23506	-1.81487	-1.68523	-1.68772	-1.32938	-1.56835
TCGA-LL-A73Z	4	0.108925	2.48678	0.669381	-1.62033	-0.596702	1.4336	-0.351086	0.973089	0.370671	-0.50795	-0.512075	0.307054	-0.328197	1.05126	0.239233	-0.58099	-1.64456	-0.18298	-1.11633	1.17589	1.30496	0.731823	1.02299	-0.128131	-0.0823101	0.962528	0.511778	-0.71608	1.56301	1.10189	0.32518	0.815693	1.90646	-0.431382	0.246204	0.774757	-0.45899	1.91329	-0.431051	0.0494514	0.35734	-1.58874	-0.0563286	0.644612	0.191428	0.10135	-0.0302851	0.598695
TCGA-LL-A740	4	0.0269239	0.573523	-0.0113057	0.48043	-0.450699	-0.531062	-0.756253	0.672596	0.601918	0.0887024	-0.530021	-0.669882	0.355891	-0.168698	0.41635	0.900079	0.556014	0.559655	-0.318873	-0.686148	-0.261477	0.460416	-0.012411	0.552423	0.655135	0.110904	0.27506	0.894915	-0.171737	-0.745856	-0.0212987	0.157123	-0.266528	-0.388415	-0.212529	-0.0831863	-0.274945	-0.716273	0.634765	-0.206085	-0.43598	-0.255626	0.195147	0.106888	0.355882	0.0977969	0.146243	0.579912
TCGA-LL-A7SZ	4	-0.307297	1.44833	0.618955	-1.84553	-1.3846	0.659448	-1.23158	1.28422	-0.35308	-1.07236	-1.51707	-0.754185	-1.18674	-0.224629	-0.644234	1.57013	-0.162906	-1.28475	-1.19519	1.61566	0.908287	-1.25192	0.00671856	-0.45904	-0.065566	0.286932	0.816919	-0.555161	-0.393664	0.695929	-0.266828	0.29474	0.892831	-0.88891	-0.171215	-0.491095	-1.13402	1.52878	-1.6449	1.40433	-1.67125	-0.675255	-0.0886221	0.451521	-0.721946	0.11918	-0.940834	-0.569095
TCGA-LL-A7T0	4	1.57141	0.144243	2.29963	-1.37648	1.05049	3.3817	-1.87789	2.086	1.14117	1.08616	1.36251	0.843506	1.13997	1.83487	0.981519	0.933267	-1.3673	-0.125966	0.853008	3.12675	2.40545	0.688214	2.32343	0.67238	0.748104	2.89607	2.38092	-0.657308	1.65001	2.78285	2.16371	0.879752	2.0799	-0.392869	1.94527	1.79223	0.793053	2.56096	0.493117	1.39531	0.270371	-2.19521	1.58273	2.13545	1.43532	1.72669	0.661186	1.0492
TCGA-LL-A8F5	4	2.14266	0.277971	2.05195	-0.00903921	-0.300948	0.519495	-2.3307	1.98563	0.396164	-1.46998	-1.8425	-1.48111	-2.39131	-0.424051	0.841548	1.96643	0.806399	-0.847445	-1.49401	2.13473	2.59532	-0.869626	0.248912	0.300211	2.04293	1.69425	2.248	0.930501	-0.670014	0.541936	1.72047	2.49105	1.66994	-0.913264	0.344042	0.153427	-1.47387	2.41741	-0.889418	2.14183	-2.28396	-0.81499	0.968801	2.14794	-1.26211	0.910993	2.21622	-0.475257
TCGA-LL-A9Q3	4	-0.00222073	0.787521	0.761228	-0.456982	-0.86773	0.261707	-1.44565	0.609254	0.598242	0.026328	-1.53836	-0.874252	0.00433233	0.334588	-0.33379	1.69235	0.272308	-0.051359	-1.06013	0.743567	0.218326	-0.000990742	-0.305837	0.617805	0.500724	1.30954	0.996256	0.0365075	0.229665	0.00938733	0.231888	0.304897	0.450343	-0.480337	-0.0182405	0.268408	-0.835131	0.630765	0.0913061	0.989186	-0.990292	-0.962295	1.04908	-0.108336	0.224281	-0.286701	-0.327719	0.0628209
TCGA-LQ-A4E4	4	-0.0454866	0.517215	-0.018972	1.02371	-0.186501	-0.827054	-0.418575	0.258022	0.0413489	-0.0986329	-0.893825	-0.713667	-0.39692	-0.523989	0.445139	0.413262	0.814542	0.471784	-0.562632	-0.71435	-0.40972	0.147011	-0.217156	0.0899801	0.746439	-0.096834	0.199555	1.40345	-0.408408	-1.18513	-0.118026	0.462491	-0.248858	0.257885	-0.61645	-0.122435	-0.574732	-0.78992	0.263907	-0.252845	-0.653004	0.144009	-0.414071	0.539087	-0.187903	0.203913	0.552973	0.3219
TCGA-OK-A5Q2	4	0.370669	0.240795	0.616833	0.136608	0.525866	0.580731	-0.818597	0.684413	0.202842	0.102509	0.105794	-0.143216	0.0379916	0.369364	0.613126	0.496556	0.0268988	0.549311	-0.307015	0.182418	0.51513	0.448108	0.595576	0.353604	0.329362	0.54438	0.836881	0.658725	0.606243	0.152244	0.359565	0.224662	0.522415	-0.432396	0.0373393	0.900807	0.0331792	0.298782	0.312951	0.385109	-0.0369536	-0.586593	-0.196371	0.896827	0.57534	0.630633	0.585684	0.521111
TCGA-OL-A5D6	4	2.16312	-1.01476	1.10808	2.55682	1.48039	0.10532	-1.92627	1.71442	0.836865	0.988656	0.488996	-0.555742	0.133465	-0.215617	2.38026	1.02009	1.23276	0.904451	1.11357	0.565281	0.985247	0.398064	1.2599	1.16508	2.63	1.78044	2.01753	3.17467	-0.549886	-0.541265	2.29665	1.83765	0.229482	0.483246	1.03853	0.689176	0.412887	-0.350471	1.53833	0.0680427	-0.667696	-0.309025	1.06927	3.11571	0.653081	2.10631	3.11204	1.22148
TCGA-OL-A5D7	4	1.33524	-1.28762	1.74707	-0.25744	-0.22695	0.258967	-0.817316	0.520995	-1.31119	-1.87071	-0.749953	-0.94261	-2.81846	-1.61917	0.328143	0.667219	1.27704	-1.7529	-0.743813	1.77405	2.17808	-2.085	-0.623727	-1.61908	0.799142	-0.450877	0.475107	0.078809	-1.7401	0.340016	0.463654	1.94392	0.530217	-0.0581393	-0.434941	-1.20621	-1.46387	1.71277	-2.04734	2.18442	-1.39892	1.08667	-0.35616	1.64937	-2.3552	0.338797	1.59401	-1.83344
TCGA-OL-A5D8	4	-0.22825	1.76092	0.946581	-1.42333	-1.25462	0.654391	-0.253201	0.273024	-0.206576	-0.678381	-1.11728	-0.0461659	-0.498968	0.46719	-0.274802	-0.543769	-0.979781	-0.515206	-0.937264	1.26621	0.902689	-0.213816	0.539456	-0.597282	-0.419477	0.50248	-0.056735	-0.851411	0.68281	0.621221	-0.257598	0.934707	1.68915	0.0126827	0.0734909	-0.393609	-0.996061	1.6085	-1.05054	0.241262	-0.120541	-0.970405	0.0256355	0.16669	-0.168724	-0.534778	-0.847127	0.115836
TCGA-OL-A5DA	4	-1.606	1.98433	-0.641982	-0.923774	-1.7666	-0.575566	1.77189	-1.5955	-0.323899	-0.201732	-1.17246	0.508011	0.317358	0.381337	-1.14322	-1.88589	-1.05103	0.219153	-0.814834	-0.790305	-1.00193	0.410725	-0.517933	-0.659984	-1.51644	-0.510988	-1.86369	-1.46141	0.878577	-0.557346	-1.65848	-0.188617	0.407265	0.33061	-0.699685	-0.958722	-0.576493	-0.40774	-0.402093	-1.21508	0.93309	-0.0980043	-0.577307	-1.79248	0.11503	-1.96593	-2.13205	-0.0047472
TCGA-OL-A66I	4	-2.68169	-1.72635	-1.45913	0.758269	-2.20393	-3.01199	2.1274	-3.07195	-2.83828	-2.03591	-3.16898	-2.26791	-3.30418	-4.04052	-2.74407	1.72261	3.71519	-2.34489	-1.08098	-1.66126	-3.3056	-4.0696	-4.86574	-3.0735	-0.652032	-3.46928	-2.83004	-0.380474	-4.8629	-2.90512	-3.21109	-1.01552	-4.41985	1.88884	-3.55069	-4.62838	-2.19132	-2.95704	-3.00471	1.13339	-3.09674	4.6856	-2.39153	-2.48666	-4.07698	-2.43492	-2.09104	-4.2895
TCGA-OL-A66K	4	0.736012	0.77602	-1.21433	2.7697	0.148187	-2.13347	0.956564	-0.670133	1.88646	0.167404	-1.05799	-0.00657835	1.02399	-0.00622813	0.836166	-0.691674	0.262488	1.77256	0.504431	-2.57238	-1.45056	1.59517	0.123778	2.01023	1.13166	0.540294	-0.787148	2.18196	0.252516	-1.8464	0.108376	1.04004	-0.597018	0.315925	0.84088	-0.208266	0.37168	-1.6649	2.36866	-2.54816	-0.0675007	-0.0507085	1.23385	-0.475604	0.91361	-1.02569	0.407124	1.3935
TCGA-OL-A66N	4	0.627675	0.514867	-0.987813	1.47225	0.999662	-0.447686	1.23657	-0.572966	1.06261	0.665935	0.61039	0.973062	1.10569	0.423674	0.926137	-0.773309	-0.269264	1.12852	0.835423	-1.19922	-0.686123	1.47467	0.496195	0.869599	0.61036	0.769261	-0.508196	1.27441	0.771662	-0.627579	0.363196	0.118282	-0.430139	0.136588	0.357141	0.423597	1.08825	-1.29872	1.69943	-1.67858	1.16763	0.0973787	0.512594	0.201008	1.05772	-0.138348	0.750358	0.721039
TCGA-OL-A66O	4	-1.90039	6.90662	-4.35086	0.379525	-3.34558	-3.20098	-0.52477	1.29081	1.72607	-0.424088	-3.09966	-1.83273	-0.0807095	0.359214	0.891648	0.255983	-0.0131713	2.19163	-1.96784	-3.23308	-2.28571	1.65833	0.456919	2.62815	2.65583	-0.413729	-0.953806	1.74922	-0.737213	-2.47478	-0.723974	1.54424	-0.383165	-2.27006	-0.333428	-2.47521	0.485398	-3.12198	1.28082	-4.19018	-1.34125	-0.76398	-0.260391	-0.913039	1.08771	-0.731014	-0.752221	2.64214
TCGA-OL-A66P	4	-0.530353	-1.62955	-0.170856	0.839898	0.170188	-0.819909	1.19264	-1.35152	-1.60385	-0.853077	-0.773991	-0.797945	-2.18198	-2.03896	-0.941717	1.13556	2.08666	-1.65042	-0.174547	-0.130749	-0.952925	-2.19913	-2.2676	-1.76806	0.0180423	-1.24811	-0.906285	0.428615	-2.54595	-0.958937	-0.792019	-0.24442	-2.22989	1.42343	-1.76779	-1.57976	-0.911442	-0.794158	-1.70171	1.32109	-1.65933	2.66114	-1.23347	-0.143701	-2.47022	-0.529671	0.202902	-2.54085
TCGA-OL-A6VO	4	-0.794439	0.63929	-0.416576	-0.0862506	-3.36316	-2.95444	-0.15613	-0.371581	-1.48386	-3.96314	-4.67307	-2.93372	-4.63893	-3.5323	-1.35991	2.02048	2.76101	-1.7293	-2.91812	-0.794587	-0.756266	-3.23195	-3.11512	-1.66249	0.684639	-2.53774	-1.184	0.194082	-3.89702	-2.13097	-2.03807	1.75209	-1.35113	-0.437009	-2.42461	-4.14468	-2.98411	-0.66665	-3.10525	1.17555	-4.53972	2.49513	-1.82765	-0.848591	-3.98231	-1.74011	-0.784116	-2.68169
TCGA-OL-A6VQ	4	-1.06353	-0.985202	-0.0841229	-0.93576	-2.29909	-1.56106	0.617763	-1.18621	-2.53173	-2.68332	-2.74782	-1.69489	-3.73787	-3.19415	-2.07607	1.19906	1.99848	-3.33702	-1.52355	0.65703	-0.10378	-4.1066	-3.1882	-3.03358	-0.718985	-2.57959	-1.25042	-0.959417	-3.41441	-1.04207	-2.1176	0.0887434	-1.56983	0.463147	-2.39372	-3.51891	-2.3745	0.181384	-3.6652	2.07266	-2.22724	2.75813	-1.58338	-0.847127	-4.20196	-1.49226	-1.18729	-3.90256
TCGA-OL-A97C	4	0.592892	1.65701	-0.60408	1.97597	-0.00250711	-1.34761	-0.869812	0.761324	0.740237	0.0660145	-0.892571	-0.635029	-0.0035139	0.0182536	1.6403	-0.303695	0.5336	1.39908	-0.675471	-1.14918	-0.314773	1.16538	0.58524	0.993601	1.80676	0.490354	0.427333	2.67124	0.26781	-1.65303	0.642167	1.28882	0.242627	0.108013	-0.179373	0.150576	0.0753432	-1.17563	1.31698	-1.60627	0.0534172	-0.502874	0.120497	1.16247	0.558471	0.554034	1.88981	1.47509
TCGA-PE-A5DD	4	0.7051	-1.41204	0.563839	-0.326159	1.38376	1.44684	-0.228227	0.426093	-0.202988	0.482783	0.999312	0.446136	-0.0553214	0.115999	0.0917428	1.24724	0.133433	-0.584947	0.950038	1.25253	0.79548	-0.50882	0.262224	-0.326511	0.0207883	0.922955	0.936484	-0.160006	0.000833613	1.07657	0.716494	-0.547752	-0.295319	-0.565596	0.0823372	0.983691	0.63405	0.555334	-0.163319	1.35935	-0.125709	0.18053	0.00684103	1.03634	-0.109262	0.91846	0.527864	-0.787788
TCGA-S3-A6ZF	4	1.41446	0.152037	1.28468	1.01404	0.602884	0.38004	-2.2909	1.73733	0.908296	0.580277	-0.263568	-0.680752	0.0400754	0.376217	1.53374	1.28681	0.616961	0.836804	-0.225636	0.862901	1.16658	0.567112	1.01703	1.07894	1.69683	1.77457	2.15415	1.80871	0.315472	-0.0663035	1.53999	1.31648	0.973479	-0.631723	0.400351	1.01447	0.0252399	0.329796	0.827723	0.637252	-0.646521	-1.15879	0.892698	2.07109	0.737569	1.45622	1.94201	1.03476
TCGA-S3-A6ZG	4	-0.669236	1.85702	-0.192755	-0.717427	-0.454082	0.454022	0.091981	0.280858	0.359373	0.663683	0.165091	0.6726	1.06529	1.01038	0.186129	-0.835266	-1.20588	0.762559	-0.0719802	-0.12979	-0.0315147	1.05511	0.884686	0.316109	-0.536601	0.179503	-0.0527125	-0.425637	1.31011	0.235166	-0.308828	-0.131897	0.819859	-0.280003	0.13065	0.493706	0.368704	-0.0407511	0.371009	-0.798929	0.853563	-1.10054	-0.305227	-0.105832	1.15862	-0.112218	-0.802271	1.08712
TCGA-S3-A6ZH	4	1.13385	1.1765	1.45076	-0.125398	-1.02345	-0.306591	-2.07823	1.95558	0.567928	-1.2091	-1.71388	-0.950443	-1.12981	-0.26125	0.808593	0.96987	0.201264	0.505464	-1.30796	0.584826	1.79526	-0.0111868	0.863726	0.817223	1.02537	0.484273	1.30757	0.76392	-0.0457639	-0.11788	0.432582	2.14271	2.19047	-1.3401	0.302778	-0.207604	-1.15329	1.19047	-0.553297	0.748582	-1.95493	-1.30925	-0.0157325	1.41017	0.131306	0.259452	0.430884	0.906498
TCGA-S3-AA0Z	4	-0.314634	2.05142	0.108975	-1.0701	-1.32619	-0.244613	-0.330359	0.5888	-0.39534	-1.2196	-1.26368	-0.510335	-1.10717	-0.0396901	-0.0207096	-0.464777	-0.580474	-0.0188864	-1.54657	0.0240273	0.832518	-0.0270728	0.320752	-0.323653	-0.203429	-0.511972	-0.123345	-0.279026	0.346694	-0.119163	-0.633726	0.949553	1.43961	-0.97201	-0.433057	-0.454203	-0.96051	0.897111	-0.954497	-0.112149	-0.418606	-0.640693	-0.883619	0.207155	-0.333609	-0.437584	-0.406444	0.209649
TCGA-S3-AA10	4	-1.09144	-0.291978	-0.0304955	-0.839941	-1.14708	-0.711044	0.135606	-0.528234	-1.82313	-1.59588	-1.71198	-1.1496	-2.52083	-1.66017	-1.273	1.13881	1.27565	-1.40847	-1.42127	0.12789	-0.0779096	-2.16729	-1.89351	-1.66332	-0.653005	-1.731	-0.545116	-0.730645	-1.88253	-0.608446	-1.42571	-0.290995	-0.949089	-0.15608	-1.73481	-1.45813	-1.50657	0.126617	-2.27767	1.65454	-1.75507	1.5053	-1.74303	-0.527062	-2.14091	-0.769414	-0.735207	-2.16274
TCGA-S3-AA12	4	0.580366	2.06575	0.501391	-2.0751	-1.07575	1.11259	-0.484045	1.30939	-0.0213165	-1.23913	-0.911331	-0.0563306	-0.750682	0.751686	-0.146641	-0.775419	-1.76426	-0.880559	-0.888244	1.4487	2.41613	-0.148831	1.25178	-0.132258	-0.389158	0.299548	0.538618	-1.19431	1.15728	1.36885	0.197113	1.2074	2.645	-1.5243	1.13506	0.167498	-1.05151	2.89853	-0.92601	0.289501	0.0841524	-1.55701	0.38609	0.71429	-0.155632	-0.0474656	-0.435506	0.284441
TCGA-S3-AA14	4	-0.107707	1.23271	-0.19168	0.810389	-0.703073	-1.23358	0.368107	-0.193576	0.320841	-0.436582	-0.667709	-0.359201	0.0224624	-0.293428	0.587243	-0.916367	0.140887	1.14044	-0.648721	-1.50719	-0.3787	0.915472	0.094743	0.0709871	0.296349	-0.400508	-0.852039	0.852056	0.227434	-1.32924	-0.608228	0.885306	0.280576	-0.0501748	-0.646926	-0.658561	-0.287449	-1.01939	0.477629	-1.35429	0.344013	0.0169502	-0.66058	-0.168711	0.22958	-0.635618	0.143597	0.72379
TCGA-S3-AA15	4	-0.204825	0.487041	-0.379486	1.40691	-1.83488	-2.6629	-1.13868	-0.0699047	-0.880249	-1.82105	-3.1029	-2.45557	-3.28757	-2.31454	0.197801	1.5624	2.85791	-0.268573	-2.4109	-0.990255	-0.462945	-1.57904	-1.9638	-0.557431	1.72857	-1.46817	0.162277	1.48042	-2.7417	-2.33116	-0.55439	1.94297	-1.01265	-0.168117	-2.03622	-2.25494	-2.07152	-1.23999	-1.20451	0.489223	-3.10862	1.66444	-1.36951	0.321358	-2.59398	-0.37104	1.26508	-1.27004
TCGA-UL-AAZ6	4	0.495541	1.7417	0.019251	0.147517	0.265607	0.400068	0.307851	0.227409	0.832403	0.40291	0.35395	0.891776	0.767912	0.927648	1.0332	-1.43932	-1.26813	1.03935	0.074365	-0.176027	0.462176	1.64504	1.15151	0.444135	0.39352	0.985519	-0.0147648	0.407936	1.61003	0.0773325	0.400147	0.853821	1.18299	-0.130029	0.301554	0.644482	0.736752	-0.0186198	0.989938	-1.33452	1.32948	-1.01929	0.0336059	0.686721	0.991058	0.00929672	0.660663	1.18404
TCGA-UU-A93S	4	0.119387	-0.83141	0.726068	0.344223	0.208729	0.286733	0.437485	-0.319772	-1.03966	-0.357423	-0.0361342	-0.269927	-1.22695	-0.991499	-0.0863345	-0.0773184	0.777864	-1.10122	-0.0620606	0.596724	0.603907	-1.08431	-0.714925	-1.54817	0.242486	-0.522629	-0.178666	0.3088	-0.888821	-0.301741	-0.109076	0.547742	-0.091658	1.01307	-0.832045	-0.474337	-0.900555	0.374194	-0.899455	1.06247	-0.152322	1.00908	-0.740284	0.824982	-1.3794	0.141657	0.752528	-1.17123
TCGA-WT-AB44	4	0.145259	-0.0993159	-0.180478	2.3418	-0.448567	-1.89045	0.179178	-0.62027	0.575599	0.146647	-1.32928	-0.697699	-0.0827934	-1.05297	0.4277	0.0966811	1.5051	1.13129	-0.163448	-1.80336	-1.0985	0.493372	-0.808065	0.535624	1.24915	-0.396522	-0.508959	1.58738	-0.999536	-2.11611	-0.259753	1.1622	-0.776475	0.710108	-0.48945	-1.06346	-0.761364	-1.9758	1.00085	-0.945741	-0.944656	0.766086	0.0523559	-0.174379	-0.164656	-0.645303	0.386736	0.372586
TCGA-XX-A899	4	-0.00908181	2.2448	-0.42318	0.344046	-0.667443	-0.937331	-0.289204	0.352737	0.677772	-0.19186	-0.698218	-0.0709039	0.450105	0.721508	0.874948	-1.14657	-0.716774	1.4967	-0.907699	-1.08513	0.0150578	1.41413	0.83186	0.952492	0.253925	0.303764	-0.195954	0.83508	1.23433	-0.776827	-0.229924	0.917862	1.16695	-0.723496	-0.0594739	0.194345	0.248263	-0.393301	0.74414	-1.63586	0.643944	-1.06103	-0.230035	0.1131	1.07758	-0.430905	0.192167	1.45476
TCGA-Z7-A8R6	4	-1.56728	1.80093	-0.870936	0.930785	-1.35643	-1.56695	0.819861	-0.89827	0.311129	0.114874	-1.24808	-0.418291	0.775079	-0.171161	-0.324905	-0.802151	0.289442	1.40347	-0.259044	-2.36001	-1.93625	0.582337	-0.405861	0.707012	-0.160484	-1.11892	-1.54396	0.432547	-0.361121	-1.75512	-1.47157	0.217942	-0.488587	0.676982	-0.135904	-1.25926	-0.471225	-1.85515	0.487047	-1.58749	-0.601467	0.148732	-0.592601	-1.42012	0.891284	-1.34029	-1.86231	1.23805
[truncated: 379 more columns]
